# Supplementary material for: Whole genome duplication events in plant evolution reconstructed and predicted using myosin motor proteins
Source: BMC Evol Biol. 2013 Sep 22;13:202. doi: 10.1186/1471-2148-13-202 (PMC3850447; doi:10.1186/1471-2148-13-202)
Supplement: Additional file 1 — Completeness of plant myosin sequences. As indicator of the completeness of the assembled plant myosin sequences from whole genome projects the lengths of the myosin motor domains and the full-length proteins are listed. Based on the length difference to the supposed length of the full-length sequence, proteins are classified as “complete”, “partial” (up to 5% of the sequence missing) and “fragment” (more then 5% of the sequence missing). Only “complete” and “partial” sequences were used for phylogenetic tree calculations. Protein names consist of the species abbreviation, protein class and subtype designation as used throughout this analysis. [file 1471-2148-13-202-S1.xls]

## Sheet: Sheet1
Species	Protein name	Length of motor domain	Length of complete protein	Status
Cyanophora paradoxa	CypMyo8A	683	940	complete
Cyanophora paradoxa	CypMyo8B	531	539	fragment
Cyanophora paradoxa	CypMyo8C	656	667	fragment
Cyanophora paradoxa	CypMyo8D	315	378	fragment
Cyanophora paradoxa	CypMyo8E	443	512	fragment
Cyanophora paradoxa	CypMyo8F	367	367	fragment
Cyanophora paradoxa	CypMyo8G	680	942	partial
Cyanophora paradoxa	CypMyo8H	672	1015	fragment
Cyanophora paradoxa	CypMyo8I	487	541	fragment
Cyanophora paradoxa	CypMyo11A	583	645	fragment
Cyanophora paradoxa	CypMyo11B	176	254	fragment
Cyanophora paradoxa	CypMyo11C	708	838	fragment
Cyanophora paradoxa	CypMyo11D	237	316	fragment
Micromonas pusilla NOUM17	Mip_bMyo8	724	1295	complete
Micromonas pusilla NOUM17	Mip_bMyo11	693	1574	complete
Micromonas pusilla CCMP1545	Mip_aMyo8	707	1269	complete
Micromonas pusilla CCMP1545	Mip_aMyo11	702	1596	complete
Bathycoccus	BahMyo8	745	1228	complete
Bathycoccus	BahMyo11	705	1648	complete
Chlorella NC64A	ChlMyo8	680	1269	complete
Chlorella NC64A	ChlMyo11A	689	1677	complete
Chlorella NC64A	ChlMyo11B	758	1585	partial
Asterochloris sp. Cgr/DA1pho	AhsMyo8	674	1234	complete
Asterochloris sp. Cgr/DA1pho	AhsMyo11A	676	1634	complete
Asterochloris sp. Cgr/DA1pho	AhsMyo11B	710	1771	complete
Chlamydomonas reinhardtii	CrMyo8	680	1495	complete
Chlamydomonas reinhardtii	CrMyo11A	688	1663	complete
Chlamydomonas reinhardtii	CrMyo11B	804	1331	complete
Volvox carteri f. nagariensis	VcMyo8	680	1516	complete
Volvox carteri f. nagariensis	VcMyo11A	690	1668	complete
Volvox carteri f. nagariensis	VcMyo11B	800	1375	complete
Physcomitrella patens	PhpMyo8A	674	1368	complete
Physcomitrella patens	PhpMyo8B	667	1438	complete
Physcomitrella patens	PhpMyo8C	669	1418	complete
Physcomitrella patens	PhpMyo8D	676	1369	complete
Physcomitrella patens	PhpMyo8E	674	1365	complete
Physcomitrella patens	PhpMyo11A	670	1536	complete
Physcomitrella patens	PhpMyo11B	670	1535	complete
Physcomitrella patens	PhpMyo11C	582	645	fragment
Selaginella moellendorffii	SemMyo8A	664	1348	complete
Selaginella moellendorffii	SemMyo8B	666	1242	complete
Selaginella moellendorffii	SemMyo11A	670	1519	complete
Selaginella moellendorffii	SemMyo11B	670	1498	complete
Phoenix dactylifera	PhdMyo8A	642	1165	partial
Phoenix dactylifera	PhdMyo8B	671	1166	complete
Phoenix dactylifera	PhdMyo8C	671	1248	complete
Phoenix dactylifera	PhdMyo8D	671	1143	complete
Phoenix dactylifera	PhdMyo8E	671	1202	complete
Phoenix dactylifera	PhdMyo8F	423	853	fragment
Phoenix dactylifera	PhdMyo11Aa	670	1507	complete
Phoenix dactylifera	PhdMyo11Ab	518	1354	fragment
Phoenix dactylifera	PhdMyo11Ac	670	1507	complete
Phoenix dactylifera	PhdMyo11C	670	1527	complete
Phoenix dactylifera	PhdMyo11Ea	670	1488	complete
Phoenix dactylifera	PhdMyo11Eb	670	1530	complete
Phoenix dactylifera	PhdMyo11G1a	669	1518	complete
Phoenix dactylifera	PhdMyo11G1b	670	1517	complete
Phoenix dactylifera	PhdMyo11H	640	1442	partial
Musa acuminata subsp. malaccensis	MuaMyo8A	670	1225	complete
Musa acuminata subsp. malaccensis	MuaMyo8B	670	1275	complete
Musa acuminata subsp. malaccensis	MuaMyo8D	671	1222	complete
Musa acuminata subsp. malaccensis	MuaMyo11Aa	670	1516	complete
Musa acuminata subsp. malaccensis	MuaMyo11Ab	670	1513	complete
Musa acuminata subsp. malaccensis	MuaMyo11Ac	670	1502	complete
Musa acuminata subsp. malaccensis	MuaMyo11Ca	670	1531	complete
Musa acuminata subsp. malaccensis	MuaMyo11Cb	670	1526	complete
Musa acuminata subsp. malaccensis	MuaMyo11Cc	670	1526	complete
Musa acuminata subsp. malaccensis	MuaMyo11E	669	1528	complete
Musa acuminata subsp. malaccensis	MuaMyo11Ea	670	1529	complete
Musa acuminata subsp. malaccensis	MuaMyo11Eb	670	1530	complete
Musa acuminata subsp. malaccensis	MuaMyo11G1	670	1517	complete
Musa acuminata subsp. malaccensis	MuaMyo11Ha	669	1539	complete
Musa acuminata subsp. malaccensis	MuaMyo11Hb	669	1560	complete
Sorghum bicolor	SobMyo8A	670	1231	complete
Sorghum bicolor	SobMyo8B	671	1196	complete
Sorghum bicolor	SobMyo11A1	669	1508	complete
Sorghum bicolor	SobMyo11A2	669	1484	complete
Sorghum bicolor	SobMyo11A3	670	1512	complete
Sorghum bicolor	SobMyo11C	670	1529	complete
Sorghum bicolor	SobMyo11E1	669	2155	complete
Sorghum bicolor	SobMyo11E2	669	2387	complete
Sorghum bicolor	SobMyo11E3	669	1529	complete
Sorghum bicolor	SobMyo11E4	10	763	complete
Sorghum bicolor	SobMyo11G1	670	1520	complete
Sorghum bicolor	SobMyo11G2	670	1507	complete
Sorghum bicolor	SobMyo11H	668	1556	complete
Zea mays B73	ZmMyo8A	670	1231	complete
Zea mays B73	ZmMyo8B	670	1191	complete
Zea mays B73	ZmMyo8D	671	1194	complete
Zea mays B73	ZmMyo11A1	381	970	fragment
Zea mays B73	ZmMyo11A2	669	1484	complete
Zea mays B73	ZmMyo11A3	571	1352	partial
Zea mays B73	ZmMyo11C	670	1529	complete
Zea mays B73	ZmMyo11E1	668	2133	complete
Zea mays B73	ZmMyo11E2a	669	2386	fragment
Zea mays B73	ZmMyo11E2b	647	1964	fragment
Zea mays B73	ZmMyo11E3	669	1529	complete
Zea mays B73	ZmMyo11E4	12	769	complete
Zea mays B73	ZmMyo11G1	670	1520	complete
Zea mays B73	ZmMyo11G2	670	1506	complete
Zea mays B73	ZmMyo11H	668	1495	partial
Setaria italica	SeiMyo8A	670	1231	complete
Setaria italica	SeiMyo8B	671	1194	complete
Setaria italica	SeiMyo11A1	669	1507	complete
Setaria italica	SeiMyo11A2	669	1486	complete
Setaria italica	SeiMyo11A3	670	1512	complete
Setaria italica	SeiMyo11C	670	1529	complete
Setaria italica	SeiMyo11E1	669	2154	complete
Setaria italica	SeiMyo11E2	669	2386	complete
Setaria italica	SeiMyo11E3	669	1529	complete
Setaria italica	SeiMyo11E4	12	771	complete
Setaria italica	SeiMyo11G1	670	1523	complete
Setaria italica	SeiMyo11G2	670	1508	complete
Setaria italica	SeiMyo11H	669	1558	complete
Panicum virgatum	PnvMyo8A	670	1231	complete
Panicum virgatum	PnvMyo8B	671	1188	complete
Panicum virgatum	PnvMyo8C	670	1230	complete
Panicum virgatum	PnvMyo8D	599	1116	partial
Panicum virgatum	PnvMyo11A1a	647	1342	complete
Panicum virgatum	PnvMyo11A1b	437	1275	fragment
Panicum virgatum	PnvMyo11A2a	669	1426	partial
Panicum virgatum	PnvMyo11A2b	669	1363	partial
Panicum virgatum	PnvMyo11A2c	669	1480	complete
Panicum virgatum	PnvMyo11A3a	670	1514	complete
Panicum virgatum	PnvMyo11A3b	670	1514	complete
Panicum virgatum	PnvMyo11Ca	670	1529	complete
Panicum virgatum	PnvMyo11Cb	670	1529	complete
Panicum virgatum	PnvMyo11E1a	669	2153	complete
Panicum virgatum	PnvMyo11E1b	669	1818	fragment
Panicum virgatum	PnvMyo11E2a	669	2307	partial
Panicum virgatum	PnvMyo11E2b	669	2387	complete
Panicum virgatum	PnvMyo11E3a	669	1529	complete
Panicum virgatum	PnvMyo11E3b	669	1529	complete
Panicum virgatum	PnvMyo11E4	12	770	complete
Panicum virgatum	PnvMyo11G1a	670	1522	complete
Panicum virgatum	PnvMyo11G1b	670	1522	complete
Panicum virgatum	PnvMyo11G2a	670	1508	complete
Panicum virgatum	PnvMyo11G2b	588	1425	complete
Panicum virgatum	PnvMyo11Ha	669	1558	complete
Panicum virgatum	PnvMyo11Hb	669	1563	complete
Brachypodium distachyon Bd21	BdMyo8A	670	1251	complete
Brachypodium distachyon Bd21	BdMyo8B	671	1190	complete
Brachypodium distachyon Bd21	BdMyo11A1	669	1509	complete
Brachypodium distachyon Bd21	BdMyo11A2	669	1480	complete
Brachypodium distachyon Bd21	BdMyo11A3	670	1511	complete
Brachypodium distachyon Bd21	BdMyo11C	670	1530	complete
Brachypodium distachyon Bd21	BdMyo11E1	669	2156	complete
Brachypodium distachyon Bd21	BdMyo11E2	669	2387	complete
Brachypodium distachyon Bd21	BdMyo11E3	669	1529	complete
Brachypodium distachyon Bd21	BdMyo11E4	12	767	complete
Brachypodium distachyon Bd21	BdMyo11G1	670	1501	complete
Brachypodium distachyon Bd21	BdMyo11H	669	1556	complete
Oryza brachyantha	OrbMyo8A	670	1235	complete
Oryza brachyantha	OrbMyo8B	671	1195	complete
Oryza brachyantha	OrbMyo11A1	669	1508	complete
Oryza brachyantha	OrbMyo11A2	669	1482	complete
Oryza brachyantha	OrbMyo11A3	670	1511	complete
Oryza brachyantha	OrbMyo11C	670	1529	complete
Oryza brachyantha	OrbMyo11E1	669	2165	complete
Oryza brachyantha	OrbMyo11E2	669	2386	complete
Oryza brachyantha	OrbMyo11E3	669	1525	complete
Oryza brachyantha	OrbMyo11E4	12	753	complete
Oryza brachyantha	OrbMyo11G1	670	1522	complete
Oryza brachyantha	OrbMyo11G2	670	1505	complete
Oryza brachyantha	OrbMyo11H	669	1564	complete
Oryza glaberrima	OrgMyo8A	627	1209	partial
Oryza glaberrima	OrgMyo11A1	590	653	fragment
Oryza glaberrima	OrgMyo11A2	669	1480	complete
Oryza glaberrima	OrgMyo11A3	670	1411	partial
Oryza glaberrima	OrgMyo11C	670	1529	complete
Oryza glaberrima	OrgMyo11E2	669	2387	complete
Oryza glaberrima	OrgMyo11E3	669	1525	complete
Oryza glaberrima	OrgMyo11G1a	596	1408	partial
Oryza glaberrima	OrgMyo11G1b	670	1522	complete
Oryza glaberrima	OrgMyo11G2	670	1506	complete
Oryza glaberrima	OrgMyo11H	669	1564	complete
Oryza sativa Japonica group	Os_aMyo8A	670	1252	complete
Oryza sativa Japonica group	Os_aMyo8B	671	1200	complete
Oryza sativa Japonica group	Os_aMyo11A1	669	1508	complete
Oryza sativa Japonica group	Os_aMyo11A2	669	1480	complete
Oryza sativa Japonica group	Os_aMyo11A3	670	1511	complete
Oryza sativa Japonica group	Os_aMyo11C	670	1529	complete
Oryza sativa Japonica group	Os_aMyo11E1	669	2166	complete
Oryza sativa Japonica group	Os_aMyo11E2	669	2387	complete
Oryza sativa Japonica group	Os_aMyo11E3	669	1525	complete
Oryza sativa Japonica group	Os_aMyo11E4	12	679	partial
Oryza sativa Japonica group	Os_aMyo11G1a	670	1482	partial
Oryza sativa Japonica group	Os_aMyo11G1b	670	1522	complete
Oryza sativa Japonica group	Os_aMyo11G2	670	1506	complete
Oryza sativa Japonica group	Os_aMyo11H	669	1564	complete
Oryza sativa Indica group	Os_bMyo8A	670	1252	complete
Oryza sativa Indica group	Os_bMyo8B	671	1204	complete
Oryza sativa Indica group	Os_bMyo11A1	669	1508	complete
Oryza sativa Indica group	Os_bMyo11A2	669	1480	complete
Oryza sativa Indica group	Os_bMyo11A3	670	1511	complete
Oryza sativa Indica group	Os_bMyo11C	670	1529	complete
Oryza sativa Indica group	Os_bMyo11E1	669	2166	complete
Oryza sativa Indica group	Os_bMyo11E2	627	2332	partial
Oryza sativa Indica group	Os_bMyo11E3	669	1525	complete
Oryza sativa Indica group	Os_bMyo11E4	12	766	complete
Oryza sativa Indica group	Os_bMyo11G1a	670	1522	complete
Oryza sativa Indica group	Os_bMyo11G1b	670	1482	partial
Oryza sativa Indica group	Os_bMyo11G2	670	1506	complete
Oryza sativa Indica group	Os_bMyo11H	669	1564	complete
Aquilegia coerulea	AqcMyo8A	669	1221	complete
Aquilegia coerulea	AqcMyo8B	672	1193	complete
Aquilegia coerulea	AqcMyo8C	668	1233	complete
Aquilegia coerulea	AqcMyo11A1	669	1512	complete
Aquilegia coerulea	AqcMyo11A2	670	1512	complete
Aquilegia coerulea	AqcMyo11C	670	1525	complete
Aquilegia coerulea	AqcMyo11D	670	1125	complete
Aquilegia coerulea	AqcMyo11E	670	1531	complete
Aquilegia coerulea	AqcMyo11G	669	1509	complete
Aquilegia coerulea	AqcMyo11H	669	1556	complete
Amborella trichopoda	AbtMyo8A	671	1232	complete
Amborella trichopoda	AbtMyo8B	671	1169	complete
Amborella trichopoda	AbtMyo11A	670	1478	partial
Amborella trichopoda	AbtMyo11C	670	1534	complete
Amborella trichopoda	AbtMyo11E	670	1529	complete
Amborella trichopoda	AbtMyo11G	670	1517	complete
Amborella trichopoda	AbtMyo11H	669	1557	complete
Vitis vinifera	VvMyo8A	671	1229	complete
Vitis vinifera	VvMyo8B	672	1180	complete
Vitis vinifera	VvMyo11A	670	1512	complete
Vitis vinifera	VvMyo11B1	670	1512	complete
Vitis vinifera	VvMyo11B2	519	656	fragment
Vitis vinifera	VvMyo11C	670	1530	complete
Vitis vinifera	VvMyo11D	670	1134	complete
Vitis vinifera	VvMyo11E	670	1529	complete
Vitis vinifera	VvMyo11F	670	1530	complete
Vitis vinifera	VvMyo11G	670	1517	complete
Vitis vinifera	VvMyo11H	669	1554	complete
Mimulus guttatus	MigMyo8A	672	1142	complete
Mimulus guttatus	MigMyo8B	672	1145	complete
Mimulus guttatus	MigMyo8C	671	1199	complete
Mimulus guttatus	MigMyo8D	674	1168	complete
Mimulus guttatus	MigMyo11A	670	1485	complete
Mimulus guttatus	MigMyo11Ba	670	1507	complete
Mimulus guttatus	MigMyo11Bb	670	1515	complete
Mimulus guttatus	MigMyo11C	670	1525	complete
Mimulus guttatus	MigMyo11Da	675	1139	complete
Mimulus guttatus	MigMyo11Db	674	1525	complete
Mimulus guttatus	MigMyo11Ea	670	1530	complete
Mimulus guttatus	MigMyo11Eb	670	1529	complete
Mimulus guttatus	MigMyo11G	670	1517	complete
Mimulus guttatus	MigMyo11H	669	1562	complete
Lactuca sativa	LasMyo8A	634	1093	complete
Lactuca sativa	LasMyo8B	673	1106	complete
Lactuca sativa	LasMyo8C	636	1157	partial
Lactuca sativa	LasMyo8D	672	1163	complete
Lactuca sativa	LasMyo11Aa	669	1396	fragment
Lactuca sativa	LasMyo11Ab	671	840	fragment
Lactuca sativa	LasMyo11Ac	671	1475	complete
Lactuca sativa	LasMyo11B	670	1503	complete
Lactuca sativa	LasMyo11Ca	670	743	fragment
Lactuca sativa	LasMyo11Cb	669	1525	complete
Lactuca sativa	LasMyo11Da	672	1156	complete
Lactuca sativa	LasMyo11Db	674	1528	complete
Lactuca sativa	LasMyo11Dc	674	1533	complete
Lactuca sativa	LasMyo11E	670	1531	complete
Lactuca sativa	LasMyo11G	670	1512	complete
Lactuca sativa	LasMyo11H	668	1561	complete
Nicotiana benthamiana	NbMyo8A	658	1196	complete
Nicotiana benthamiana	NbMyo8B	672	1150	complete
Nicotiana benthamiana	NbMyo8C	671	1156	complete
Nicotiana benthamiana	NbMyo8D	672	1151	complete
Nicotiana benthamiana	NbMyo8E	671	1157	complete
Nicotiana benthamiana	NbMyo8G	659	1197	complete
Nicotiana benthamiana	NbMyo11Aa	670	1605	complete
Nicotiana benthamiana	NbMyo11Ab	670	1605	complete
Nicotiana benthamiana	NbMyo11B1	670	1509	complete
Nicotiana benthamiana	NbMyo11B2a	671	1512	complete
Nicotiana benthamiana	NbMyo11B2b	671	1512	complete
Nicotiana benthamiana	NbMyo11Ca	670	1526	complete
Nicotiana benthamiana	NbMyo11Cb	553	1406	fragment
Nicotiana benthamiana	NbMyo11D1a	673	991	fragment
Nicotiana benthamiana	NbMyo11D1b	674	1138	complete
Nicotiana benthamiana	NbMyo11D2a	674	1528	complete
Nicotiana benthamiana	NbMyo11D2b	674	1529	complete
Nicotiana benthamiana	NbMyo11Ea	670	1529	complete
Nicotiana benthamiana	NbMyo11Eb	670	1529	complete
Nicotiana benthamiana	NbMyo11Ga	670	1514	complete
Nicotiana benthamiana	NbMyo11Gb	670	1515	complete
Nicotiana benthamiana	NbMyo11Ha	669	1569	complete
Nicotiana benthamiana	NbMyo11Hb	669	1569	complete
Solanum tuberosum	StMyo8A	670	1202	complete
Solanum tuberosum	StMyo8B	672	1157	complete
Solanum tuberosum	StMyo8C	662	1177	complete
Solanum tuberosum	StMyo11A	670	1626	complete
Solanum tuberosum	StMyo11B1	670	1508	complete
Solanum tuberosum	StMyo11B2	671	1514	complete
Solanum tuberosum	StMyo11C	670	1526	complete
Solanum tuberosum	StMyo11D1	674	1138	complete
Solanum tuberosum	StMyo11D2	673	1528	complete
Solanum tuberosum	StMyo11E	670	1529	complete
Solanum tuberosum	StMyo11G	670	1516	complete
Solanum tuberosum	StMyo11H	669	1567	complete
Solanum pimpinellifolium	SopMyo8A	661	1177	partial
Solanum pimpinellifolium	SopMyo8B	672	1157	complete
Solanum pimpinellifolium	SopMyo8C	662	1177	complete
Solanum pimpinellifolium	SopMyo11A	670	1626	complete
Solanum pimpinellifolium	SopMyo11B1	670	1508	complete
Solanum pimpinellifolium	SopMyo11B2	671	1514	complete
Solanum pimpinellifolium	SopMyo11C	670	1526	complete
Solanum pimpinellifolium	SopMyo11D1	674	1130	complete
Solanum pimpinellifolium	SopMyo11D2	673	1509	partial
Solanum pimpinellifolium	SopMyo11E	670	1529	complete
Solanum pimpinellifolium	SopMyo11G	657	1503	partial
Solanum pimpinellifolium	SopMyo11H	669	1567	complete
Lycopersicon esculentum	LeMyo8A	670	1202	complete
Lycopersicon esculentum	LeMyo8B	672	1157	complete
Lycopersicon esculentum	LeMyo8C	662	1177	complete
Lycopersicon esculentum	LeMyo11A	670	1626	complete
Lycopersicon esculentum	LeMyo11B1	670	1508	complete
Lycopersicon esculentum	LeMyo11B2	671	1514	complete
Lycopersicon esculentum	LeMyo11C	670	1526	complete
Lycopersicon esculentum	LeMyo11D	262	262	fragment
Lycopersicon esculentum	LeMyo11D1	674	1138	complete
Lycopersicon esculentum	LeMyo11D2	673	1528	complete
Lycopersicon esculentum	LeMyo11E	670	1529	complete
Lycopersicon esculentum	LeMyo11G	670	1516	complete
Lycopersicon esculentum	LeMyo11H	669	1567	complete
Medicago truncatula	MtMyo8A	670	1203	complete
Medicago truncatula	MtMyo8B	672	1176	complete
Medicago truncatula	MtMyo8D	671	1170	complete
Medicago truncatula	MtMyo11Ba	671	1510	complete
Medicago truncatula	MtMyo11Bb	140	203	fragment
Medicago truncatula	MtMyo11C2	670	1404	partial
Medicago truncatula	MtMyo11D	204	204	fragment
Medicago truncatula	MtMyo11E	670	1530	complete
Medicago truncatula	MtMyo11G1	670	1516	complete
Medicago truncatula	MtMyo11G2	670	1517	complete
Medicago truncatula	MtMyo11H	669	1582	complete
Cajanus cajan	CjcMyo8A	670	1187	complete
Cajanus cajan	CjcMyo8B	672	1176	complete
Cajanus cajan	CjcMyo8C	656	1172	complete
Cajanus cajan	CjcMyo8D	672	1172	complete
Cajanus cajan	CjcMyo11A	536	1468	fragment
Cajanus cajan	CjcMyo11B1	671	1510	complete
Cajanus cajan	CjcMyo11B2	672	1514	complete
Cajanus cajan	CjcMyo11C1	670	1528	complete
Cajanus cajan	CjcMyo11C2	661	1524	partial
Cajanus cajan	CjcMyo11D	670	1097	complete
Cajanus cajan	CjcMyo11E	670	1525	complete
Cajanus cajan	CjcMyo11G1	670	1517	complete
Cajanus cajan	CjcMyo11G2	670	1521	complete
Cajanus cajan	CjcMyo11H	669	1583	complete
Phaseolus vulgaris	PhvMyo8A	670	1194	complete
Phaseolus vulgaris	PhvMyo8B	672	1176	complete
Phaseolus vulgaris	PhvMyo8C	656	1177	complete
Phaseolus vulgaris	PhvMyo8D	672	1172	complete
Phaseolus vulgaris	PhvMyo11Aa	672	1617	complete
Phaseolus vulgaris	PhvMyo11Ab	672	1068	fragment
Phaseolus vulgaris	PhvMyo11B1	670	1511	complete
Phaseolus vulgaris	PhvMyo11B2	672	1514	complete
Phaseolus vulgaris	PhvMyo11C1	670	1531	complete
Phaseolus vulgaris	PhvMyo11C2	670	1533	complete
Phaseolus vulgaris	PhvMyo11D	670	1105	complete
Phaseolus vulgaris	PhvMyo11E	670	1530	complete
Phaseolus vulgaris	PhvMyo11G1	670	1517	complete
Phaseolus vulgaris	PhvMyo11G2	670	1516	complete
Phaseolus vulgaris	PhvMyo11H	669	1602	complete
Glycine max	GlmMyo8A	670	1196	complete
Glycine max	GlmMyo8B	672	1170	complete
Glycine max	GlmMyo8C	656	1180	complete
Glycine max	GlmMyo8D	671	1176	complete
Glycine max	GlmMyo8E	670	1196	complete
Glycine max	GlmMyo8F	672	1176	complete
Glycine max	GlmMyo8H	672	1177	complete
Glycine max	GlmMyo11Aa	672	1678	complete
Glycine max	GlmMyo11Ab	672	1581	complete
Glycine max	GlmMyo11B1a	671	1517	complete
Glycine max	GlmMyo11B1b	671	1512	complete
Glycine max	GlmMyo11B2a	672	1519	complete
Glycine max	GlmMyo11B2b	672	1514	complete
Glycine max	GlmMyo11C1	671	1528	complete
Glycine max	GlmMyo11C2a	670	1532	complete
Glycine max	GlmMyo11C2b	670	1533	complete
Glycine max	GlmMyo11Da	670	1077	complete
Glycine max	GlmMyo11Db	670	1077	complete
Glycine max	GlmMyo11Ea	670	1530	complete
Glycine max	GlmMyo11Eb	670	1530	complete
Glycine max	GlmMyo11G1	670	1522	complete
Glycine max	GlmMyo11G2a	670	1521	complete
Glycine max	GlmMyo11G2b	670	1519	complete
Glycine max	GlmMyo11Ha	669	1584	complete
Glycine max	GlmMyo11Hb	669	1656	complete
Cannabis sativa	CnsMyo8A	670	1215	complete
Cannabis sativa	CnsMyo8B	639	1140	partial
Cannabis sativa	CnsMyo11A	627	1290	fragment
Cannabis sativa	CnsMyo11B	671	1482	partial
Cannabis sativa	CnsMyo11C	670	1530	complete
Cannabis sativa	CnsMyo11D	670	1089	complete
Cannabis sativa	CnsMyo11E	670	1504	partial
Cannabis sativa	CnsMyo11F	670	1487	partial
Cannabis sativa	CnsMyo11G	670	1521	complete
Cannabis sativa	CnsMyo11H	623	1511	partial
Fragaria vesca	FrvMyo8A	671	1123	complete
Fragaria vesca	FrvMyo8B	674	1168	partial
Fragaria vesca	FrvMyo11A	670	1514	complete
Fragaria vesca	FrvMyo11B	670	1513	complete
Fragaria vesca	FrvMyo11C	670	1529	complete
Fragaria vesca	FrvMyo11D	670	1186	complete
Fragaria vesca	FrvMyo11E	670	1529	complete
Fragaria vesca	FrvMyo11G	670	1522	complete
Malus x domestica	MadMyo8A	674	1155	complete
Malus x domestica	MadMyo8B	661	1163	complete
Malus x domestica	MadMyo8C	674	1145	complete
Malus x domestica	MadMyo8D	673	1175	complete
Malus x domestica	MadMyo11A1	670	1508	complete
Malus x domestica	MadMyo11A2	670	1508	complete
Malus x domestica	MadMyo11B1	670	1508	complete
Malus x domestica	MadMyo11B2	670	1506	complete
Malus x domestica	MadMyo11C1	670	1529	complete
Malus x domestica	MadMyo11C2	670	1529	complete
Malus x domestica	MadMyo11D1	670	1144	complete
Malus x domestica	MadMyo11D2	670	1096	complete
Malus x domestica	MadMyo11E1	670	1530	complete
Malus x domestica	MadMyo11E2	670	771	complete
Malus x domestica	MadMyo11G1	672	1513	complete
Malus x domestica	MadMyo11G2	672	1511	complete
Malus x domestica	MadMyo11H	669	1548	complete
Prunus persica	PupMyo8A	672	1146	complete
Prunus persica	PupMyo8B	673	1182	complete
Prunus persica	PupMyo11A	670	1515	complete
Prunus persica	PupMyo11B	670	1511	complete
Prunus persica	PupMyo11C	670	1529	complete
Prunus persica	PupMyo11D	670	1122	complete
Prunus persica	PupMyo11E	670	1530	complete
Prunus persica	PupMyo11G	670	1513	complete
Prunus persica	PupMyo11H	669	1552	complete
Citrullus lanatus	CtlMyo8A	671	1209	complete
Citrullus lanatus	CtlMyo8B	672	1175	complete
Citrullus lanatus	CtlMyo11A	674	1504	complete
Citrullus lanatus	CtlMyo11B	670	1508	complete
Citrullus lanatus	CtlMyo11C	670	1528	complete
Citrullus lanatus	CtlMyo11D	670	1092	complete
Citrullus lanatus	CtlMyo11E	670	1529	complete
Citrullus lanatus	CtlMyo11G	670	1515	complete
Citrullus lanatus	CtlMyo11H	669	1563	complete
Cucumis melo	CumMyo8A	671	1207	complete
Cucumis melo	CumMyo8B	672	1175	complete
Cucumis melo	CumMyo11A	675	1498	complete
Cucumis melo	CumMyo11B	670	1508	complete
Cucumis melo	CumMyo11C	670	1529	complete
Cucumis melo	CumMyo11D	670	1092	complete
Cucumis melo	CumMyo11E	670	1529	complete
Cucumis melo	CumMyo11G	670	1515	complete
Cucumis melo	CumMyo11H	669	1564	complete
Cucumis sativus	CusMyo8A	671	1202	complete
Cucumis sativus	CusMyo8B	672	1175	complete
Cucumis sativus	CusMyo11A	674	1499	complete
Cucumis sativus	CusMyo11B	670	1508	complete
Cucumis sativus	CusMyo11C	670	1529	complete
Cucumis sativus	CusMyo11D	670	1092	complete
Cucumis sativus	CusMyo11E	670	1529	complete
Cucumis sativus	CusMyo11G	670	1515	complete
Cucumis sativus	CusMyo11H	628	1522	partial
Citrus clementina	CicMyo8A	671	1221	complete
Citrus clementina	CicMyo8B	672	1167	complete
Citrus clementina	CicMyo11A	670	1515	complete
Citrus clementina	CicMyo11B	670	1515	complete
Citrus clementina	CicMyo11C	670	1530	complete
Citrus clementina	CicMyo11D	670	1145	complete
Citrus clementina	CicMyo11E	670	1530	complete
Citrus clementina	CicMyo11F	671	1531	complete
Citrus clementina	CicMyo11G	670	1518	complete
Citrus sinensis	CtsMyo8A	671	1221	complete
Citrus sinensis	CtsMyo8B	672	1167	complete
Citrus sinensis	CtsMyo11A	670	1514	complete
Citrus sinensis	CtsMyo11B	670	1515	complete
Citrus sinensis	CtsMyo11C	670	1530	complete
Citrus sinensis	CtsMyo11D	669	1144	complete
Citrus sinensis	CtsMyo11E	670	1530	complete
Citrus sinensis	CtsMyo11F	670	1530	complete
Citrus sinensis	CtsMyo11G	615	1463	partial
Eucalyptus camaldulensis	EucMyo8A	672	1222	complete
Eucalyptus camaldulensis	EucMyo8B	586	1083	partial
Eucalyptus camaldulensis	EucMyo11A	670	1484	partial
Eucalyptus camaldulensis	EucMyo11B	670	1488	partial
Eucalyptus camaldulensis	EucMyo11C	670	1423	fragment
Eucalyptus camaldulensis	EucMyo11D	632	1098	partial
Eucalyptus camaldulensis	EucMyo11E	570	1300	fragment
Eucalyptus camaldulensis	EucMyo11F	649	1345	fragment
Eucalyptus camaldulensis	EucMyo11G	672	1501	partial
Eucalyptus camaldulensis	EucMyo11H	669	1530	partial
Eucalyptus grandis	EugMyo8A	672	1222	complete
Eucalyptus grandis	EugMyo8B	672	1175	complete
Eucalyptus grandis	EugMyo11A	670	1502	complete
Eucalyptus grandis	EugMyo11B	670	1510	complete
Eucalyptus grandis	EugMyo11C	670	1529	complete
Eucalyptus grandis	EugMyo11D	671	1137	complete
Eucalyptus grandis	EugMyo11E	670	1525	complete
Eucalyptus grandis	EugMyo11F	670	1531	complete
Eucalyptus grandis	EugMyo11G	672	1524	complete
Eucalyptus grandis	EugMyo11Ha	666	1553	complete
Eucalyptus grandis	EugMyo11Hb	563	1430	fragment
Theobroma cacao	ThcMyo8A	666	1221	complete
Theobroma cacao	ThcMyo8B	672	1176	complete
Theobroma cacao	ThcMyo11A	671	1498	complete
Theobroma cacao	ThcMyo11B	424	1268	fragment
Theobroma cacao	ThcMyo11C	670	1527	complete
Theobroma cacao	ThcMyo11D	669	1119	complete
Theobroma cacao	ThcMyo11E	670	1530	complete
Theobroma cacao	ThcMyo11F	670	1524	complete
Theobroma cacao	ThcMyo11G	611	1461	partial
Gossypium raimondii	GorMyo8A	666	1201	complete
Gossypium raimondii	GorMyo8B	672	1175	complete
Gossypium raimondii	GorMyo8C	666	1100	complete
Gossypium raimondii	GorMyo8D	672	1177	complete
Gossypium raimondii	GorMyo8E	666	1188	complete
Gossypium raimondii	GorMyo8F	672	1175	partial
Gossypium raimondii	GorMyo8G	88	268	fragment
Gossypium raimondii	GorMyo11Aa	671	1464	complete
Gossypium raimondii	GorMyo11Ab	673	1519	complete
Gossypium raimondii	GorMyo11Ac	672	1674	complete
Gossypium raimondii	GorMyo11Ba	670	1514	complete
Gossypium raimondii	GorMyo11Bb	670	1514	complete
Gossypium raimondii	GorMyo11Ca	670	1527	complete
Gossypium raimondii	GorMyo11Cb	670	1529	complete
Gossypium raimondii	GorMyo11D	669	1147	complete
Gossypium raimondii	GorMyo11Ea	670	1530	complete
Gossypium raimondii	GorMyo11Eb	670	1530	complete
Gossypium raimondii	GorMyo11Ec	670	1530	complete
Gossypium raimondii	GorMyo11F	670	1524	complete
Gossypium raimondii	GorMyo11G	670	1517	complete
Populus trichocarpa	PotMyo8A	661	1197	complete
Populus trichocarpa	PotMyo8B	672	1174	complete
Populus trichocarpa	PotMyo8C	660	1196	complete
Populus trichocarpa	PotMyo8D	673	1173	complete
Populus trichocarpa	PotMyo11A	670	1494	complete
Populus trichocarpa	PotMyo11B	670	1513	complete
Populus trichocarpa	PotMyo11Ca	670	1525	complete
Populus trichocarpa	PotMyo11Cb	670	1528	complete
Populus trichocarpa	PotMyo11D	670	1130	complete
Populus trichocarpa	PotMyo11E	670	1530	complete
Populus trichocarpa	PotMyo11F	670	1530	complete
Populus trichocarpa	PotMyo11G	669	1520	complete
Populus trichocarpa	PotMyo11Ha	670	1559	complete
Populus trichocarpa	PotMyo11Hb	670	1555	complete
Linum usitatissimum	LuMyo8A	672	1221	complete
Linum usitatissimum	LuMyo8B	672	1137	complete
Linum usitatissimum	LuMyo8C	672	1221	complete
Linum usitatissimum	LuMyo8D	672	1137	complete
Linum usitatissimum	LuMyo8F	672	1106	complete
Linum usitatissimum	LuMyo8H	672	1109	complete
Linum usitatissimum	LuMyo11Aa	670	1490	complete
Linum usitatissimum	LuMyo11Ab	626	1436	partial
Linum usitatissimum	LuMyo11Ac	671	1481	complete
Linum usitatissimum	LuMyo11Ad	467	613	fragment
Linum usitatissimum	LuMyo11Ba	670	1512	complete
Linum usitatissimum	LuMyo11Bb	670	1514	complete
Linum usitatissimum	LuMyo11Ca	566	1365	fragment
Linum usitatissimum	LuMyo11Cb	670	1524	complete
Linum usitatissimum	LuMyo11Cc	670	1526	complete
Linum usitatissimum	LuMyo11Cd	670	1526	complete
Linum usitatissimum	LuMyo11Da	670	1045	complete
Linum usitatissimum	LuMyo11Db	670	1045	complete
Linum usitatissimum	LuMyo11Dc	447	510	fragment
Linum usitatissimum	LuMyo11Ea	670	1530	complete
Linum usitatissimum	LuMyo11Eb	670	1530	complete
Linum usitatissimum	LuMyo11Fa	670	1530	complete
Linum usitatissimum	LuMyo11Fb	488	1348	fragment
Linum usitatissimum	LuMyo11Ga	670	1510	complete
Linum usitatissimum	LuMyo11Gb	666	1506	complete
Ricinus communis	RicMyo8A	670	1223	complete
Ricinus communis	RicMyo8B	672	1163	complete
Ricinus communis	RicMyo11A	670	1487	complete
Ricinus communis	RicMyo11B	670	1428	partial
Ricinus communis	RicMyo11C	670	1527	complete
Ricinus communis	RicMyo11D	669	1128	complete
Ricinus communis	RicMyo11E	670	1530	complete
Ricinus communis	RicMyo11G	672	1523	complete
Ricinus communis	RicMyo11H	669	1559	complete
Manihot esculenta	MeMyo8A	661	1202	complete
Manihot esculenta	MeMyo8B	672	1177	complete
Manihot esculenta	MeMyo8C	609	1145	fragment
Manihot esculenta	MeMyo11Aa	629	1417	partial
Manihot esculenta	MeMyo11Ab	628	1339	partial
Manihot esculenta	MeMyo11Ba	670	1511	complete
Manihot esculenta	MeMyo11Bb	670	1512	complete
Manihot esculenta	MeMyo11C	670	1526	complete
Manihot esculenta	MeMyo11D	685	1137	complete
Manihot esculenta	MeMyo11Ea	648	878	fragment
Manihot esculenta	MeMyo11Eb	670	1530	complete
Manihot esculenta	MeMyo11G	670	1514	complete
Manihot esculenta	MeMyo11H	669	1557	complete
Carica papaya	CipMyo8A	613	1169	partial
Carica papaya	CipMyo8B	672	1170	complete
Carica papaya	CipMyo11A	593	1384	partial
Carica papaya	CipMyo11B	670	1512	complete
Carica papaya	CipMyo11C	670	1529	complete
Carica papaya	CipMyo11D	648	980	complete
Carica papaya	CipMyo11E	569	1425	partial
Carica papaya	CipMyo11F	574	1424	partial
Carica papaya	CipMyo11G	626	1472	partial
Carica papaya	CipMyo11H	669	1278	fragment
Brassica rapa subsp. pekinensis	BrspMyo8A	665	1115	complete
Brassica rapa subsp. pekinensis	BrspMyo8B	672	1152	complete
Brassica rapa subsp. pekinensis	BrspMyo8C	666	1206	complete
Brassica rapa subsp. pekinensis	BrspMyo8D	672	1146	complete
Brassica rapa subsp. pekinensis	BrspMyo8E	666	1205	complete
Brassica rapa subsp. pekinensis	BrspMyo8F	672	1136	complete
Brassica rapa subsp. pekinensis	BrspMyo8H	672	1148	complete
Brassica rapa subsp. pekinensis	BrspMyo11A1	670	1744	complete
Brassica rapa subsp. pekinensis	BrspMyo11A2a	670	1723	complete
Brassica rapa subsp. pekinensis	BrspMyo11A2b	670	1721	complete
Brassica rapa subsp. pekinensis	BrspMyo11B1	670	1500	complete
Brassica rapa subsp. pekinensis	BrspMyo11B2a	669	1506	complete
Brassica rapa subsp. pekinensis	BrspMyo11B2b	669	1508	complete
Brassica rapa subsp. pekinensis	BrspMyo11B3	670	1505	complete
Brassica rapa subsp. pekinensis	BrspMyo11B4a	670	1466	complete
Brassica rapa subsp. pekinensis	BrspMyo11B4b	671	1483	complete
Brassica rapa subsp. pekinensis	BrspMyo11C1a	670	1530	complete
Brassica rapa subsp. pekinensis	BrspMyo11C1b	670	1530	complete
Brassica rapa subsp. pekinensis	BrspMyo11C2	669	1525	complete
Brassica rapa subsp. pekinensis	BrspMyo11Da	669	1175	complete
Brassica rapa subsp. pekinensis	BrspMyo11Db	669	1144	complete
Brassica rapa subsp. pekinensis	BrspMyo11Ea	670	1533	complete
Brassica rapa subsp. pekinensis	BrspMyo11Eb	670	1531	complete
Brassica rapa subsp. pekinensis	BrspMyo11F	670	1510	complete
Brassica rapa subsp. pekinensis	BrspMyo11Ga	670	1518	complete
Brassica rapa subsp. pekinensis	BrspMyo11Gb	670	1514	complete
Brassica rapa subsp. pekinensis	BrspMyo11H	669	1552	complete
Capsella rubella	CprMyo8A	666	1142	complete
Capsella rubella	CprMyo8B	672	1162	complete
Capsella rubella	CprMyo8C	666	1215	complete
Capsella rubella	CprMyo8D	672	1167	complete
Capsella rubella	CprMyo11A1	670	1708	complete
Capsella rubella	CprMyo11A2	670	1728	complete
Capsella rubella	CprMyo11B1	669	1499	complete
Capsella rubella	CprMyo11B2	669	1506	complete
Capsella rubella	CprMyo11B3	670	1510	complete
Capsella rubella	CprMyo11B4	667	1481	complete
Capsella rubella	CprMyo11C1	670	1530	complete
Capsella rubella	CprMyo11C2	670	1526	complete
Capsella rubella	CprMyo11D	666	1233	complete
Capsella rubella	CprMyo11E	670	1531	complete
Capsella rubella	CprMyo11F	670	1514	complete
Capsella rubella	CprMyo11G	670	1523	complete
Capsella rubella	CprMyo11H	669	1556	complete
Arabidopsis lyrata	ArlMyo8A	666	1141	complete
Arabidopsis lyrata	ArlMyo8B	672	1153	complete
Arabidopsis lyrata	ArlMyo8C	666	1219	complete
Arabidopsis lyrata	ArlMyo8D	672	1166	complete
Arabidopsis lyrata	ArlMyo11A1	670	1705	complete
Arabidopsis lyrata	ArlMyo11A2	670	1744	complete
Arabidopsis lyrata	ArlMyo11B1	670	1500	complete
Arabidopsis lyrata	ArlMyo11B2	669	1506	complete
Arabidopsis lyrata	ArlMyo11B3	670	1509	complete
Arabidopsis lyrata	ArlMyo11B4	669	1467	complete
Arabidopsis lyrata	ArlMyo11C1	670	1530	complete
Arabidopsis lyrata	ArlMyo11C2	670	1526	complete
Arabidopsis lyrata	ArlMyo11D	669	1249	complete
Arabidopsis lyrata	ArlMyo11E	670	1531	complete
Arabidopsis lyrata	ArlMyo11F	670	1520	complete
Arabidopsis lyrata	ArlMyo11G	670	1522	complete
Arabidopsis lyrata	ArlMyo11H	669	1556	complete
Arabidopsis thaliana	AtMyo8A	666	1136	complete
Arabidopsis thaliana	AtMyo8B	672	1153	complete
Arabidopsis thaliana	AtMyo8C	666	1220	complete
Arabidopsis thaliana	AtMyo8D	672	1166	complete
Arabidopsis thaliana	AtMyo11A1	670	1730	complete
Arabidopsis thaliana	AtMyo11A2	670	1746	complete
Arabidopsis thaliana	AtMyo11B1	670	1500	complete
Arabidopsis thaliana	AtMyo11B2	669	1505	complete
Arabidopsis thaliana	AtMyo11B3	669	1508	complete
Arabidopsis thaliana	AtMyo11B4	669	1482	complete
Arabidopsis thaliana	AtMyo11C1	670	1530	complete
Arabidopsis thaliana	AtMyo11C2	670	1526	complete
Arabidopsis thaliana	AtMyo11D	669	1242	complete
Arabidopsis thaliana	AtMyo11E	670	1531	complete
Arabidopsis thaliana	AtMyo11E2	0	636	complete
Arabidopsis thaliana	AtMyo11F	670	1520	complete
Arabidopsis thaliana	AtMyo11G	670	1522	complete
Arabidopsis thaliana	AtMyo11H	669	1556	complete
Eutrema parvulum	EupMyo8A	666	1121	complete
Eutrema parvulum	EupMyo8B	672	1151	complete
Eutrema parvulum	EupMyo8C	666	1218	complete
Eutrema parvulum	EupMyo8D	672	1166	complete
Eutrema parvulum	EupMyo11A1	670	1727	complete
Eutrema parvulum	EupMyo11A2	670	1699	complete
Eutrema parvulum	EupMyo11B1	669	1499	complete
Eutrema parvulum	EupMyo11B2	669	1508	complete
Eutrema parvulum	EupMyo11B3	670	1506	complete
Eutrema parvulum	EupMyo11B4	667	1467	complete
Eutrema parvulum	EupMyo11C1	670	1530	complete
Eutrema parvulum	EupMyo11C2	670	1524	complete
Eutrema parvulum	EupMyo11D	669	1168	complete
Eutrema parvulum	EupMyo11E	670	1531	complete
Eutrema parvulum	EupMyo11F	670	1513	complete
Eutrema parvulum	EupMyo11G	670	1517	complete
Eutrema parvulum	EupMyo11H	669	1557	complete
Eutrema halophilum	EuhMyo8A	666	1139	complete
Eutrema halophilum	EuhMyo8B	672	1155	complete
Eutrema halophilum	EuhMyo8C	666	1217	complete
Eutrema halophilum	EuhMyo8D	672	1168	complete
Eutrema halophilum	EuhMyo11A1	670	1636	complete
Eutrema halophilum	EuhMyo11A2	670	1707	complete
Eutrema halophilum	EuhMyo11B1	669	1499	complete
Eutrema halophilum	EuhMyo11B2	669	1506	complete
Eutrema halophilum	EuhMyo11B3	670	1509	complete
Eutrema halophilum	EuhMyo11B4	667	1473	complete
Eutrema halophilum	EuhMyo11C1	670	1530	complete
Eutrema halophilum	EuhMyo11C2	670	1526	complete
Eutrema halophilum	EuhMyo11D	669	1280	complete
Eutrema halophilum	EuhMyo11E	670	1531	complete
Eutrema halophilum	EuhMyo11F	670	1510	complete
Eutrema halophilum	EuhMyo11G	670	1525	complete
Eutrema halophilum	EuhMyo11H	669	1556	complete
Eutrema salsugineum	EtsMyo8A	666	1139	complete
Eutrema salsugineum	EtsMyo8B	672	1155	complete
Eutrema salsugineum	EtsMyo8C	666	1217	complete
Eutrema salsugineum	EtsMyo8D	672	1168	complete
Eutrema salsugineum	EtsMyo11A1	670	1636	complete
Eutrema salsugineum	EtsMyo11A2	670	1707	complete
Eutrema salsugineum	EtsMyo11B1	669	1499	complete
Eutrema salsugineum	EtsMyo11B2	669	1506	complete
Eutrema salsugineum	EtsMyo11B3	670	1509	complete
Eutrema salsugineum	EtsMyo11B4	667	1473	complete
Eutrema salsugineum	EtsMyo11C1	670	1530	complete
Eutrema salsugineum	EtsMyo11D	669	1344	complete
Eutrema salsugineum	EtsMyo11E	670	1531	complete
Eutrema salsugineum	EtsMyo11E2	0	472	fragment
Eutrema salsugineum	EtsMyo11F	670	1510	complete
Eutrema salsugineum	EtsMyo11G	670	1525	complete
Eutrema salsugineum	EtsMyo11H	669	1556	complete
