# Supplementary material for: Whole genome duplication events in plant evolution reconstructed and predicted using myosin motor proteins
Source: BMC Evol Biol. 2013 Sep 22;13:202. doi: 10.1186/1471-2148-13-202 (PMC3850447; doi:10.1186/1471-2148-13-202)
Supplement: Additional file 5 — Gene structure conservation. The file contains the independently created alignments of the gene structures of the class VIII and class XI myosins. The myosin gene structures are available from CyMoBase. The alignments were generated with GenePainter (http://www.motorprotein.de/genepainter.html, [72]). [file 1471-2148-13-202-S5.txt]

SemMyo8B            ---|---|-----|---------|-|-----------|---|-|-----|---|-------|-----|---------|-----|-----|-------|-----|-----|-------|---------|-------|-----------------------------------------------------------------------|---------------
SemMyo8A            ---|---|-----|---------|-|-----------|---|-|-----|---|-------|-----|---------|-----|-----|-------|-----|-----|-------|---------|-------|---------------------------------|-----------------------------------------------------
PhpMyo8B            ---|---|-----|---------|-|-----------|---|-|-----|---|-------|-----|---------|-----|-----|-------|-----|-----|-------|---------|-------|-----------------------------------|---------------------------------------------------
PhpMyo8C            ---|---|-----|---------|-|-----------|---|-|-----|---|-------|-----|---------|-----|-----|-------|-----|-----|-------|---------|-------|-----------------------------------|---------------------------------------------------
PhpMyo8A            ---|---|-----|---------|-|-----------|---|-|-----|---|-------|-----|---------|-----|-----|-------|-----|-----|-------|---------|-------|-----------------------------------|---------------------------------------------------
PhpMyo8E            ---|---|-----|---------|-|-----------|---|-|-----|---|-------|-----|---------|-----|-----|-------|-----|-----|-------|---------|-------|-----------------------------------|---------------------------------------------------
PhpMyo8D            ---|---|-----|---------|-|-----------|---|-|-----|---|-------|-----|---------|-----|-----|-------|-----|-----|-------|---------|-------|-----------------------------------|---------------------------------------------------
Os_bMyo8A           ---|---|-----|---------|-|-----------|---|-|-----|---|-------|-----|---------|-----|-----|-------|-----|-----|-------|---------|-------|-------------------------------------|-------------------|-----------------------------
Os_aMyo8A           ---|---|-----|---------|-|-----------|---|-|-----|---|-------|-----|---------|-----|-----|-------|-----|-----|-------|---------|-------|-------------------------------------|-------------------|-----------------------------
OrgMyo8A            ---|---|-----|---------|-|-----------------|-----|---|-------|-----|---------|-----|-----|-------|-----|-----|-------|---------|-------|-------------------------------------|-------------------|-----------------------------
OrbMyo8A            ---|---|-----|---------|-|-----------|---|-|-----|---|-------|-----|---------|-----|-----|-------|-----|-----|-------|---------|-------|-------------------------------------|-------------------|-----------------------------
BdMyo8A             ---|---|-----|---------|-|-----------|---|-|-----|---|-------|-----|---------|-----|-----|-------|-----|-----|-------|---------|-------|-------------------------------------|-------------------|-----------------------------
HvMyo8A             ---|---|-----|---------|-|-----------|---|-|-----|---|-------|-----|---------|-----|-----|-------|-----|-----|-------|---------|-------|-------------------------------------|-------------------|-----------------------------
SobMyo8A            ---|---|-----|---------|-|-----------|---|-|-----|---|-------|-----|---------|-----|-----|-------|-----|-----|-------|---------|-------|-------------------------------------|-------------------------------------------------
ZmMyo8A             ---|---|-----|---------|-|-----------|---|-|-----|---|-------|-----|---------|-----|-----|-------|-----|-----|-------|---------|-------|-------------------------------------|-------------------|-----------------------------
SeiMyo8A            ---|---|-----|---------|-|-----------|---|-|-----|---|-------|-----|---------|-----|-----|-------|-----|-----|-------|---------|-------|-------------------------------------|-------------------|-----------------------------
PnvMyo8C            -----------------------------------------------------------------------------------------|-------|-----|-----|-------|---------|-------|-------------------------------------|-------------------|-----------------------------
PnvMyo8A            ---|---|-----|---------|-|-----------|---|-|-----|---|-------|-----|---------|-----|-----|-------|-----|-----|-------|---------|-------|-------------------------------------|-------------------|-----------------------------
PhdMyo8A            -------------|---------|-|-----------|---|-|-----|---|-------|-----|---------|-----|-----|-------|-----|-----|-------|---------|-------|-----------------------------------|---------------------|-----------------------------
PhdMyo8C            ---|---|-----|---------|-|-----------|---|-|-----|---|-------|-----|---------|-----|-----|-------|-----|-----|-------|---------|-------|-----------------------------------|---------------------|-----------------------------
MuaMyo8A            ---|---|-----|---------|-|-----------|---|-|-----|---|-------|-----|---------|-----|-----|-------|-----|-----|-------|---------|-------|-----------------------------------|---------------------|-----------------------------
PhdMyo8E            ---|---|-----|---------|-|-----------|---|-|-----|---|-------|-----|---------|-----|-----|-------|-----|-----|-------|---------|-------|-------------------------------------------|-------------|-----------------------------
AqcMyo8A            ---|---|-----|---------|-|-----------|---|-|-----|---|-------|-----|---------|-----|-----|-------|-----|-----|-------|---------|-------|---------------------------------|-----------------------|-----------------------------
AqcMyo8C            ---|---|-----|---------|-|-----------|---|-|-----|---|-------|-----|---------|-----|-----|-------|-----|-----|-------|-------|---------|-------------------------------------|-------------------|-----------------------------
AqcMyo8B            ---|---|-----|---------|-|-----------|---|-|-----|---|-------|-----|---------|-----|-----|-------|-----|-----|-------|---------|-------|-----------------------------------|---------------------------------------------------
VvMyo8B             ---|---|-----|---------|-|-----------|---|-|-----|---|-------|-----|---------|-----|-----|-------|-----|-----|-------|---------|-------|-----------------------------------|---------------------------------------------------
CipMyo8B            ---|---|-----|---------|-|-----------|---|-|-----|---|-------|-----|---------|-----|-----|-------|-----|-----|-------|---------|-------|-----------------------------------|---------------------------------------------------
CicMyo8B            ---|---|-----|---------|-|-----------|---|-|-----|---|-------|-----|---------|-----|-----|-------|-----|-----|-------|---------|-------|-----------------------------------|---------------------------------------------------
CtsMyo8B            ---|---|-----|---------|-|-----------|---|-|-----|---|-------|-----|---------|-----|-----|-------|-----|-----|-------|---------|-------|-----------------------------------|---------------------------------------------------
PupMyo8B            ---|---|-----|---------|-|-----------|---|-|-----|---|-------|-----|---------|-----|-----|-------|-----|-----|-------|---------|-------|-----------------------------------|---------------------------------------------------
PxbMyo8B            ---|---|-----|---------|-|-----------|---|-|-----|---|-------|-----|---------|-----|-----|-------|-----|-----|-------|---------|-------|-----------------------------------|---------------------------------------------------
MadMyo8B            ---|---|-----|---------|-|-----------|---|-|-----|---|-------|-----|---------|-----|-----|-------|-----|-----|-------|---------|-------|-----------------------------------|---------------------------------------------------
MadMyo8D            ---|---|-----|---------|-|-----------|---|-|-----|---|-------|-----|---------|-----|-----|-------|-----|-----|-------|---------|-------|-----------------------------------|---------------------------------------------------
FrvMyo8B            ---|---|-----|---------|-|-----------|---|-|-----|---|-------|-----|---------|-----|-----|-------|-----|-----|-------|---------|-------|-----------------------------------|---------------------------------------------------
BenMyo8B            ---|---|-----|---------|-|-----------|---|-|-----|---|-------|-----|---------|-----|-----|-------|-----|-----|-------|---------|-------|-----------------------------------|---------------------------------------------------
CnsMyo8B            ---|---|-----|---------|-|-----------|---------------|-------|---------------------|-----|-------|-----|-----|-------|---------|-------|-----------------------------------|---------------------------------------------------
JcMyo8B             ---|---|-----|---------|-|-----------|---|-|-----|---|-------|-----|---------|-----|-----|-------|-----|-----|-------|---------|-------|-----------------------------------|---------------------------------------------------
MeMyo8B             ---|---|-----|---------|-|-----------|---|-|-----|---|-------|-----|---------|-----|-----|-------|-----|-----|-------|---------|-------|-----------------------------------|---------------------------------------------------
RicMyo8B            ---|---|-----|---------|-|-----------|---|-|-----|---|-------|-----|---------|-----|-----|-------|-----|-----|-------|---------|-------|-----------------------------------|---------------------------------------------------
PotMyo8B            ---|---|-----|---------|-|-----------|---|-|-----|---|-------|-----|---------|-----|-----|-------|-----|-----|-------|---------|-------|-----------------------------------|---------------------------------------------------
PotMyo8D            ---|---|-----|---------|-|-----------|---|-|-----|---|-------|-----|---------|-----|-----|-------|-----|-----|-------|---------|-------|-----------------------------------|---------------------------------------------------
GorMyo8D            ---|---|-----|---------|-|-----------|---|-|-----|---|-------|-----|---------|-----|-----|-------|-----|-----|-------|---------|-------|-----------------------------------|---------------------------------------------------
ThcMyo8B            ---|---|-----|---------|-|-----------|---|-|-----|---|-------|-----|---------|-----|-----|-------|-----|-----|-------|---------|-------|-----------------------------------|---------------------------------------------------
GorMyo8B            ---|---|-----|---------|-|-----------|---|-|-----|---|-------|-----|---------|-----|-----|-------|-----|-----|-------|---------|-------|-----------------------------------|---------------------------------------------------
GorMyo8F            ---|---|-----|---------|-|-----------|---|-|-----|---|-------|-----|---------|-----|-----|-------|-----|-----|-------|---------|-------|-----------------------------------|---------------------------------------------------
EugMyo8B            ---|---|-----|---------|-|-----------|---|-|-----|---|-------|-----|---------|-----|-----|-------|-----|-----|-------|---------|-------|-----------------------------------|---------------------------------------------------
EucMyo8B            -----------------------------------------------------------------------------------|-----|-------|-----|-----|-------|---------|-------|-----------------------------------|---------------------------------------------------
LuMyo8B             ---|---|-----|---------|-|-----------|---|-|-----|---|-------|-----|---------|-----|-----|-------|-----|-----|-----------------|-------|-----------------------------------|---------------------------------------------------
LuMyo8D             ---|---|-----|---------|-|-----------|---|-|-----|---|-------|-----|---------|-----|-----|-------|-----|-----|-----------------|-------|-----------------------------------|---------------------------------------------------
LuMyo8H             ---|---|-----|---------|-|-----------|---|-|-----|---|-------|-----|---------|-----|-----|-------|-----|-----|-------|---------|-------|-----------------------------------|---------------------------------------------------
LuMyo8F             ---|---|-----|---------|-|-----------|---|-|-----|---|-------|-----|---------|-----|-----|-------|-----|-----|-------|---------|-------|-----------------------------------|---------------------------------------------------
CusMyo8B            ---|---|-----|---------|-|-----------|---|-|-----|---|-------|-----|---------|-----|-----|-------|-----|-----|-------|---------|-------|-----------------------------------|---------------------------------------------------
CumMyo8B            ---|---|-----|---------|-|-----------|---|-|-----|---|-------|-----|---------|-----|-----|-------|-----|-----|-------|---------|-------|-----------------------------------|---------------------------------------------------
CtlMyo8B            ---|---|-----|---------|-|-----------|---|-|-----|---|-------|-----|---------|-----|-----|-------|-----|-----|-------|---------|-------|-----------------------------------|---------------------------------------------------
MtMyo8B             ---|---|-----|---------|-|-----------|---|-|-----|---|-------|-----|---------|-----|-----|-------|-----|-----|-------|---------|-------|-----------------------------------|---------------------------------------------------
GlmMyo8B            ---|---|-----|---------|-|-----------|---|-|-----|---|-------|-----|---------|-----|-----|-------|-----|-----|-------|---------|-------|-----------------------------------|---------------------------------------------------
GlmMyo8F            ---|---|-----|---------|-|-----------|---|-|-----|---|-------|-----|---------|-----|-----|-------|-----|-----|-------|---------|-------|-----------------------------------|---------------------------------------------------
CjcMyo8B            ---|---|-----|---------|-|-----------|---|-|-----|---|-------|-----|---------|-----|-----|-------|-----|-----|-------|---------|-------|-----------------------------------|---------------------------------------------------
PhvMyo8B            ---|---|-----|---------|-|-----------|---|-|-----|---|-------|-----|---------|-----|-----|-------|-----|-----|-------|---------|-------|-----------------------------------|---------------------------------------------------
MtMyo8D             ---|---|-----|---------|-|-----------|---|-|-----|---|-------|-----|---------|-----|-----|-------|-----|-----|-------|---------|-------|-----------------------------------|---------------------------------------------------
GlmMyo8H            ---|---|-----|---------|-|-----------|---|-|-----|---|-------|-----|---------|-----|-----|-------|-----|-----|-------|---------|-------|-----------------------------------|---------------------------------------------------
GlmMyo8D            ---|---|-----|---------|-|-----------|---|-|-----|---|-------|-----|---------|-----|-----|-------|-----|-----|-------|---------|-------|-----------------------------------|---------------------------------------------------
CjcMyo8D            ---|---|-----|-----------------------|---|-|-----|---|-------|-----|---------|-----|-----|-------|-----|-----|-------|---------|-------|-----------------------------------|---------------------------------------------------
PhvMyo8D            ---|---|-----|---------|-|-----------|---|-|-----|---|-------|-----|---------|-----|-----|-------|-----|-----|-------|---------|-------|-----------------------------------|---------------------------------------------------
MigMyo8D            ---|---|-----|---------|-|-----------|---|-|-----|---|-------|-----|---------|-----|-----|-------|-----|-----|-------|---------|-------|-----------------------------------|---------------------------------------------------
MigMyo8B            ---|---|-----|---------|-|-----------|---|-|-----|---|-------|-----|---------|-----|-----|-------|-----|-----|-------|---------|-------|-----------------------------------|---------------------------------------------|-----
LeMyo8B             ---|---|-----|---------|-|-----------|---|-|-----|---|-------|-----|---------|-----|-----|-------|-----|-----|-------|---------|-------|-----------------------------------|---------------------------------------------------
SopMyo8B            ---|---|-----|-----------------------|---|-|-----|---|-------|-----|---------|-----|-----|-------|-----|-----|-------|---------|-------|-----------------------------------|---------------------------------------------------
StMyo8B             ---|---|-----|---------|-|-----------|---|-|-----|---|-------|-----|---------|-----|-----|-------|-----|-----|-------|---------|-------|-----------------------------------|---------------------------------------------------
NbMyo8B             ---|---|-----|---------|-|-----------|---|-|-----|---|-------|-----|---------|-----|-----|-------|-----|-----|-------|---------|-------|-----------------------------------|-------------------------------------|-------------
NbMyo8D             ---|---|-----|---------|-|-----------|---|-|-----|---|-------|-----|---------|-----|-----|-------|-----------|-------|---------|-------|-----------------------------------|---------------------------------------------------
BevMyo8B            ---|---|-----|---------|-|-----------|---|-|-----|---|-------|-----|---------|-----|-----|-------|-----|-----|-------|---------|-------|-----------------------------------|---------------------------------------------------
AtMyo8B             ---|---|-----|---------|-|-----------|---|-|-----|---|-------|-----|---------|-----|-----|-------|-----|-----|-------|---------|-------|-----------------------------------|---------------------------------------------------
ArlMyo8B            ---|---|-----|---------|-|-----------|---|-|-----|---|-------|-----|---------|-----|-----|-------|-----|-----|-------|---------|-------|-----------------------------------|---------------------------------------------------
CprMyo8B            ---|---|-----|---------|-|-----------|---|-|-----|---|-------|-----|---------|-----|-----|-------|-----|-----|-------|---------|-------|-----------------------------------|---------------------------------------------------
EuhMyo8B            ---|---|-----|---------|-|-----------|---|-|-----|---|-------|-----|---------|-----|-----|-------|-----|-----|-------|---------|-------|-----------------------------------|---------------------------------------------------
EtsMyo8B            ---|---|-----|---------|-|-----------|---|-|-----|---|-------|-----|---------|-----|-----|-------|-----|-----|-------|---------|-------|-----------------------------------|---------------------------------------------------
EupMyo8B            ---|---|-----|---------|-|-----------|---|-|-----|---|-------|-----|---------|-----|-----|-------|-----|-----|-------|---------|-------|-----------------------------------|---------------------------------------------------
BrspMyo8B           ---|---|-----|---------|-|-----------|---|-|-----|---|-------|-----|---------|-----|-----|-------|-----|-----|-------|---------|-------|-----------------------------------|---------------------------------------------------
BrspMyo8H           ---|---|-----|---------|-|-----------|---|-|-----|---|-------|-----|---------|-----|-----|-------|-----|-----|-------|---------|-------|-----------------------------------|---------------------------------------------------
BrspMyo8F           ---|---|-----|---------|-|-----------|---|-|-----|---|-------|-----|---------|-----|-----|-------|-----|-----|-------|---------|-------|---------------------------------------------------------------------------------------
BrspMyo8D           ---|---|-----|---------|-|-----------|---|-|-----|---|-------|-----|---------|-----|-----|-------|-----|-----|-------|---------|-------|-----------------------------------|---------------------------------------------------
AtMyo8D             ---|---|-----|---------|-|-----------|---|-|-----|---|-------|-----|---------|-----|-----|-------|-----|-----|-------|---------|-------|-----------------------------------|---------------------------------------------------
ArlMyo8D            ---|---|-----|---------|-|-----------|---|-|-----|---|-------|-----|---------|-----|-----|-------|-----|-----|-------|---------|-------|-----------------------------------|---------------------------------------------------
EupMyo8D            ---|---|-----|---------|-|-----------|---|-|-----|---|-------|-----|---------|-----|-----|-------|-----|-----|-------|---------|-------|-----------------------------------|---------------------------------------------------
EuhMyo8D            ---|---|-----|---------|-|-----------|---|-|-----|---|-------|-----|---------|-----|-----|-------|-----|-----|-------|---------|-------|-----------------------------------|---------------------------------------------------
EtsMyo8D            ---|---|-----|---------|-|-----------|---|-|-----|---|-------|-----|---------|-----|-----|-------|-----|-----|-------|---------|-------|-----------------------------------|---------------------------------------------------
CprMyo8D            ---|---|-----|---------|-|-----------|---|-|-----|---|-------|-----|---------|-----|-----|-------|-----|-----|-------|---------|-------|-----------------------------------|---------------------------------------------------
LasMyo8B            ---|---|-----|---------|-|-----------|---|-|-----|---|-------|-----|---------|-----|-----|-------|-----------|-------|---------|-------|-----------------------------------|---------------------------------------------------
LasMyo8D            ---|---|-----|---------|-|-----------|---|-------|---|-------|-----|---------|-----|-----|-------|-----|-----|-------|---------|-------|-----------------------------------|---------------------------------------------------
PhdMyo8B            ---|---|-----|---------|-|-----------|---|-|-----|---|-------|-----|---------|-----|-----|-------|-----|-----|-------|---------|-------|-----------------------------------|---------------------------------------------------
PhdMyo8D            ---|---|-----|---------|-|-----------|---|-|-----|---|-------|-----|---------|-----|-----|-------|-----|-----|-------|---------|-------|-------------------------------------|-------------------------------------------------
PhdMyo8F            ---|---|-----|---------------------------------------|-------|-----|---------|-------------------------------|-----------------------------------------------------------------------------------------------------------------
MuaMyo8D            ---|---|-----|---------|-|-----------|---|-|-----|---|-------|-----|---------|-----|-----|-------|-----|-----|-------|---------|-------|-----------------------------------|---------------------------------------------------
MuaMyo8B            ---|---|-----|---------|-|-----------|---|-|-----|---|-------|-----|---------|-----|-----|-------|-----|-----|-------|---------|-------|-------------------------------------|-------------------------------------------------
Os_aMyo8B           ---|---|-----|---------|-|-----------|---|-|-----|---|-------|-----|---------|-----|-----|-------|-----|-----|-------|---------|-------|-----------------------------------|---------------------------------------------------
Os_bMyo8B           ---|---|-----|---------|-|-----------|---|-|-----|---|-------|-----|---------|-----|-----|-------|-----|-----|-------|---------|-------|-----------------------------------|---------------------------------------------------
OrbMyo8B            ---|---|-----|---------|-|-----------|---|-|-----|---|-------|-----|---------|-----|-----|-------|-----|-----|-------|---------|-------|-----------------------------------|---------------------------------------------------
BdMyo8B             ---|---|-----|---------|-|-----------|---|-|-----|---|-------|-----|---------|-----|-----|-------|-----|-----|-------|---------|-------|-----------------------------------|---------------------------------------------------
HvMyo8B             ---|---|-----|---------|-|-----------|---|-|-----|---|-------|-----|---------|-----|-----|-------|-----|-----|-------|---------|-------|-----------------------------------|---------------------------------------------------
SobMyo8B            ---|---|-----|---------|-|-----------|---|-|-----|---|-------|-----|---------|-----|-----|-------|-----|-----|-------|---------|-------|-----------------------------------|---------------------------------------------------
ZmMyo8B             ---|---|-----|---------|-|-----------|---|-|-----|---|-------|-----|---------|-----|-----|-------|-----|-----|-------|---------|-------|-----------------------------------|---------------------------------------------------
ZmMyo8D             ---|---|-----|---------|-|-----------|---|-|-----|---|-------|-----|---------|-----|-----|-------|-----|-----|-------|---------|-------|-----------------------------------|---------------------------------------------------
PnvMyo8D            ---|---|-----|---------|-|-----------|---|-|-----|-----------|-----|---------|---------------------------------------|---------|-------|-----------------------------------|---------------------------------------------------
PnvMyo8B            ---|---|-----|---------|-|-----------|---|-|-----|---|-------|-----|---------|-----|-----|-------|-----|-----|-------|---------|-------|-----------------------------------|---------------------------------------------------
SeiMyo8B            ---|---|-----|---------|-|-----------|---|-|-----|---|-------|-----|---------|-----|-----|-------|-----|-----|-------|---------|-------|-----------------------------------|---------------------------------------------------
EugMyo8A            ---|---|-----|---------|-|-----------|---|-|-----|---|-------|-----|---------|-----|-----|-------|-----|-----|-------|---------|-------|---------------------------|-----------------------------|-----------------------------
EucMyo8A            ---|---|-----|---------|-|-----------|---|-|-----|---|-------|-----|---------|-----|-----|-------|-----|-----|-------|---------|-------|---------------------------|-----------------------------|-----------------------------
PotMyo8A            ---|---|-----|---------|-|-----------|---|-|-----|---|-------|-----|---------|-----|-----|-------|-----|-----|-------|---------|-------|---------------------------------|-----------------------|-----------------------------
PotMyo8C            ---|---|-----|---------|-|-----------|---|-|-----|---|-------|-----|---------|-----|-----|-------|-----|-----|-------|---------|-------|---------------------------------|-----------------------|-----------------------------
RicMyo8A            ---|---|-----|---------|-|-----------|---|-|-----|---|-------|-----|---------|-----|-----|-------|-----|-----|-------|---------|-------|---------------------------------|-----------------------|-----------------------------
MeMyo8A             ---|---|-----|---------|-|-----------|---|-|-----|---|-------|-----|---------|-----|-----|-------|-----|-----|-------|---------|-------|---------------------------------|-----------------------|-----------------------------
MeMyo8C             ---|---|-----|---------|-|-----------|---|-|-----|---|-------|-----|---------|-----|-|-----------------|-----|-------|---------|-------|---------------------------------|-----------------------|-----------------------------
JcMyo8A             ---|---|-----|---------|-|-----------|---|-|-----|---|-------|-----|---------|-----|-----|-------|-----|-----|-------|---------|-------|---------------------------------|-----------------------|-----------------------------
ThcMyo8A            ---|---|-----|---------|-|-----------|---|-|-----|---|-------|-----|---------|-----|-----|-------|-----|-----|-------|---------|-------|---------------------------------|-----------------------|-----------------------------
GorMyo8A            ---|---|-----|---------|-|-----------|---|-|-----|---|-------|-----|---------|-----|-----|-------|-----|-----|-------|---------|-------|---------------------------------|-----------------------|-----------------------------
GorMyo8E            ---|---|-----|---------|-|-----------|---|-|-----|---|-------|-----|---------|-----|-----|-------|-----|-----|-------|---------|-------|---------------------------------|-----------------------|-----------------------------
CicMyo8A            ---|---|-----|---------|-|-----------|---|-|-----|---|-------|-----|---------|-----|-----|-------|-----|-----|-------|---------|-------|---------------------------------|-----------------------|-----------------------------
CtsMyo8A            ---|---|-----|---------|-|-----------|---|-|-----|---|-------|-----|---------|-----|-----|-------|-----|-----|-------|---------|-------|---------------------------------|-----------------------|-----------------------------
CipMyo8A            ---|---|-----|---------|-|-----------|---|-|-----|---|-------|-----|---------|-----|-------------|-----|-----|-------|---------|-------|---------------------------------|-----------------------|-----------------------------
BenMyo8A            ---|---|-----|---------|-|-----------|---|-|-----|---|-------|-----|---------|-----|-----|-------|-----|-----|-------|---------|-------|---------------------------------|-----------------------|-----------------------------
VvMyo8A             ---|---|-----|---------|-|-----------|---|-|-----|---|-------|-----|---------|-----|-----|-------|-----|-----|-------|---------|-------|---------------------------------|-----------------------|-----------------------------
CnsMyo8A            ---|---|-----|---------|-|-----------|---|-|-----|---|-------|-----|---------|-----|-----|-------|-----|-----|-------|---------|-------|---------------------------------|-----------------------|-----------------------------
MadMyo8A            ---|---|-----|---------|-|-----------|---|-|-----|---|-------|-----|---------|-----|-----|-------|-----|-----|-------|---------|-------------------------------------------------|---------------|-----------------------------
PxbMyo8A            ---|---|-----|---------|-|-----------|---|-|-----|---|-------|-----|---------|-----|-----|-------|-----|-----|-------|---------|-------------------------------------------------|---------------|-----------------------------
MadMyo8C            ---|---|-----|---------|-|-----------|---|-|-----|---|-------|-----|---------|-----|-----|-------|-----|-----|-------|---------|-------------------------------------------------|---------------|-----------------------------
PxbMyo8C            ---|---|-----|---------|-|-----------|---|-|-----|---|-------|-----|---------|-----|-----|-------|-----|-----|-------|---------|-------------------------------------------------|---------------|-----------------------------
PupMyo8A            ---|---|-----|---------|-|-----------|---|-|-----|---|-------|-----|---------|-----|-----|-------|-----|-----|-------|---------|-------------------------------------------------|---------------|-----------------------------
FrvMyo8A            ---|---|-----|---------|-|-----------|---|-|-----|---|-------|-----|---------|-----|-----|-------|-----|-----|-------|---------------------|-------------------------------------|---------------|-----------------------------
GlmMyo8C            ---|---|-----|---------|-|-----------|---|-|-----|---|-------|-----|---------|-----|-----|-------|-----|-----|-------|---------|-------|-------------------------------|-------------------------|-----------------------------
CjcMyo8C            ---|---|-----|---------|-|-----------|---|-|-----|---|-------|-----|---------|-----|-----|-------|-----|-----|-------|---------|-------|---------------------------------|-----------------------|-----------------------------
PhvMyo8C            ---|---|-----|---------|-|-----------|---|-|-----|---|-------|-----|---------|-----|-----|-------|-----|-----|-------|---------|-------|-------------------------------|-------------------------|-----------------------------
GlmMyo8E            ---|---|-----|---------|-|-----------|---|-|-----|---|-------|-----|---------|-----|-----|-------|-----|-----|-------|---------|-------|---------------------------------|-----------------------|-----------------------------
GlmMyo8A            ---|---|-----|---------|-|-----------|---|-|-----|---|-------|-----|---------|-----|-----|-------|-----|-----|-------|---------|-------|---------------------------------|-----------------------|-----------------------------
CjcMyo8A            ---|---|-----|---------|-|-----------|---|-|-----|---|-------|-----|---------|-----|-----|-------|-----|-----|-------|---------|-------|---------------------------------|-----------------------|-----------------------------
PhvMyo8A            ---|---|-----|---------|-|-----------|---|-|-----|---|-------|-----|---------|-----|-----|-------|-----|-----|-------|---------|-------|---------------------------------|-----------------------|-----------------------------
MtMyo8A             ---|---|-----|---------|-|-----------|---|-|-----|---|-------|-----|---------|-----|-----|-------|-----|-----|-------|---------|-------|---------------------------------|-----------------------|-----------------------------
CusMyo8A            ---|---|-----|---------|-|-----------|---|-|-----|---|-------|-----|---------|-----|-----|-------|-----|-----|-------|---------|-------|-----------------------------|---------------------------|-----------------------------
CumMyo8A            ---|---|-----|---------|-|-----------|---|-|-----|---|-------|-----|---------|-----|-----|-------|-----|-----|-------|---------|-------|-----------------------------|---------------------------|-----------------------------
CtlMyo8A            ---|---|-----|---------|-|-----------|---|-|-----|---|-------|-----|---------|-----|-----|-------|-----|-----|-------|---------|-------|-----------------------------|---------------------------|-----------------------------
BevMyo8A            ---|---|-----|---------|-|-----------|---|-|-----|---|-------|-----|---------|-----|-----|-------|-----|-----|-------|---------|-------|-------------------------------|-------------------------|-----------------------------
MigMyo8A            ---|---|-----|---------|-|-----------|---|-|-----|---|-------|-----|---------|-----|-----|-------|-----|-----|-------|---------|-------|---------------------------------------|-----------------|-----------------------------
MigMyo8C            ---|---|-----|---------|-|-----------|---|-|-----|---|-------|-----|---------|-----|-----|-------|-----|-----|-------|---------|-------|---------------------------------------|-----------------|-----------------------------
LuMyo8A             ---|---|-----|---------|-|-----------|---|-|-----|---|-------|---------------|-----|-----|-------|-----|-----|-------|---------|-------|---------------------------------|-----------------------|-----------------------------
LuMyo8C             ---|---|-----|---------|-|-----------|---|-|-----|---|-------|---------------|-----|-----|-------|-----|-----|-------|---------|-------|---------------------------------|-----------------------|-----------------------------
AtMyo8A             ---|---|-----|---------|-|-----------|---|-|-----|---|-------|-----|---------|-----|-----|-------|-----|-----|-------|---------|-------|---------------------------------|-----------------------|-----------------------------
ArlMyo8A            ---|---|-----|---------|-|-----------|---|-|-----|---|-------|-----|---------|-----|-----|-------|-----|-----|-------|---------|-------|---------------------------------|-----------------------|-----------------------------
CprMyo8A            ---|---|-----|---------|-|-----------|---|-|-----|---|-------|-----|---------|-----|-----|-------|-----|-----|-------|---------|-------|---------------------------------|-----------------------|-----------------------------
EuhMyo8A            ---|---|-----|---------|-|-----------|---|-|-----|---|-------|-----|---------|-----|-----|-------|-----|-----|-------|---------|-------|---------------------------------|-----------------------|-----------------------------
EtsMyo8A            ---|---|-----|---------|-|-----------|---|-|-----|---|-------|-----|---------|-----|-----|-------|-----|-----|-------|---------|-------|---------------------------------|-----------------------|-----------------------------
EupMyo8A            ---|---|-----|---------|-|-----------|---|-------|---|-------|-----|---------|-----|-----|-------|-----|-----|-------|---------|-------|---------------------------------|-----------------------|-----------------------------
BrspMyo8A           ---|---|-----|---------|-|-----------|---|-|-----|---|-------|---------------|-----|-----|-------|-----|-----|-------|---------|-------|---------------------------------|-----------------------|-----------------------------
AtMyo8C             ---|---|-----|---------|-|-----------|---|-|-----|---|-------|-----|---------|-----|-----|-------|-----|-------------|-----------------|---------------------------------|-----------------------|-----------------------------
ArlMyo8C            ---|---|-----|---------|-|-----------|---|-|-----|---|-------|-----|---------|-----|-----|-------|-----|-------------|-----------------|---------------------------------|-----------------------|-----------------------------
CprMyo8C            ---|---|-----|---------|-|-----------|---|-|-----|---|-------|-----|---------|-----|-----|-------|-----|-------------|-----------------|---------------------------------|-----------------------|-----------------------------
EuhMyo8C            ---|---|-----|---------|-|-----------|---|-|-----|---|-------|-----|---------|-----|-----|-------|-----|-------------|-----------------|---------------------------------|-----------------------|-----------------------------
EtsMyo8C            ---|---|-----|---------|-|-----------|---|-|-----|---|-------|-----|---------|-----|-----|-------|-----|-------------|-----------------|---------------------------------|-----------------------|-----------------------------
EupMyo8C            ---|---|-----|---------|-|-----------|---|-|-----|---|-------|-----|---------|-----|-----|-------|-----|-------------|-----------------|---------------------------------|-----------------------|-----------------------------
BrspMyo8C           ---|---|-----|---------|-|-----------|---|-|-----|---|-------|-----|---------|-----|-----|-------|-----|-------------|-----------------|---------------------------------|-----------------------|-----------------------------
BrspMyo8E           ---|---|-----|---------|-|-----------|---|-|-----|---|-------|-----|---------|-----|-----|-------|-----|-------------|-----------------|---------------------------------|-----------------------|-----------------------------
GorMyo8C            ---|---|-----|---------|-|-----------|---|-|-----|---|-------|-----|---------|-----|-----|-------|-----|-----|-------|-------------|---|---------------------------------|-------------------|---------|-----------------------
LeMyo8C             ---|---|-----|---------|-|-----------|---|-|-----|---|-------|-----|---------|-----|-----|-------|-----|-----|-------|---------|-------|---------------------------------------|-----------------|-----------------------------
SopMyo8C            ---|---|-----|---------|-|-----------|---|-|-----|---|-------|-----|---------|-----|-----|-------|-----|-----|-------|---------|-------|---------------------------------------|-----------------|-----------------------------
StMyo8C             ---|---|-----|---------|-|-----------|---|-|-----|---|-------|-----|---------|-----|-----|-------|-----|-----|-------|---------|-------|---------------------------------------|-----------------|-----------------------------
NbMyo8E             ---|---|-----|---------|-|-----------|---|-|-----|---|-------|-----|---------|-----|-----|-------|-----|-----|-------|---------|-------|---------------------------------------|-----------------|-----------------------------
NbMyo8C             ---|---|-----|---------|-|-----------|---|-|-----|---|-------|-----|---------|-----|-----|-------|-----|-----|-------|---------|-------|---------------------------------------|-----------------|-----------------------------
LeMyo8A             ---|---|-----|---------|-|-----------|---|-|-----|---|-------|-----|---------|-----|-----|-------|-----|-----|-------|---------|-------|---------------------------------------|-----------------|-----------------------------
SopMyo8A            ---|---|-----|-----------------------|---|-|-----|---|-------|-----|---------|-----|-----|-------|-----|-----|-------|---------|-----------------------------------------------------------------|-----------------------------
StMyo8A             ---|---|-----|---------|-|-----------|---|-|-----|---|-------|-----|---------|-----|-----|-------|-----|-----|-------|---------|-------|---------------------------------------|-----------------|-----------------------------
NbMyo8A             ---|---|-----|---------|-|-----------|---|-|-----|---|-------|-----|---------|-----|-----|-------|-----|-----|-------|---------|-------|-------------------------------------|---------|---------|-----------------------------
NbMyo8G             ---|---|-----|---------|-|-----------------|-----|---|-------|-----|---------|-----|-----|-------|-----------|-------|---------|-------|-------------------------------------|---------|---------|-----------------------------
LasMyo8C            ---|---|-----|---------|-------------|---|-|-----|---|-------|-----|---------|-----|-----|-------|-----|-----|-----------------|-----------------------------------------|-----------------------|-----------------------------
LasMyo8A            ---|---|-----|---------|-|-----------|---|-|-----|---|-------|-----|---------|-----|-----|-------------|-----|-----------------|---------------------------------------|-------------------------|-----------------------------
BahMyo8             -------------------------------------------------------------------------------------------------------------------------------------------------------------------------------------------------------------------------------
CrMyo8              -----------|-------|-------|-------|---------|-----|-------|-----|-------|-----|-----------|-------|-|-----|-------|---|---|-----------------|-------|-----------------------------------|-----------|---------------|-------|-
VcMyo8              -----------|-------|-------|-------|---------|-----|-------|-----|-------|-----|-----------|-------|-|-----|-------|---|---|-------------------|---|-------------------------------------|-----------|---------------|-------|-
ChlMyo8             ---------|-----------|-----------|-----|-------|-----------------------|---|---|-------|-----|-----|-----|-------|-------|-----------|-----------------|-----|-----------------------------|-------------|---|-----|---|---|---
AhsMyo8             -|---|-----|-----|-------------|---------------|---------|-----------|-----------|-------------|---|-----|-----|---------|-------|-------|---------------|-----|---------------------|---------|-----------|---------------|---
ChvMyo8             -------|-------|-------------|-----------------|-------|-------|-----------------|-------------|---|---------------------------------------------|---------|-----|-------------------|-------------|-------------------|---|---
Mip_aMyo8           -------------------------------------------------------------------------------------------------------------------------------------------------------------------------------------------------------------------------------
Mip_bMyo8           -------------------------------------------------------------------------------------------------------------------------------------------------------------------------------------------------------------------------------
LcjMyo8B            -----------------------------------------|-|-----------------------------------------------------------------------------------------------------------------------------------------------------------------------------------
EtsMyo11E2          ---------------------------------------------------------------------------------------------------------------------------------------------------------------------------------------------------------------------------------------------------------------------------------------------------------------------------------------------------------------------------------------------------------------------------------------------------------------------------------------------------------------------------------------------------------------------------------------------------|-------------------------------|-----------------|-------------------------------|---------------------|---------------|-----------|---------|---------|-------------|-----------------|-------
CrMyo11A            -------------------------|---------------|---|-------|-------------|---------------|-|-------------------|---------------|-|-------------|-----|-------------------------|---------------------------------|-------------------|-------------------------------------------------------------------|---------------------------------------------------------------------------------------------------------------------------------------------------------------------------------|---------------------------------------------|-------------------------|---------------------------------------------------|---------------------------------------------------------|-----------------------------------|---------------------------------------------------|-------------------------|-----
VcMyo11A            -------------------------|---------------|---|-------|-------------|---------------|-|-------------------|---------------|---------------|-------------------------------|-------|-------------------------|-------------------|---------------------------|---------------------------------------|-------------------------------|-----------------------------------------------------------------------------------------------------------------------------------|-------------|---------------------------------------------|-------------------------|---------------------------------------------------|-------------|-------------------------------------------|---------------------|-------------|---------------------------|-----------------------|-------------------------|-----
ChlMyo11A           -------------------------|---------------|---------|-|-----------------------------------------------------|-------------------------------|-----|---------------------------|-----------------------------|-------------------------------------------|-------------------------------------------------|-----------------------------------------------------------------------------------------------------------------------------|---------------------------------------------------------------------------------------------------------------------------------------------------------------------------------------|---------------|-----------------------------|-----------------------------------------------------------|-----------------------|---------------------------|-----
ChvMyo11A           -------------------------|---------------|---|-------|-------------|-------------------------|-------------|-------------------------------|-------------------|-----------|-------------------------------|-----------|-----------------|-------------|-------------------------------------------------|-----------------------------------------------------------------------------------------------------------------------------|-----------------------------------------------------------------------------------------|-------------------------------------------------------------------------|-----------|---------------------------------|-------------------|---------------|---------------------------------------------|-----------------------------|-------------------|-----
AhsMyo11A           -------------------------|---------------|---|-------|-------------|-------------------------|-------|-------------------|-----------------|-----------|-------|-----------|-------------------------------|-----------|-----------------|---------------------------------|-----------------------------|---------------------|-------------------------------------------------------------------------------------------------------|---------|---|-----------------------------------|-----------------------------------------------------------------------------------------------------------------|-----|-------------------------------|---------------------------|-------------|-----------------|-----------------------------|-----------------|-------------------------------|-----
ChlMyo11B           -----------------|---------|-----|---|-----|-|---------------|-------|---------|---------|-----|-------|---|-----------|-----|---------------|-----------|---|---------|---------|-------------|-------------|-----------------------|---|---------------|-------------------------|-----------------------------------------------------------------------------------------------------------------------------------------------------|---------|-------------|---------------------|-------------------------------------------------------------------------|-------------------------------------------|-------------------------------|-------------------------|---------------------------|---------------|---------|---------------------|-----------|-----------------------------------
ChvMyo11B           ---------------------------|-----|---|-------|-----------------|-------|-----------------|-------------------------------|-------------------|-----------|-----------|---------------|---------------|-----------|-----------------|---------------------|-------------------------------------------------------------------------------------------------------------------------------------------------------------------------------|---------|---------------|-------------------------------------------------------------------------------------------|-----------------------------------|-----------------|---------------------|-------------------------------------------------------|---------------------------|---------------------|---------------------------|---------------|-
AhsMyo11B           ---------------|-----------|-----|---|-------|-----------------|---------|---------------|-------------|-----------------|-------------------|-------------|-----------|-------------|-----------------------|---------|-------------|-------------------|-------------------|---------------|-------------------------------------------------------------------------------------------------------------------------------------------|---------|---------------|-----------------------|---------------------------------------------------------------|---------------------------------------------------------|---------------------|-----------------------------|-------------------------|---------------------------|---------------------|-----------------------|-------------------|-
CrMyo11B            -------------------------|---|-----------|---|-------|-------------|-------------------------|---------------|-----------|-----------------|-----|-------------------------------------------------------------------------------------|---------------------|-----------------------------|-----------------|-----------------------------|-------------------------------------------------------------------------------------------------------------------------------------------------------------------------------------------------------------------------------------------------------------------------------------------------------------------------------------------------------------------------------------------------------------------------------------------------------
VcMyo11B            -------------------------|---|-----------|---|-------|-------------|-------------------------|---------------|-----------|-----------------|-----|---------------------------------|-------------------------------|---|---------------|---------------------|-----------------------------|-----------------|-----------------------------|-------------------------------------------------------------------------------------------------------------------------------------------------------------------------------------------------------------------------------------------------------------------------------------------------------------------------------------------------------------------------------------------------------------------------------------------------------
Mip_aMyo11          ---------------------------------|-----------------------------------------------------------------------------------------------------------------------------------------------------------------------------------------------------------------------------------------------------------------------------------------------------------------------------------------------------------------------------------------------------------------------------------------------------------------------------------------------------------------------------------------------------------------------------------------------------------------------------------------------------------------------------------------------------------------------------------------------------------------
Mip_bMyo11          ---------------------------------|-----------------------------------------------------------------------------------------------------------------------------------------------------------------------------------------------------------------------------------------------------------------------------------------------------------------------------------------------------------------------------------------------------------------------------------------------------------------------------------------------------------------------------------------------------------------------------------------------------------------------------------------------------------------------------------------------------------------------------------------------------------------
BahMyo11            ---------------------------------------------------------------------------------------------------------------------------------------------------------------------------------------------------------------------------------------------------------------------------------------------------------------------------------------------------------------------------------------------------------------------------------------------------------------------------------------------------------------------------------------------------------------------------------------------------------------------------------------------------------------------------------------------------------------------------------------------------------------------------------------------------
OstMyo11            ---------------------------------------------------------------------------------------------------------------------------------------------------------------------------------------------------------------------------------------------------------------------------------------------------------------------------------------------------------------------------------------------------------------------------------------------------------------------------------------------------------------------------------------------------------------------------------------------------------------------------------------------------------------------------------------------------------------------------------------------------------------------------------------------------
OslMyo11            ---------------------------------------------------------------------------------------------------------------------------------------------------------------------------------------------------------------------------------------------------------------------------------------------------------------------------------------------------------------------------------------------------------------------------------------------------------------------------------------------------------------------------------------------------------------------------------------------------------------------------------------------------------------------------------------------------------------------------------------------------------------------------------------------------
OtMyo11             ---------------------------------------------------------------------------------------------------------------------------------------------------------------------------------------------------------------------------------------------------------------------------------------------------------------------------------------------------------------------------------------------------------------------------------------------------------------------------------------------------------------------------------------------------------------------------------------------------------------------------------------------------------------------------------------------------------------------------------------------------------------------------------------------------
MuaMyo11E           -----|---------------|---------|-------|-------|-|-----|-------------------|-----------|---------|-------------|---|-----------|-----|-------------|-------------|---------------------|---------|-----------------------|-----------------|-------------------|---------------------|-------------------------------------------------------------------------------------------------------------------------------------|-----------------------------------------------|---------------------------|-----------------------------|---------------------------------------------------------|-------------------------------|-------------------------------------------------------|---------------|---------------|-----------|-------------------|-------------|---------------|-------------
NbMyo11D1a          -----|---------------|---------|-------|-------|-|-----|-------------------|-----------|-----------------------|---|-----------|-----|-------------|-------------|---------------------|---------|-------------------------------------------------------------------------------------|-------------------------------------------------------------------------------------------------------------------------------------------------------------------------------------|---------------------------------------------------------------|-----------------------------------------------------------------------------------------------------------------------------------------------------------------------------------------------------------------------------------------------------
NbMyo11D2a          -----|---------------|---------|-------|-------|-|-------|-------------------|-------------|-------|-------------|---|-----------|-----|-------------|-------------|-----------|---------|-----------|-----------------------|-----------------|---------------------|---------------------------|---------------------------------------------------------------------------------------------------------------------------|-------------------------------------------------|-----------------------|-----------------------------------------------------------------|---------------------------------------------------------|-------------------------|-----------------------|---------------------|---------------|-----------|---------|---------|-------------|-----------------|-------
LasMyo11H           -----|---------------|---------|-------|-------|-|-------|-------------------|-------------|-------|-------------|---|-----------|-----|-------------|-------------|-----------|-------|-------------|-----------------------|-----------------|---------------------|---------------------------|---------------------------------------------------------------------------------------------------------------------------|-------------------------------------------------|-----------------|---------------------------------------------|-------------------|-------------------------------|-------------------------------|-------------------------|-----------------------|---------------------|---------------|-----------|-------------------|-------------|-----------------|-------
Os_bMyo11G1a        ---------------------|---------|-------|-------|-|-------|-------------------|-------------|-------|-------------|---|-----------|-----|-------------|-------------|-----------|---------|-----------|-----------------------|-----------------|---------------------|---------------------------|---------------------------------------------------------------------------------------------------------------------------|-------------------------------------------------|---------------------------------------------|---------|-----------------------------------------------------------|-------------------------------|-------------------------|-----------------------|---------------------|---------------|-----------|---------|---------|-------------|-----------------|-------
OrgMyo11G1a         -------------------------------|---------------------------------|-----------|-------------|-------|-------------|---|-----------|-----|-------------|-------------|-----------|---------|-----------|-----------------------|-----------------|---------------------|---------------------------|---------------------------------------------------------------------------------------------------------------------------|-------------------------------------------------|---------------------------------------------|---------|-----------------------------------------------------------|-------------------------------|-------------------------|-----------------------|---------------------|---------------|-----------|---------|---------|-------------|-----------------|-------
Os_aMyo11G1a        -------------------------------|-------|-------|-|-------|-------------------|-------------|-------|-------------|---|-----------|-----|-------------|-------------|-----------|---------|-----------|-----------------------|-----------------|---------------------|---------------------------|---------------------------------------------------------------------------------------------------------------------------|-------------------------------------------------|---------------------------------------------|---------|-----------------------------------------------------------|-------------------------------|-------------------------|-----------------------|---------------------|---------------|-----------|---------|---------|-------------|-----------------|-------
Os_aMyo11G1b        ---------------------|---------|-------|-------|-|-------|-------------------|-------------|-------|-------------|---|-----------|-----|-------------|-------------|-----------|---------|-----------|-----------------------|-----------------|-------------------------------------------------|---------------------------------------------------------------------------------------------------------------------------|-------------------------------------------------|---------------------------------------------|---------|-----------------------------------------------------------|-------------------------------|-------------------------|-----------------------|---------------------|---------------|-----------|---------|---------|-------------|-----------------|-------
OrgMyo11G1b         ---------------------|---------|-------|-------|-|-------|-------------------|-------------|-------|-------------|---|-----------|-----|-------------|-------------|-----------|---------|-----------|-----------------------|-----------------|---------------------|---------------------------|---------------------------------------------------------------------------------------------------------------------------|-------------------------------------------------|---------------------------------------------|---------|-----------------------------------------------------------|-------------------------------|-------------------------|-----------------------|---------------------|---------------|-----------|---------|---------|-------------|-----------------|-------
Os_bMyo11G1b        -------------------------------|-------|-------|-|-------|-------------------|-------------|-------|-------------|---|-----------|-----|-------------|-------------|-----------|---------|-----------|-----------------------|-----------------|---------------------|---------------------------|---------------------------------------------------------------------------------------------------------------------------|-------------------------------------------------|---------------------------------------------|---------|-----------------------------------------------------------|-------------------------------|-------------------------|-----------------------|---------------------|---------------|-----------|---------|---------|-------------|-----------------|-------
OrbMyo11G1          ---------------------|---------|-------|-------|-|-------|-------------------|-------------|-------|-------------|---|-----------|-----|-------------|-------------|-----------|---------|-----------|-----------------------|-----------------|---------------------|---------------------------|---------------------------------------------------------------------------------------------------------------------------|-------------------------------------------------|---------------------------------------------|---------|-----------------------------------------------------------|-------------------------------|-------------------------|-----------------------|---------------------|---------------|-----------|---------|---------|-------------|-----------------|-------
PnvMyo11G1a         ---------------------|---------|-------|-------|-|-------|-------------------|-------------|-------|-------------|---|-----------|-----|-------------|-------------|-----------|---------|-----------|-----------------------|-----------------|---------------------|---------------------------|---------------------------------------------------------------------------------------------------------------------------|-------------------------------------------------|---------------------------------------------|---------|-----------------------------------------------------------|-------------------------------|-------------------------|-----------------------|---------------------|---------------|-----------|---------|---------|-------------|-----------------|-------
PnvMyo11G1b         ---------------------|---------|-------|-------|-|-------|-------------------|-------------|-------|-------------|---|-----------|-----|-------------|-------------|-----------|---------|-----------|-----------------------|-----------------|---------------------|---------------------------|---------------------------------------------------------------------------------------------------------------------------|-------------------------------------------------|---------------------------------------------|---------|-----------------------------------------------------------|-------------------------------|-------------------------|-----------------------|---------------------|---------------|-----------|---------|---------|-------------|-----------------|-------
SeiMyo11G1          ---------------------|---------|-------|-------|-|-------|-------------------|-------------|-------|-------------|---|-----------|-----|-------------|-------------|-----------|---------|-----------|-----------------------|-----------------|---------------------|---------------------------|---------------------------------------------------------------------------------------------------------------------------|-------------------------------------------------|---------------------------------------------|---------|-----------------------------------------------------------|-------------------------------|-------------------------|-----------------------|---------------------|---------------|-----------|---------|---------|-------------|-----------------|-------
SobMyo11G1          ---------------------|---------|-------|-------|-|-------|-------------------|-------------|-------|-------------|---|-----------|-----|-------------|-------------|-----------|---------|-----------|-----------------------|-----------------|---------------------|---------------------------|---------------------------------------------------------------------------------------------------------------------------|-------------------------------------------------|---------------------------------------------|---------|-----------------------------------------------------------|-------------------------------|-------------------------|-----------------------|---------------------|---------------|-----------|---------|---------|-------------|-----------------|-------
ZmMyo11G1           ---------------------|---------|-------|-------|-|-------|-------------------|-------------|-------|-------------|---|-----------|-----|-------------|-------------|-----------|---------|-----------|-----------------------|-----------------|---------------------|---------------------------|---------------------------------------------------------------------------------------------------------------------------|-------------------------------------------------|---------------------------------------------|---------|-----------------------------------------------------------|-------------------------------|-------------------------|-----------------------|---------------------|---------------|-----------|---------|---------|-------------|-----------------|-------
BdMyo11G1           ---------------------|---------|-------|-------|-|-------|-------------------|-------------|-------|-------------|---|-----------|-----|-------------|-------------|-----------|---------|-----------|-----------------------|-----------------|---------------------|---------------------------|---------------------------------------------------------------------------------------------------------------------------|-------------------------------------------------|---------------------------------------------|---------|-----------------------------------------------------------|-------------------------------|-------------------------------|-----------------|---------------------|---------------|-----------|---------|---------|-------------|-----------------|-------
HvMyo11G1           ---------------------|---------|-------|-------|-|-------|-------------------|-------------|-------|-------------|---|-----------|-----|-------------|-------------|-----------|---------|-----------|-----------------------|-----------------|---------------------|---------------------------|---------------------------------------------------------------------------------------------------------------------------|-------------------------------------------------|---------------------------------------------|---------|-------------------------------------------------------------------------------------------|-------------------------------|-----------------|---------------------|---------------|-----------|---------|---------|-------------|-----------------|-------
PhdMyo11G1a         ---------------------|---------|-------|-------|-|-------|-------------------|-------------|-------|-------------|---|-----------|-----|-------------|-------------|-----------|---------|-----------|-----------------------|-----------------|-------------------------------------------------|---------------------------------------------------------------------------------------------------------------------------|-------------------------------------------------|---------------------------------------------|---------|-----------------------------------------------------------|-------------------------------|-------------------------|-----------------------|---------------------|---------------|-----------|---------|---------|-------------------------------|-------
MuaMyo11G1          ---------------------|---------|-------|-------|-|-------|-------------------|-------------|-------|-------------|---|-----------|-----|-------------|-------------|-----------|---------|-----------|-----------------------|-----------------|---------------------|---------------------------|---------------------------------------------------------------------------------------------------------------------------|-------------------------------------------------|---------------------------------------------|---------|-----------------------------------------------------------|-------------------------------|-------------------------|-----------------------|---------------------|---------------|-----------|---------|---------|-------------|-----------------|-------
PhdMyo11G1b         ---------------------|---------|-------|-------|-|-------|-------------------|-------------|-------|-------------|---|-----------|-----|-------------|-------------|-----------|---------|-----------|-----------------------|-----------------|---------------------|---------------------------|---------------------------------------------------------------------------------------------------------------------------|-------------------------------------------------|---------------------------------------------|---------|-----------------------------------------------------------|-------------------------------|-------------------------|-----------------------|---------------------|---------------|-----------|---------|---------|-------------|-----------------|-------
MtMyo11G1           ---------------------|---------|-------|-------|-|-------|-------------------|-------------|-------|-------------|---|-----------|-----|-------------|-------------|-----------|---------|-----------|-----------------------|-----------------|---------------------|---------------------------|---------------------------------------------------------------------------------------------------------------------------|-------------------------------------------------|---------------------------------------------|---------|-----------------------------------------------------------|-------------------------------|-------------------------|-----------------------|---------------------|---------------|-----------|---------|---------|-------------|-----------------|-------
GlmMyo11G1          ---------------------|---------|-------|-------|-|-------|-------------------|-------------|-------|-------------|---|-----------|-----|-------------|-------------|-----------|---------|-----------|-----------------------|-----------------|---------------------|---------------------------|---------------------------------------------------------------------------------------------------------------------------|-------------------------------------------------|---------------------------------------------|---------|-----------------------------------------------------------|-------------------------------|-------------------------|-----------------------|---------------------|---------------|-----------|---------|---------|-------------|-----------------|-------
CjcMyo11G1          ---------------------|---------|-------|-------|-|-------|-------------------|-------------|-------|-------------|---|-----------|-----|-------------|-------------|-----------|---------|-----------|-----------------------|-----------------|---------------------|---------------------------|---------------------------------------------------------------------------------------------------------------------------|-------------------------------------------------|---------------------------------------------|---------|-----------------------------------------------------------|-------------------------------|-------------------------|-----------------------|---------------------|---------------|-----------|---------|---------|-------------|-----------------|-------
PhvMyo11G1          ---------------------|---------|-------|-------|-|-------|-------------------|-------------|-------|-------------|---|-----------|-----|-------------|-------------|-----------|---------|-----------|-----------------------|-----------------|---------------------|-------------------------------------------------------------------------------------------------------------------------------------------------------------------------------------------------------------------------------------------------------------------------------------------------------------------------------------------------------------|---------------------------------------------------------------------------------------------------------------------------------------------------------------
MtMyo11G2           ---------------------|---------|-------|-------|-|-------|-------------------|-------------|-------|-------------|---|-----------|-----|-------------|-------------|-----------|---------|-----------|-----------------------|-----------------|---------------------|---------------------------|---------------------------------------------------------------------------------------------------------------------------|-------------------------------------------------|---------------------------------------------|---------|-----------------------------------------------------------|-------------------------------|-------------------------|-----------------------|---------------------|---------------|-----------|---------|---------|-------------|-----------------|-------
GlmMyo11G2b         ---------------------|---------|-------|-------|-|-------|-------------------|-------------|-------|-------------|---|-----------|-----|-------------|-------------|-----------|---------|-----------|-----------------------|-----------------|---------------------|---------------------------|---------------------------------------------------------------------------------------------------------------------------|-------------------------------------------------|---------------------------------------------|---------|-----------------------------------------------------------|-------------------------------|-------------------------|-----------------------|---------------------|---------------|-----------|---------|---------|-------------|-----------------|-------
GlmMyo11G2a         -----|---------------|---------|-------|-------|-|-------|-------------------|-------------|-------|-------------|---|-----------|-----|-------------|-------------|-----------|---------|-----------|-----------------------|-----------------|---------------------|---------------------------|---------------------------------------------------------------------------------------------------------------------------|-------------------------------------------------|---------------------------------------------|---------|-----------------------------------------------------------|-------------------------------|-------------------------|-----------------------|---------------------|---------------|-----------|---------|---------|-------------|-----------------|-------
CjcMyo11G2          -----|---------------|---------|-------|-------|-|-------|-------------------|-------------|-------|-------------|---|-----------|-----|-------------|-------------|-----------|---------|-----------|-----------------------|-----------------|---------------------|---------------------------|---------------------------------------------------------------------------------------------------------------------------|-------------------------------------------------|---------------------------------------------|---------|-----------------------------------------------------------|-------------------------------|-------------------------|-----------------------|---------------------|---------------|-----------|---------|---------|-------------|-----------------|-------
PhvMyo11G2          ---------------------|---------|-------|-------|-|-------|-------------------|-------------|-------|-------------|---|-----------|-----|-------------|-------------|-----------|---------|-----------|-----------------------|-----------------|---------------------|-------------------------------------------------------------------------------------------------------------------------------------------------------|-------------------------------------------------|---------------------------------------------|---------|-----------------------------------------------------------|-------------------------------|-------------------------|-----------------------|---------------------|---------------|-----------|---------|---------|-------------|-----------------|-------
RicMyo11G           ---|-----------------|---------|-------|-------|-|-------|-------------------|-------------|-------|-------------|---|-----------|-----|-------------|-------------|-----------|---------|-----------|-----------------------|-----------------|---------------------|---------------------------|---------------------------------------------------------------------------------------------------------------------------|-------------------------------------------------|---------------------------------------------|---------|-----------------------------------------------------------|-------------------------------|-------------------------|-----------------------|---------------------|---------------|-----------|---------|---------|-------------|-----------------|-------
MeMyo11G            ---------------------|---------|-------|-------|-|-------|-------------------|-------------|-------|-------------|---|-----------|-----|-------------|-------------|-----------|---------|-----------|-----------------------|-----------------|---------------------|---------------------------|---------------------------------------------------------------------------------------------------------------------------|-------------------------------------------------|---------------------------------------------|---------|-----------------------------------------------------------|-------------------------------|-------------------------|-----------------------|---------------------|---------------|-----------|---------|---------|-------------|-----------------|-------
JcMyo11G            ---------------------|---------|-------|-------|-|-------|-------------------|-------------|-------|-----------------|-----------|-----|-------------|-------------|-----------|---------|-----------|-----------------------|-----------------|---------------------|---------------------------|---------------------------------------------------------------------------------------------------------------------------|-------------------------------------------------|---------------------------------------------|---------|-----------------------------------------------------------|-------------------------------|-------------------------|-----------------------|---------------------|---------------|-----------|---------|---------|-------------|-----------------|-------
PotMyo11G           -----|---------------|---------|-------|-------|-|-------|-------------------|-------------|-------|-------------|---|-----------|-----|-------------|-------------|-----------|-------|-------------|-----------------------|-----------------|---------------------|---------------------------|---------------------------------------------------------------------------------------------------------------------------|-------------------------------------------------|---------------------------------------------|---------|-----------------------------------------------------------|-------------------------------|-------------------------|-----------------------|---------------------|---------------|-----------|---------|---------|-------------|-----------------|-------
BenMyo11G           -----|---------------|---------|-------|-------|-|-------|-------------------|-------------|-------|-------------|---|-----------|-----|-------------|-------------------------|---------|-----------|-----------------------|-----------------|---------------------|---------------------------|---------------------------------------------------------------------------------------------------------------------------|-------------------------------------------------|---------------------------------------------|---------|-----------------------------------------------------------|-------------------------------|-------------------------|-----------------------|---------------------|---------------|-----------|---------|---------|-------------|-----------------|-------
CicMyo11G           ---------------------|---------|-------|-------|-|-------|-------------------|-------------|-------|-------------|---|-----------|-----|-------------|-------------|-----------|---------|-----------|-----------------------|-----------------|---------------------|---------------------------|---------------------------------------------------------------------------------------------------------------------------|-------------------------------------------------|---------------------------------------------|---------|-----------------------------------------------------------|-------------------------------|-------------------------|-----------------------|---------------------|---------------|-----------|---------|---------|-------------|-----------------|-------
CtsMyo11G           ---------------------|---------|-------|-------|-|-------|-------------------|-------------|-------|-------------|---|-------------------------------|-------------|-----------|---------|-----------|-----------------------|-----------------|---------------------|---------------------------|---------------------------------------------------------------------------------------------------------------------------|-------------------------------------------------|---------------------------------------------|---------|-----------------------------------------------------------|-------------------------------|-------------------------|-----------------------|---------------------|---------------|-----------|---------|---------|-------------|-----------------|-------
ThcMyo11G           ---------------------|---------|-------|-----------------|-------------------|-------------|-------|-------------|---|-----------|-----|-------------|-------------|-----------|---------|-----------|-----------------------|-----------------|---------------------|---------------------------|---------------------------------------------------------------------------------------------------------------------------|-------------------------------------------------|---------------------------------------------|---------|-----------------------------------------------------------|-------------------------------|-------------------------|-----------------------|---------------------|---------------|-----------|---------|---------|-------------|-----------------|-------
GorMyo11G           ---------------------|---------|-------|-------|-|-------|-------------------|-------------|-------|-------------|---|-----------|-----|-------------|-------------|-----------|---------|-----------|-----------------------|-----------------|---------------------|---------------------------|---------------------------------------------------------------------------------------------------------------------------|-------------------------------------------------|---------------------------------------------|---------|-----------------------------------------------------------|-------------------------------|-------------------------|-----------------------|---------------------|---------------|-----------|---------|---------|-------------|-----------------|-------
CipMyo11G           ---------------------|---------|-------|-----------------|-------------------|-------------|-------|-------------|---|-----------|-----|-------------|-------------|-----------|---------|-----------|-----------------------|-----------------|---------------------|---------------------------|---------------------------------------------------------------------------------------------------------------------------|-------------------------------------------------|---------------------------------------------|---------|-----------------------------------------------------------|-------------------------------|-------------------------|-----------------------|---------------------|---------------|-----------|---------|---------|-------------|-----------------|-------
VvMyo11G            ---------------------|---------|-------|-------|-|-------|-------------------|-------------|-------|-------------|---|-----------|-----|-------------|-------------|-----------|---------|-----------|-----------------------|-----------------|---------------------|---------------------------|---------------------------------------------------------------------------------------------------------------------------|-------------------------------------------------|---------------------------------------------|---------|-----------------------------------------------------------|-------------------------------|-------------------------|-----------------------|---------------------|---------------|-----------|---------|---------|-------------|-----------------|-------
EugMyo11G           ---|-----------------|---------|-------|-------|-|-------|-------------------|-------------|-------|-------------|---|-----------|-----|-------------|-------------|-----------|---------|-----------|-----------------------|-----------------|---------------------|---------------------------|---------------------------------------------------------------------------------------------------------------------------|-------------------------------------------------|---------------------------------------------|---------|-----------------------------------------------------------|-------------------------------|-------------------------|-----------------------|---------------------|---------------|-----------|---------|---------|-------------|-----------------|-------
EucMyo11G           ---|-----------------|---------|-------|-------|-|-------|-------------------|-------------|-------|-------------|---|-----------|-----|-------------|-------------|-----------|---------|-----------|-----------------------|---------------------------------------|---------------------------|---------------------------------------------------------------------------------------------------------------------------|-------------------------------------------------|---------------------------------------------|---------|-----------------------------------------------------------|-------------------------------|-------------------------|-----------------------|---------------------|---------------|-----------|---------|---------|-------------|-----------------|-------
CusMyo11G           ---------------------|---------|-------|-------|-|-------|-------------------|-------------|-------|-------------|---|-----------|-----|-------------|-------------|-----------|---------|-----------|-----------------------|-----------------|---------------------|---------------------------|---------------------------------------------------------------------------------------------------------------------------|-------------------------------------------------|---------------------------------------------|---------|-----------------------------------------------------------|-------------------------------|-------------------------|-----------------------|---------------------|---------------|-----------|---------|---------|-------------|-----------------|-------
CumMyo11G           ---------------------|---------|-------|-------|-|-------|-------------------|-------------|-------|-------------|---|-----------|-----|-------------|-------------|-----------|---------|-----------|-----------------------|-----------------|---------------------|---------------------------|---------------------------------------------------------------------------------------------------------------------------|-------------------------------------------------|---------------------------------------------|---------|-----------------------------------------------------------|-------------------------------|-------------------------|-----------------------|---------------------|---------------|-----------|---------|---------|-------------|-----------------|-------
CtlMyo11G           ---------------------|---------|-------|-------|-|-------|-------------------|-------------|-------|-------------|---|-----------|-----|-------------|-------------|-----------|---------|-----------|-----------------------|-----------------|---------------------|---------------------------|---------------------------------------------------------------------------------------------------------------------------|-------------------------------------------------|---------------------------------------------|---------|-----------------------------------------------------------|-------------------------------|-------------------------|-----------------------|---------------------|---------------|-----------|---------|---------|-------------|-----------------|-------
PupMyo11G           ---------------------|---------|-------|-------|-|-------|-------------------|-------------|-------|-------------|---|-----------|-----|-------------|-------------|-----------|---------|-----------|-----------------------|-----------------|---------------------|---------------------------|---------------------------------------------------------------------------------------------------------------------------|-------------------------------------------------|---------------------------------------------|---------|-----------------------------------------------------------|-------------------------------|-------------------------|-----------------------|---------------------|---------------|-----------|---------|---------|-------------|-----------------|-------
MadMyo11G1          ---------------------|---------|-------|-------|-|-------|-------------------|-------------|-------|-------------|---|-----------|-----|-------------|-------------|-----------|---------|-----------|-----------------------|-----------------|---------------------|---------------------------|---------------------------------------------------------------------------------------------------------------------------|-------------------------------------------------|---------------------------------------------|---------|-----------------------------------------------------------|-------------------------------|-------------------------|-----------------------|---------------------|---------------|-----------|---------|---------|-------------|-----------------|-------
PxbMyo11G1          ---------------------|---------|-------|-------|-|-------|-------------------|-------------|-------|-------------|---|-----------|-----|-------------|-------------|-----------|---------|-----------|-----------------------|-----------------|---------------------|---------------------------|---------------------------------------------------------------------------------------------------------------------------|-------------------------------------------------|---------------------------------------------|---------|-----------------------------------------------------------|-------------------------------|-------------------------|-----------------------|---------------------|---------------|-----------|---------|---------|-------------|-----------------|-------
MadMyo11G2          ---------------------|---------------------------------------------------------------------|-------|-------------|---|-----------|-----|-------------|-------------|-----------|---------|-----------|-----------------------|-----------------|---------------------|---------------------------|---------------------------------------------------------------------------------------------------------------------------|-------------------------------------------------|---------------------------------------------|---------|-----------------------------------------------------------|-------------------------------|-------------------------|-----------------------|---------------------|---------------|-----------|---------|---------|-------------|-----------------|-------
PxbMyo11G2          ---------------------|---------|-------|-------|-|-------|-------------------|-------------|-------|-------------|---|-----------|-----|-------------|-------------|-----------|---------|-----------|-----------------------|-----------------|---------------------|---------------------------|---------------------------------------------------------------------------------------------------------------------------|-------------------------------------------------|---------------------------------------------|---------|-----------------------------------------------------------|-------------------------------|-------------------------|-----------------------|---------------------|---------------|-----------|---------|---------|-------------|-----------------|-------
FrvMyo11G           ---------------------|---------|-------|-------|-|-------|-------------------|-------------|-------|-------------|---|-----------|-----|-------------|-------------|-----------|---------|-----------|-----------------------|-----------------|---------------------|---------------------------|---------------------------------------------------------------------------------------------------------------------------|-------------------------------------------------|---------------------------------------------|---------|-----------------------------------------------------------|-------------------------------|-------------------------|-----------------------|---------------------|---------------|-----------|---------|---------|-------------|-----------------|-------
CnsMyo11G           ---------------------|---------|-------|-------|-|-------|-------------------|-------------|-------|-------------|---|-----------|-----|-------------|-------------|-----------|---------|-----------|-----------------------|-----------------|---------------------|---------------------------|---------------------------------------------------------------------------------------------------------------------------|-------------------------------------------------|---------------------------------------------|---------|-----------------------------------------------------------|-------------------------------|-------------------------|-----------------------|---------------------|---------------|-----------|---------|---------|-------------|-----------------|---|---
LuMyo11Ga           ---------------------|---------|-------|-------|-|-------|-------------------|-------------|-------|-------------|---|-----------|-----|-------------|-------------|-----------|---------|-----------|-----------------------|-----------------|---------------------|---------------------------|---------------------------------------------------------------------------------------------------------------------------|-------------------------------------------------|---------------------------------------------|---------|-----------------------------------------------------------|-------------------------------|-------------------|-----------------------------|---------------------|---------------|-----------|---------|---------|-------------|-----------------|-------
LuMyo11Gb           ---------------------|---------|-------|-------|-|-------|-------------------|-------------|-------|-------------|---|-----------------|-------------|-------------|-----------|---------|-----------|-----------------------|-----------------|---------------------|---------------------------|---------------------------------------------------------------------------------------------------------------------------|-------------------------------------------------|---------------------------------------------|---------|-----------------------------------------------------------|-------------------------------|-------------------|-----------------------------|---------------------|---------------|-----------|---------|---------|-------------|-----------------|-------
MigMyo11G           ---------------------|---------|-------|-------|-|-------|-------------------|-------------|-------|-------------|---|-----------|-----|-------------|-------------|-----------|---------|-----------|-----------------------|-----------------|---------------------|---------------------------|---------------------------------------------------------------------------------------------------------------------------|-------------------------------------------------|---------------------------------------------|---------|-----------------------------------------------------------|-------------------------------|-------------------------|-----------------------|---------------------|---------------|-----------|---------|---------|-------------|-----------------|-------
LeMyo11G            ---------------------|---------|-------|-------|-|-------|-------------------|-------------|-------|-------------|---|-----------|-----|-------------|-------------|-----------|---------|-----------|-----------------------|-----------------|---------------------|---------------------------|---------------------------------------------------------------------------------------------------------------------------|-------------------------------------------------|---------------------------------------------|---------|-----------------------------------------------------------|-------------------------------|-------------------------|-----------------------|---------------------|---------------|-----------|---------|---------|-------------|-----------------|-------
SopMyo11G           ---------------------|---------|-------|-------|-|-------|-------------------|-------------|-------|-------------------------------------------------|-------------|-----------|---------|-----------|-----------------------|-----------------|---------------------|---------------------------|---------------------------------------------------------------------------------------------------------------------------|-------------------------------------------------|---------------------------------------------|---------|-----------------------------------------------------------|-------------------------------|-------------------------|-----------------------|---------------------|---------------|-----------|---------|---------|-------------|-----------------|-------
StMyo11G            ---------------------|---------|-------|-------|-|-------|-------------------|-------------|-------|-------------|---|-----------|-----|-------------|-------------|-----------|---------|-----------|-----------------------|-----------------|---------------------|---------------------------|---------------------------------------------------------------------------------------------------------------------------|-------------------------------------------------|---------------------------------------------|---------|-----------------------------------------------------------|-------------------------------|-------------------------|-----------------------|---------------------|---------------|-----------|---------|---------|-------------|-----------------|-------
NbMyo11Ga           ---------------------|---------|-------|-------|-|-------|-------------------|-------------|-------|-------------|---|-----------|-----|-------------|-------------|-----------|---------|-----------|-----------------------|-----------------|---------------------|---------------------------|---------------------------------------------------------------------------------------------------------------------------|-------------------------------------------------|---------------------------------------------|---------|-----------------------------------------------------------|-------------------------------|-------------------------|-----------------------|---------------------|---------------|-----------|---------|---------|-------------|-----------------|-------
NbMyo11Gb           ---------------------|---------|-------|-------|-|-------|-------------------|-------------|-------|-------------|---|-----------|-----|-------------|-------------|-----------|---------|-----------|-----------------------|-----------------|---------------------|---------------------------|---------------------------------------------------------------------------------------------------------------------------|-------------------------------------------------|---------------------------------------------|---------|-----------------------------------------------------------|-------------------------------|-------------------------|-----------------------|---------------------|---------------|-----------|---------|---------|-------------|-----------------|-------
LasMyo11G           ---------------------|---------|-------|-----------------------------------------------------------|-----------------------------|-----|-------------|-------------|-----------|---------|-----------|-----------------------------------------|---------------------|---------------------------|---------------------------------------------------------------------------------------------------------------------------|-------------------------------------------------|---------------------------------------------|---------|-------------------------------------------------------------------------------------------|-------------------------|-----------------------|---------------------|---------------|-----------|---------|---------|-------------|-----------------|-------
AqcMyo11G           ---------------------|---------|-------|-------|-|-------|-------------------|-------------|-------|-------------|---|-----------|-----|-------------|-------------|-----------|---------|-----------|-----------------------|-----------------|---------------------|---------------------------|---------------------------------------------------------------------------------------------------------------------------|-------------------------------------------------|---------------------------------------------|---------|-----------------------------------------------------------|-------------------------------|-------------------------|-----------------------|---------------------|---------------|-----------|---------|---------|-------------|-----------------|-------
BevMyo11G           ---------------------|---------|-------|-------|-|-------|-------------------|-------------|-------|-------------|---|-----------|-----|-------------|-------------|-----------|---------|-----------|-----------------------|-----------------|---------------------|---------------------------|---------------------------------------------------------------------------------------------------------------------------|-------------------------------------------------|---------------------------------------------|---------|-----------------------------------------------------------|-------------------------------|-------------------------|-----------------------|---------------------|---------------|-----------|---------|---------|-------------|-----------------|-------
AtMyo11G            ---------------------|---------|-------|-------|-|-------|-------------------|-------------|-------|-------------|---|-----------|-----|-------------|-------------|-----------|---------|-----------|-----------------------|-----------------|---------------------|---------------------------|---------------------------------------------------------------------------------------------------------------------------|-------------------------------------------------|---------------------------------------------|---------|-----------------------------------------------------------|-------------------------------|-------------------------|-----------------------|---------------------|---------------|-----------|---------|---------|-------------|-----------------|-------
ArlMyo11G           ---------------------|---------|-------|-------|-|-------|-------------------|-------------|-------|-------------|---|-----------|-----|-------------|-------------|-----------|---------|-----------|-----------------------|-----------------|---------------------|---------------------------|---------------------------------------------------------------------------------------------------------------------------|-------------------------------------------------|---------------------------------------------|---------|-----------------------------------------------------------|-------------------------------|-------------------------|-----------------------|---------------------|---------------|-----------|---------|---------|-------------|-----------------|-------
CprMyo11G           ---------------------|---------|-------|-------|-|-------|-------------------|-------------|-------|-------------|---|-----------|-----|-------------|-------------|-----------|---------|-----------|-----------------------|-----------------|---------------------|---------------------------|---------------------------------------------------------------------------------------------------------------------------|-------------------------------------------------|---------------------------------------------|---------|-----------------------------------------------------------|-------------------------------|-------------------------|-----------------------|---------------------|---------------|-----------|---------|---------|-------------|-----------------|-------
EuhMyo11G           ---------------------|---------|-------|-------|-|-------|-------------------|-------------|-------|-------------|---|-----------|-----|-------------|-------------|-----------|---------|-----------|-----------------------|-----------------|---------------------|---------------------------|---------------------------------------------------------------------------------------------------------------------------|-------------------------------------------------|---------------------------------------------|---------|-----------------------------------------------------------|-------------------------------|---------------------------|---------------------|---------------------|---------------|-----------|---------|---------|-------------|-----------------|-------
EtsMyo11G           ---------------------|---------|-------|-------|-|-------|-------------------|-------------|-------|-------------|---|-----------|-----|-------------|-------------|-----------|---------|-----------|-----------------------|-----------------|---------------------|---------------------------|---------------------------------------------------------------------------------------------------------------------------|-------------------------------------------------|---------------------------------------------|---------|-----------------------------------------------------------|-------------------------------|---------------------------|---------------------|---------------------|---------------|-----------|---------|---------|-------------|-----------------|-------
EupMyo11G           ---------------------|---------|-------|-------|-|-------|-------------------|-------------|-------|-------------|---|-----------|-----|-------------|-------------|-----------|---------|-----------|-----------------------|-----------------|---------------------|---------------------------|---------------------------------------------------------------------------------------------------------------------------|-------------------------------------------------|---------------------------------------------|---------|-----------------------------------------------------------|-------------------------------|-------------------------|-----------------------|---------------------|---------------|-----------|---------|---------|-------------|-----------------|-------
BrspMyo11Ga         ---------------------|---------|-------|-------|-|-------|-------------------|-------------|-------|-------------|---|-----------|-----|-------------|-------------|-----------|---------|-----------|-----------------------|-----------------|---------------------|---------------------------|---------------------------------------------------------------------------------------------------------------------------|-------------------------------------------------|---------------------------------------------|---------|-----------------------------------------------------------|-------------------------------|-------------------------|-----------------------|---------------------|---------------|-----------|---------|---------|-------------|-----------------|-------
BrspMyo11Gb         ---------------------|---------|-------|-------|-|-------|-------------------|-------------|-------|-------------|---|-----------|-----|-------------|-------------|-----------|---------|-----------|-----------------------|-----------------|---------------------|---------------------------|---------------------------------------------------------------------------------------------------------------------------|-------------------------------------------------|---------------------------------------------|---------|-----------------------------------------------------------|-------------------------------|-------------------------|-----------------------|---------------------|---------------|-----------|---------|---------|-------------|-----------------|-------
Os_bMyo11G2         ---------------------|---------|-------|-------|-|-------|-------------------|-------------|-------|-------------|---|-----------|-----|-------------|-------------|-----------|---------|-----------|-----------------------|-----------------|---------------------|---------------------------|---------------------------------------------------------------------------------------------------------------------------|-------------------------------------------------|-----------------------------------------------|-------|-----------------------------------------------------------|-------------------------------|-------------------------|-----------------------|---------------------|---------------|-----------|---------|---------|-------------|-----------------|-------
Os_aMyo11G2         ---------------------|---------|-------|-------|-|-------|-------------------|-------------|-------|-------------|---|-----------|-----|-------------|-------------|-----------|---------|-----------|-----------------------|-----------------|---------------------|---------------------------|---------------------------------------------------------------------------------------------------------------------------|-------------------------------------------------|-----------------------------------------------|-------|-----------------------------------------------------------|-------------------------------|-------------------------|-----------------------|---------------------|---------------|-----------|---------|---------|-------------|-----------------|-------
OrgMyo11G2          ---------------------|---------|-------|-------|-|-------|-------------------|-------------|-------|-------------|---|-----------|-----|-------------|-------------|-----------|---------|-----------|-----------------------|-----------------|---------------------|---------------------------|---------------------------------------------------------------------------------------------------------------------------|-------------------------------------------------|-----------------------------------------------|-------|-----------------------------------------------------------|-------------------------------|-------------------------|-----------------------|---------------------|---------------|-----------|---------|---------|-------------|-----------------|-------
OrbMyo11G2          ---------------------|---------|-------|-------|-|-------|-------------------|-------------|-------|-------------|---|-----------|-----|-------------|-------------|-----------|---------|-----------|-----------------------|-----------------|---------------------|---------------------------|---------------------------------------------------------------------------------------------------------------------------|-------------------------------------------------|-----------------------------------------------|-------|-----------------------------------------------------------|-------------------------------|-------------------------|-----------------------|---------------------|---------------|-----------|---------|---------|-------------|-----------------|-------
SobMyo11G2          ---------------------|---------|-------|-------|-|-------|-------------------|-------------|-------|-------------|---|-----------|-----|-------------|-------------|-----------|---------|-----------|-----------------------|-----------------|---------------------|---------------------------|---------------------------------------------------------------------------------------------------------------------------|-------------------------------------------------|-----------------------------------------------|-------|-----------------------------------------------------------|-------------------------------|-------------------------|-----------------------|---------------------|---------------|-----------|---------|---------|-------------|-----------------|-------
ZmMyo11G2           ---------------------|---------|-------|-------|-|-------|-------------------|-------------|-------|-------------|---|-----------|-----|-------------|-------------|-----------|---------|-----------|-----------------------|-----------------|---------------------|---------------------------|---------------------------------------------------------------------------------------------------------------------------|-------------------------------------------------|-----------------------------------------------|-------|-----------------------------------------------------------|-------------------------------|-------------------------|-----------------------|---------------------|---------------|-----------|---------|---------|-------------|-----------------|-------
SeiMyo11G2          ---------------------|---------|-------|-------|-|-------|-------------------|-------------|-------|-------------|---|-----------|-----|-------------|-------------|-----------|---------|-----------|-----------------------|-----------------|---------------------|---------------------------|---------------------------------------------------------------------------------------------------------------------------|-------------------------------------------------|-----------------------------------------------|-------|-----------------------------------------------------------|-------------------------------|-------------------------|-----------------------|---------------------|---------------|-----------|---------|---------|-------------|-----------------|-------
PnvMyo11G2a         ---------------------|---------|-------|-------|-|-------|-------------------|-------------|-------|-------------|---|-----------|-----|-------------|-------------|-----------|---------|-----------|-----------------------|-----------------|---------------------|---------------------------|---------------------------------------------------------------------------------------------------------------------------|-------------------------------------------------|-----------------------------------------------|-------|-----------------------------------------------------------|-------------------------------|-------------------------|-----------------------|---------------------|---------------|-----------|---------|---------|-------------|-----------------|-------
PnvMyo11G2b         ---------------------|---------|-------|-------|-|-------|-------------------|---------------------------------------|-----------|-----|-------------|-------------|-----------|---------|-----------|-----------------------|-----------------|---------------------|---------------------------|---------------------------------------------------------------------------------------------------------------------------|-------------------------------------------------|-----------------------------------------------|-------|-----------------------------------------------------------|-------------------------------|-------------------------|-----------------------|---------------------|---------------|-----------|---------|---------|-------------|-----------------|-------
HvMyo11E2           ---------------------------------------------------------------------------------------------------------------------------------------|-------------|-------------|-----------|---------|-----------|-----------------------|-----------------|---------------------|---------------------------|---------------------------------------|-------------|-----|-|-|-|---|---|---|---|-----|-----|-----|-----------------|---------------------|-----------|---------------------|---------------------------|-----------------------------------------------------------|-------------------|---------------------------------------|-------------------------------------------------|---------------------|---------------|-----------|---------|---------|-------------|-----------------|-------
ZmMyo11E4           ---------------------------------------------------------------------------------------------------------------------------------------------------------------------------------------------------------------------|-------------------------|---------------------|-------------------------------------------------------------------------------------------------------------------------------------------------------|-------------------------------------------------|---------------------------|---------------------------------------------------------------------------|---------------|---------------------------|-------------------------|-----------------------|---------------------|---------------|-----------|-------------------|-------------|-----------------|-------
SobMyo11E4          ---------------------------------------------------------------------------------------------------------------------------------------------------------------------------------------------------------------------|-------------------------|-------------------------------------------------|---------------------------------------------------------------------------------------------------------------------------|-------------------------------------------------|---------------------------|---------------------------------------------------------------------------|---------------|---------------------------|-------------------------|-----------------------|---------------------|---------------|-----------|-------------------|-------------|-----------------|-------
PnvMyo11E4          ---------------------------------------------------------------------------------------------------------------------------------------------------------------------------------------------------------------------|-------------------------|-------------------------------------------------|---------------------------------------------------------------------------------------------------------------------------|-------------------------------------------------|---------------------------|---------------------------------------------------------------------------|---------------|---------------------------|-------------------------|-----------------------|---------------------|---------------|-----------|-------------------|-------------|-----------------|-------
SeiMyo11E4          ---------------------------------------------------------------------------------------------------------------------------------------------------------------------------------------------------------------------|-------------------------|-------------------------------------------------|---------------------------------------------------------------------------------------------------------------------------|-------------------------------------------------|---------------------------|---------------------------------------------------------------------------|---------------|---------------------------|-------------------------|-----------------------|---------------------|---------------|-----------|-------------------|-------------|-----------------|-------
Os_aMyo11E4         ---------------------------------------------------------------------------------------------------------------------------------------------------------------------------------------------------------------------|-------------------------------------------------------------------------------------------------------------------------------------------------------------------------------------------------------|-------------------------------------------------|---------------------------|---------------------------------------------------------------------------|---------------|---------------------------|-------------------------|-----------------------|---------------------|---------------|-----------|-------------------|-------------|-----------------|-------
Os_bMyo11E4         ---------------------------------------------------------------------------------------------------------------------------------------------------------------------------------------------------------------------|-------------------------------------------------------------------------------------------------------------------------------------------------------------------------------------------------------|-------------------------------------------------|---------------------------|---------------------------------------------------------------------------|---------------|---------------------------|-------------------------|-----------------------|---------------------|---------------|-----------|-------------------|-------------|-----------------|-------
OrbMyo11E4          ---------------------------------------------------------------------------------------------------------------------------------------------------------------------------------------------------------------------|-------------------------|-------------------|---------------------------------------------------------------------------------------------------------------------------------------------------------|-------------------------------------------------|---------------------------|---------------------------------------------------------------------------|---------------|---------------------------|-------------------------|-----------------------|---------------------|---------------|-----------|-------------------|-------------|-----------------|-------
BdMyo11E4           ---------------------------------------------------------------------------------------------------------------------------------------------------------------------------------------------------------------------|-------------------------|-------------------------------------------------|---------------------------------------------------------------------------------------------------------------------------|-------------------------------------------------|---------------------------|---------------------------------------------------------------------------|---------------|---------------------------|-------------------------|-----------------------|---------------------|---------------|-----------|-------------------|-------------|-----------------|-------
HvMyo11E4           -----------------------------------------------------------------------------------------------------------------------------------------------------------------------------------------------------------------------------------------------|-------------------------------------------------|---------------------------------------------------------------------------------------------------------------------------|-------------------------------------------------|---------------------------|---------------------------------------------------------------------------|---------------|---------------------------|-------------------------|-----------------------|---------------------|---------------|-----------|-------------------|-------------|-----------------|-------
AtMyo11E2           ---------------------------------------------------------------------------------------------------------------------------------------------------------------------------------------------------------------------------------------------|-----------------------|---------------------------|---------------------------------------------------------------------------------------------------------------------------|-------------------------------------------------|---------------------------------------------------------------------------------------------------------------------|-----------------------------|---------------------------------|---------------|---------------------|---------------|-----------|---------|---------|-------------|-----------------|-------
LeMyo11D            -------------------------------------------------|---------|---------------------|---------|-------------------------------------------------------------------------------------------------------------------------------------------------------------------------------------------------------------------------------------------------------------------------------------------------------------------------------------------------------------------------------------------------------------------------------------------------------------------------------------------------------------------------------------------------------------------------------------------------------------------------------------------------------------------------------------------------------
HvMyo11A3           ---------------------|---------|-------|-------|-|-------|-------------------|-------------|-------|-------------|---|-----------|-----|-------------|-------------|-----------|---------|-----------|-----------------------|-----------------|---------------------|---------------------------|---------------------------------------------------------------------------------------------------------------------------|-------------------------------------------------|---------------------------------------------------------------|-------------------|-------------------------------|-------------------------------|-------------------------|-----------------------|---------------------|---------------|-----------|---------|---------|-------------|-----------------|-------
BdMyo11A3           ---------------------|---------|-------|-------|-|-------|-------------------|-------------|-------|-------------|---|-----------|-----|-------------|-------------|-----------|---------|-----------|-----------------------|-----------------|---------------------|---------------------------|---------------------------------------------------------------------------------------------------------------------------|-------------------------------------------------|---------------------------------------------------------------|-------------------|-------------------------------|-------------------------------|-------------------------|-----------------------|---------------------|---------------|-----------|---------|---------|-------------|-----------------|-------
SobMyo11A3          -----|---------------|---------|-------|-------|-|-------|-------------------|-------------|-------|-------------|---|-----------|-----|-------------|-------------|-----------|---------|-----------|-----------------------|-----------------|---------------------|---------------------------|---------------------------------------------------------------------------------------------------------------------------|-------------------------------------------------|---------------------------------------------------------------|-------------------|-------------------------------|-------------------------------|-------------------------|-----------------------|---------------------|---------------|-----------|---------|---------|-------------|-----------------|-------
ZmMyo11A3           ---------------------------------------------------------------------------------------------------|-------------|---|-----------|-----|-------------|-------------|-----------|---------|-----------|-----------------------|-----------------|---------------------|---------------------------|---------------------------------------------------------------------------------------------------------------------------|-------------------------------------------------|---------------------------------------------------------------|-------------------|-------------------------------|-------------------------------|-------------------------|-----------------------|---------------------|---------------|-----------|---------|---------|-------------|-----------------|-------
SeiMyo11A3          -----|---------------|---------|-------|-------|-|-------|-------------------|-------------|-------|-------------|---|-----------|-----|-------------|-------------|-----------|---------|-----------|-----------------------|-----------------|---------------------|---------------------------|---------------------------------------------------------------------------------------------------------------------------|-------------------------------------------------|---------------------------------------------------------------|-------------------|-------------------------------|-------------------------------|-------------------------|-----------------------|---------------------|---------------|-----------|---------|---------|-------------|-----------------|-------
PnvMyo11A3a         -----|---------------|---------|-------|-------|-|-------|-------------------|-------------|-------|-------------|---|-----------|-----|-------------|-------------|-----------|---------|-----------|-----------------------|-----------------|---------------------|---------------------------|---------------------------------------------------------------------------------------------------------------------------|-------------------------------------------------|---------------------------------------------------------------|-------------------|-------------------------------|-------------------------------|-------------------------|-----------------------|---------------------|---------------|-----------|---------|---------|-------------|-----------------|-------
PnvMyo11A3b         -----|---------------|---------|-------|-------|-|-------|-------------------|-------------|-------|-------------|---|-----------|-----|-------------|-------------|-----------|---------|-----------|-----------------------|-----------------|---------------------|---------------------------|---------------------------------------------------------------------------------------------------------------------------|-------------------------------------------------|---------------------------------------------------------------|-------------------|-------------------------------|-------------------------------|-------------------------|-----------------------|---------------------|---------------|-----------|---------|---------|-------------|-----------------|-------
Os_bMyo11A3         -----|---------------|---------|-------|-------|-|-------|-------------------|-------------|-------|-------------|---|-----------|-----|-------------|-------------|-----------|---------|-----------|-----------------------|-----------------|---------------------|---------------------------|---------------------------------------------------------------------------------------------------------------------------|-------------------------------------------------|---------------------------------------------------------------|-------------------|-------------------------------|-------------------------------|-------------------------|-----------------------|---------------------|---------------|-----------|---------|---------|-------------|-----------------|-------
Os_aMyo11A3         -----|---------------|---------|-------|-------|-|-------|-------------------|-------------|-------|-------------|---|-----------|-----|-------------|-------------|-----------|---------|-----------|-----------------------|-----------------|---------------------|---------------------------|---------------------------------------------------------------------------------------------------------------------------|-------------------------------------------------|---------------------------------------------------------------|-------------------|-------------------------------|-------------------------------|-------------------------|-----------------------|---------------------|---------------|-----------|---------|---------|-------------|-----------------|-------
OrgMyo11A3          -----|---------------|---------|-------|-------|-|-------|-------------------|-------------|-------|-------------|---|-----------|-----|-------------|-------------|-----------|---------|-----------|-----------------------|-----------------|---------------------|---------------------------|---------------------------------------------------------------------------------------------------------------------------|-------------------------------------------------|---------------------------------------------------------------------------------------------------------------------------------------------------|-------------------------|-----------------------|---------------------|---------------|-----------|---------|---------|-------------|-----------------|-------
OrbMyo11A3          -----|---------------|---------|-------|-------|-|-------|-------------------|-------------|-------|-------------|---|-----------|-----|-------------|-------------|-----------|---------|-----------|-----------------------|-----------------|---------------------|---------------------------|---------------------------------------------------------------------------------------------------------------------------|-------------------------------------------------|---------------------------------------------------------------|-------------------|-------------------------------|-------------------------------|-------------------------|-----------------------|---------------------|---------------|-----------|---------|---------|-------------|-----------------|-------
PhdMyo11Aa          -----|---------------|---------|-------|-------|-|-------|-------------------|-------------|-------|-------------|---|-----------|-----|-------------|-------------|-----------|---------|-----------|-----------------------|-----------------|---------------------|---------------------------|---------------------------------------------------------------------------------------------------------------------------|-------------------------------------------------|---------------------------------------------------------------|-------------------|-------------------------------|-------------------------------|-----------------------------|-------------------|---------------------|---------------|-----------|---------|---------|-------------|-----------------|-------
PhdMyo11Ab          ---------------------|---------|-------|-------|-|---------------------------------------------------------------|---|-----------|-----|-------------|-------------|-----------|---------|-----------|-----------------------|-----------------|---------------------|---------------------------|---------------------------------------------------------------------------------------------------------------------------|-------------------------------------------------|---------------------------------------------------------------|-------------------|-------------------------------|-------------------------------|-----------------------------|-------------------|---------------------|---------------|-----------|---------|---------|-------------|-----------------|-------
MuaMyo11Aa          -----|---------------|---------|-------|-------|-|-------|-------------------|-------------|-------|-------------|---|-----------|-----|-------------|-------------|-----------|---------|-----------|-----------------------|-----------------|---------------------|---------------------------|---------------------------------------------------------------------------------------------------------------------------|-------------------------------------------------|---------------------------------------------------------------|-------------------|-------------------------------|-------------------------------|-------------------------|-----------------------|---------------------|---------------|-----------|---------|---------|-------------|-----------------|-------
MuaMyo11Ab          -----|---------------|---------|-------|-------|-|-------|-------------------|-------------|-------|-------------|---|-----------|-----|-------------|-------------|-----------|---------|-----------|-----------------------|-----------------|---------------------|---------------------------|---------------------------------------------------------------------------------------------------------------------------|-------------------------------------------------|---------------------------------------------------------------|-------------------|-------------------------------|-------------------------------|-------------------------|-----------------------|---------------------|---------------|-----------|---------|---------|-------------|-----------------|-------
PhdMyo11Ac          -----|---------------|---------|-------|-------|-|-------|-------------------|-------------|-------|-------------|---|-----------|-----|-------------|-------------|-----------|---------|-----------|-----------------------|-----------------|---------------------|---------------------------|---------------------------------------------------------------------------------------------------------------------------|-------------------------------------------------|-----------------------------------------------------------------------------------|-------------------------------|-------------------------------|-------------------------|-----------------------|---------------------|---------------|-----------|---------|---------|-------------|-----------------|-------
MuaMyo11Ac          -----|---------------|---------|-------|-------|-|-------|-------------------|-------------|-------|-------------|---|-----------|-----|-------------|-------------|-----------|---------|-----------|-----------------------|-----------------|---------------------|---------------------------|---------------------------------------------------------------------------------------------------------------------------|-------------------------------------------------|-------------------------------------------------------------------|---------------|-------------------------------|-------------------------------|-------------------------|-----------------------|---------------------|---------------|-----------|---------|---------|-------------|-----------------|-------
LasMyo11B           ---------|-----------|---------|-------|-------|-|-------|-------------------|-------------|-------|-------------|---|-----------|-----|-------------|-------------|-----------|---------|-----------|-----------------------|-----------------|---------------------|---------------------------|---------------------------------------------------------------------------------------------------------------------------|-------------------------------------------------|---------------------------------------------------------------|-------------------|-------------------------------|-------------------------------|-------------------------|-----------------------|---------------------|---------------|-----------|---------|---------|-------------|-----------------|-------
MigMyo11Ba          -----------|---------|---------|-------|-------|-|-------|-------------------|-------------|-------|-------------|---|-----------|-----|-------------|-------------|-----------|---------|-----------|-----------------------|-----------------|---------------------|---------------------------|---------------------------------------------------------------------------------------------------------------------------|-------------------------------------------------|---------------------------------------------------------------|-------------------|-------------------------------|-------------------------------|-------------------------|-----------------------|---------------------|---------------|-----------|---------|---------|-------------|-----------------|-------
MigMyo11Bb          -----|---------------|---------|-------|-------|-|-------|-------------------|-------------|-------|-------------|---|-----------|-----|-------------|-------------|-----------|---------|-----------|-----------------------|-----------------|---------------------|---------------------------|---------------------------------------------------------------------------------------------------------------------------|-------------------------------------------------|---------------------------------------------------------------|-------------------|-------------------------------|-----------------------------|---------------------------|-----------------------|---------------------|---------------|-----------|---------|---------|-------------|-----------------|-------
LeMyo11B1           -----|---------------|---------|-------|-------|-|-------|-------------------|-------------|-------|-------------|---|-----------|-----|-------------|-------------|-----------|---------|-----------|-----------------------|-----------------|---------------------|---------------------------|---------------------------------------------------------------------------------------------------------------------------|-------------------------------------------------|-----------------------|-----------------------------------------------------------|-------------------------------|-------------------------------|-------------------------|-----------------------|---------------------|---------------|-----------|---------|---------|-------------|-----------------|-------
SopMyo11B1          -----|---------------|---------|-------|-------|-|-------|-------------------|-------------|-------|-------------|---|-----------|-----|-------------|-------------|-----------|---------|-----------|-----------------------|-----------------|---------------------|---------------------------|---------------------------------------------------------------------------------------------------------------------------|-------------------------------------------------|-----------------------|-----------------------------------------------------------|-------------------------------|-------------------------------|-------------------------|-----------------------|---------------------|---------------|-----------|---------|---------|-------------|-----------------|-------
StMyo11B1           -----|---------------|---------|-------|-------|-|-------|-------------------|-------------|-------|-------------|---|-----------|-----|-------------|-------------|-----------|---------|-----------|-----------------------|-----------------|---------------------|---------------------------|---------------------------------------------------------------------------------------------------------------------------|-------------------------------------------------|-----------------------|-----------------------------------------------------------|-------------------------------|-------------------------------|-------------------------|-----------------------|---------------------|---------------|-----------|---------|---------|-------------|-----------------|-------
NbMyo11B1           -----|---------------|---------|-------|-------|-|-------|-------------------|-------------|-------|-------------|---|-----------|-----|-------------|-------------|-----------|---------|-----------|-----------------------|-----------------|---------------------|---------------------------|-------------------------------------------------------------------------------------------------------------------|-------|-------------------------------------------------|---------------------------------------------------------------|-------------------|-------------------------------|-------------------------------|-------------------------|-----------------------|---------------------|---------------|-----------|---------|---------|-------------|-----------------|-------
NbMyo11B2a          -----|---------------|---------|-------|-------|-|-------|-------------------|-------------|-------|-------------|---|-----------|-----|-------------|-------------|-----------|---------|-----------|-----------------------|-----------------|---------------------|---------------------------|---------------------------------------------------------------------------------------------------------------------------|-------------------------------------------------|---------------------------------------------------------------|-------------------|-------------------------------|-------------------------------|-------------------------|-----------------------|---------------------|---------------|-----------|---------|---------|-------------|-----------------|-------
NbMyo11B2b          -----|---------------|---------|-------|-------|-|-------|-------------------|-------------|-------|-------------|---|-----------|-----|-------------|-------------|-----------|---------|-----------|-----------------------|-----------------|---------------------|---------------------------|---------------------------------------------------------------------------------------------------------------------------|-------------------------------------------------|---------------------------------------------------------------|-------------------|-------------------------------|-------------------------------|-------------------------|-----------------------|---------------------|---------------|-----------|---------|---------|-------------|-----------------|-------
LeMyo11B2           -----|---------------|---------|-------|-------|-|-------|-------------------|-------------|-------|-------------|---|-----------|-----|-------------|-------------|-----------|---------|-----------|-----------------------|-----------------|---------------------|---------------------------|---------------------------------------------------------------------------------------------------------------------------|-------------------------------------------------|---------------------------------------------------------------|-------------------|-------------------------------|-------------------------------|-------------------------|-----------------------|---------------------|---------------|-----------|---------|---------|-------------|-----------------|-------
SopMyo11B2          -----|---------------|---------|-------|-------|-|-------|-------------------|-------------|-------|-------------|---|-----------|-----|-------------|-------------|-----------|---------|-----------|-----------------------|-----------------|---------------------|---------------------------|---------------------------------------------------------------------------------------------------------------------------|-------------------------------------------------|---------------------------------------------------------------|-------------------|-------------------------------|-------------------------------|-------------------------|-----------------------|---------------------|---------------|-----------|---------|---------|-------------|-----------------|-------
StMyo11B2           -----|---------------|---------|-------|-------|-|-------|-------------------|-------------|-------|-------------|---|-----------|-----|-------------|-------------|-----------|---------|-----------|-----------------------|-----------------|---------------------|---------------------------|---------------------------------------------------------------------------------------------------------------------------|-------------------------------------------------|---------------------------------------------------------------|-------------------|-------------------------------|-------------------------------|-------------------------|-----------------------|---------------------|---------------|-----------|---------|---------|-------------|-----------------|-------
BevMyo11B           -----|---------------|---------|---|-----------|-|-------|-------------------|-------------|-------|-------------|---|-----------|-----|-------------|-------------|-----------|---------|-----------|-----------------------|-----------------|---------------------|---------------------------|---------------------------------------------------------------------------------------------------------------------------|-------------------------------------------------|---------------------------------------------------------------|-------------------|-------------------------------|-------------------------------|-------------------------|-----------------------|---------------------|---------------|-----------|---------|---------|-------------|-----------------|-------
VvMyo11B1           -----|---------------|---------|-------|-------|-|-------|-------------------|-------------|-------|-------------|---|-----------|-----|-------------|-------------|-----------|---------|-----------|-----------------------|-----------------|---------------------|---------------------------|---------------------------------------------------------------------------------------------------------------------------|-------------------------------------------------|---------------------------------------------------------------|-------------------|-------------------------------|-------------------------------|-------------------------|-----------------------|---------------------|---------------|-----------|---------|---------|-------------|-----------------|-------
JcMyo11B            -----|---------------|---------|-------|-------|-|-------|-------------------|-------------|-------|-------------|---|-----------|-----|-------------|-------------|-----------|---------|-----------|-----------------------|-----------------|---------------------|---------------------------|---------------------------------------------------------------------------------------------------------------------------|-------------------------------------------------|---------------------------------------------------------------|-------------------|-------------------------------|-------------------------------|-------------------------|-----------------------|---------------------|---------------|-----------|---------|---------|-------------|-----------------|-------
RicMyo11B           -----|---------------|---------|-------|-------|-|-------|-------------------|-------------|-------|-------------|---|-----------|-----|-------------|-------------|-----------|---------|-----------|-----------------------|-----------------|---------------------|---------------------------|---------------------------------------------------------------------------------------------------------------------------|-------------------------------------------------|---------------------------------------------------------------|-------------------|-------------------------------|-------------------------------|-------------------------|-----------------------|---------------------|---------------|---------------------------------------------------------------|-------
MeMyo11Ba           -----|---------------|---------|-------|-------|-|-------|-------------------|-------------|-------|-------------|---|-----------|-----|-------------|-------------|-----------|---------|-----------|-----------------------|-----------------|---------------------|---------------------------|---------------------------------------------------------------------------------------------------------------------------|-------------------------------------------------|---------------------------------------------------------------|-------------------|-------------------------------|-------------------------------|-------------------------|-----------------------|---------------------|---------------|-----------|---------|---------|-------------|-----------------|-------
MeMyo11Bb           -----|---------------|---------|-------|-------|-|-------|-------------------|-------------|-------|-------------|---|-----------|-----|-------------|-------------|-----------|---------|-----------|-----------------------|-----------------|---------------------|---------------------------|---------------------------------------------------------------------------------------------------------------------------|-------------------------------------------------|---------------------------------------------------------------|-------------------|-------------------------------|-------------------------------|-------------------------|-----------------------|---------------------|---------------|-----------|---------|---------|-------------|-----------------|-------
PotMyo11B           -----|---------------|---------|-------|-------|-|-------|-------------------|-------------|-------|-------------|---|-----------|-----|-------------|-------------|-----------|---------|-----------|-----------------------|-----------------|---------------------|---------------------------|---------------------------------------------------------------------------------------------------------------------------|-------------------------------------------------|---------------------------------------------------------------|-------------------|-------------------------------|-------------------------------|-------------------------|-----------------------|---------------------|---------------|-----------|---------|---------|-------------|-----------------|-------
GorMyo11Ba          -----|---------------|---------|-------|-------|-|-------|-------------------|-------------|-------|-------------|---|-----------|-----|-------------|-------------|-----------|---------|-----------|-----------------------|-----------------|---------------------|---------------------------|---------------------------------------------------------------------------------------------------------------------------|-------------------------------------------------|---------------------------------------------------------------|-------------------|-------------------------------|-------------------------------|-------------------------|-----------------------|---------------------|---------------|-----------|---------|---------|-------------|-----------------|-------
ThcMyo11B           -----|---------------|---------|-------|-------|-|-------|-------------------|-------------|-------|-------------------------------------------------------------------------------------|-----------|-----------------------|-----------------|---------------------|---------------------------|---------------------------------------------------------------------------------------------------------------------------|-------------------------------------------------|---------------------------------------------------------------|-------------------|-------------------------------|-------------------------------|-------------------------|-----------------------|---------------------|---------------|-----------|---------|---------|-------------|-----------------|-------
GorMyo11Bb          -----|---------------|---------|-------|-------|-|-------|-------------------|-------------|-------|-------------|---|-----------|-----|-------------|-------------|-----------|---------|-----------|-----------------------|-----------------|---------------------|---------------------------|---------------------------------------------------------------------------------------------------------------------------|-------------------------------------------------|---------------------------------------------------------------|-------------------|-------------------------------|-------------------------------|-------------------------|-----------------------|---------------------|---------------|-----------|---------|---------|-------------|-----------------|-------
CicMyo11B           -----|---------------|---------|-------|-------|-|-------|-------------------|-------------|-------|-------------|---|-----------|-----|-------------|-------------|-----------|---------|-----------|-----------------------|-----------------|---------------------|---------------------------|---------------------------------------------------------------------------------------------------------------------------|-------------------------------------------------|---------------------------------------------------------------|-------------------|-------------------------------|-------------------------------|-------------------------|-----------------------|---------------------|---------------|-----------|---------|---------|-------------|-----------------|-------
CtsMyo11B           -----|---------------|---------|-------|-------|-|-------|-------------------|-------------|-------|-------------|---|-----------|-----|-------------|-------------|-----------|---------|-----------|-----------------------|-----------------|---------------------|---------------------------|---------------------------------------------------------------------------------------------------------------------------|-------------------------------------------------|---------------------------------------------------------------|-------------------|-------------------------------|-------------------------------|-------------------------|-----------------------|---------------------|---------------|-----------|---------|---------|-------------|-----------------|-------
CipMyo11B           -----|---------------|---------|-------|-------|-|-------|-------------------|-------------|-------|-------------|---|-----------|-----|-------------|-------------|-----------|---------|-----------|-----------------------|-----------------|---------------------|---------------------------|---------------------------------------------------------------------------------------------------------------------------|-------------------------------------------------|---------------------------------------------------------------|-------------------|-------------------------------|-------------------------------|-------------------------|-----------------------|---------------------|---------------|-----------|---------|---------|-------------|-----------------|-------
LuMyo11Ba           -----|---------------|---------|-------|-------|-|-------|-------------------|-------------|-------|-------------|---|-----------|-----|-------------|-------------|-----------|---------|-----------|-----------------------|-----------------|---------------------|---------------------------|---------------------------------------------------------------------------------------------------------------------------|-------------------------------------------------|---------------------------------------------------------------|-------------------|-------------------------------|-------------------------------|-------------------------|-----------------------|---------------------|---------------|-----------|---------|---------|-------------|-----------------|-------
LuMyo11Bb           -----|---------------|---------|-------|-------|-|-------|-------------------|-------------|-------|-------------|---|-----------|-----|-------------|-------------|-----------|---------|-----------|-----------------------|-----------------|---------------------|---------------------------|---------------------------------------------------------------------------------------------------------------------------|-------------------------------------------------|---------------------------------------------------------------|-------------------|-------------------------------|-------------------------------|-------------------------|-----------------------|---------------------|---------------|-----------|---------|---------|-------------|-----------------|-------
EugMyo11B           ---------------------|---------|-------|-------|-|-------|-------------------|-------------|-------|-------------|---|-----------|-----|-------------|-------------|-----------|---------|-----------|-----------------------|-----------------|---------------------|---------------------------|---------------------------------------------------------------------------------------------------------------------------|-------------------------------------------------|---------------------------------------------------------------|-------------------|-------------------------------|-------------------------------|-------------------------|-----------------------|---------------------|---------------|-----------|---------|---------|-------------|-----------------|-------
EucMyo11B           ---------------------|---------|-------|-------|-|-------|-------------------|-------------|-------|-------------|---|-----------|-----|-------------|-------------|-----------|---------|-----------|-----------------------|-----------------|---------------------|---------------------------|---------------------------------------------------------------------------------------------------------------------------|-------------------------------------------------|---------------------------------------------------------------|-------------------|-------------------------------|-------------------------------|-------------------------|-----------------------|---------------------|---------------|-----------|---------|-----------------------|-----------------|-------
CjcMyo11B2          -----|---------------|---------|-------|-------|-|-------|-------------------|-------------|-------|-------------|---|-----------|-----|-------------|-------------|-----------|---------|-----------|-----------------------|-----------------|---------------------|---------------------------|---------------------------------------------------------------------------------------------------------------------------|-------------------------------------------------|---------------------------------------------------------------|-------------------|-------------------------------|-------------------------------|-------------------------|-----------------------|---------------------|---------------|-----------|---------|---------|-------------|-----------------|-------
GlmMyo11B2a         -----|---------------|---------|-------|-------|-|-------|-------------------|-------------|-------|-------------|---|-----------|-----|-------------|-------------|-----------|---------|-----------|-----------------------|-----------------|---------------------|---------------------------|---------------------------------------------------------------------------------------------------------------------------|-------------------------------------------------|---------------------------------------------------------------|-------------------|-------------------------------|-------------------------------|-------------------------|-----------------------|---------------------|---------------|-----------|---------|---------|-------------|-----------------|-------
GlmMyo11B2b         -----|---------------|---------|-------|-------|-|-------|-------------------|-------------|-------|-------------|---|-----------|-----|-------------|-------------|-----------|---------|-----------|-----------------------|-----------------|---------------------|---------------------------|---------------------------------------------------------------------------------------------------------------------------|-------------------------------------------------|---------------------------------------------------------------|-------------------|-------------------------------|-------------------------------|-------------------------|-----------------------|---------------------|---------------|-----------|---------|---------|-------------|-----------------|-------
PhvMyo11B2          -----|---------------|---------|-------|-------|-|-------|-------------------|-------------|-------|-------------|---|-----------|-----|-------------|-------------|-----------|---------|-----------|-----------------------|-----------------|---------------------|---------------------------|---------------------------------------------------------------------------------------------------------------------------|-------------------------------------------------|---------------------------------------------------------------|-------------------|-------------------------------|-------------------------------|-------------------------|-----------------------|---------------------|---------------|-----------|---------|---------|-------------|-----------------|-------
MtMyo11Ba           -----|---------------|---------|-------|-------|-|-------|-------------------|-------------|-------|-------------|---|-----------|-----|-------------|-------------|-----------|---------|-----------|-----------------------|-----------------|---------------------|---------------------------|---------------------------------------------------------------------------------------------------------------------------|-------------------------------------------------|---------------------------------------------------------------|-------------------|-------------------------------|-------------------------------|-------------------------|-----------------------|---------------------|---------------|-----------|---------|---------|-------------|-----------------|-------
GlmMyo11B1a         -----|---------------|---------|-------|-------|-|-------|-------------------|-------------|-------|-------------|---|-----------|-----|-------------|-------------|-----------|---------|-----------|-----------------------|-----------------|---------------------|---------------------------|---------------------------------------------------------------------------------------------------------------------------|-------------------------------------------------|---------------------------------------------------------------|-------------------|-------------------------------|-------------------------------|-------------------------|-----------------------|---------------------|---------------|-----------|---------|---------|-------------|-----------------|-------
GlmMyo11B1b         -----|---------------|---------|-------|-------|-|-------|-------------------|-------------|-------|-------------|---|-----------|-----|-------------|-------------|-----------|---------|-----------|-----------------------|-----------------|---------------------|---------------------------|---------------------------------------------------------------------------------------------------------------------------|-------------------------------------------------|---------------------------------------------------------------|-------------------|-------------------------------|-------------------------------|-------------------------|-----------------------|---------------------|---------------|-----------|---------|---------|-------------|-----------------|-------
CjcMyo11B1          -----|---------------|---------|-------|-------|-|-------|-------------------|-------------|-------|-------------|---|-----------|-----|-------------|-------------|-----------|---------|-----------|-----------------------|-----------------|---------------------|---------------------------|---------------------------------------------------------------------------------------------------------------------------|-------------------------------------------------|---------------------------------------------------------------|-------------------|-------------------------------|-------------------------------|-------------------------|-----------------------|---------------------|---------------|-----------|---------|---------|-------------|-----------------|-------
PhvMyo11B1          -----|---------------|---------|-------|-------|-|-------|-------------------|-------------|-------|-------------|---|-----------|-----|-------------|-------------|-----------|---------|-----------|-----------------------|-----------------|---------------------|---------------------------|---------------------------------------------------------------------------------------------------------------------------|-------------------------------------------------|---------------------------------------------------------------|-------------------|-------------------------------|-------------------------------|-------------------------|-----------------------|---------------------|---------------|-----------|---------|---------|-------------|-----------------|-------
BenMyo11B           -----|---------------|---------|-------|-------|-|-------|-------------------|-------------|-------|-------------|---|-----------|-----|-------------|-------------|-----------|---------|-----------|-----------------------|-----------------|---------------------|---------------------------|---------------------------------------------------------------------------------------------------------------------------|-------------------------------------------------|---------------------------------------------------------------|-------------------|-------------------------------|-------------------------------|-------------------------|-----------------------|---------------------|---------------|-----------|---------|---------|-------------|-----------------|-------
PupMyo11B           -----|---------------|---------|-------|-------|-|-------|-------------------|-------------|-------|-------------|---|-----------|-----|-------------|-------------|-----------|---------|-----------|-----------------------|-----------------|---------------------|---------------------------|---------------------------------------------------------------------------------------------------------------------------|-------------------------------------------------|---------------------------------------------------------------|-------------------|-------------------------------|-------------------------------|-------------------------|-----------------------|---------------------|---------------|-----------|---------|---------|-------------|-----------------|-------
MadMyo11B1          -----|---------------|---------|-------|-------|-|-------|-------------------|-------------|-------|-------------|---|-----------|-----|-------------|-------------|-----------|---------|-----------|-----------------------|-----------------|---------------------|---------------------------|---------------------------------------------------------------------------------------------------------------------------|-------------------------------------------------|---------------------------------------------------------------|-------------------|-------------------------------|-------------------------------|-------------------------|-----------------------|---------------------|---------------|-----------|---------|---------|-------------|-----------------|-------
MadMyo11B2          -----|---------------|---------|-------|-------|-|-------|-------------------|-------------|-------|-------------|---|-----------|-----|-------------|-------------|-----------|---------|-----------|-----------------------|-----------------|---------------------|---------------------------|---------------------------------------------------------------------------------------------------------------------------|-------------------------------------------------|---------------------------------------------------------------|-------------------|-------------------------------|-------------------------------|-------------------------|-----------------------|---------------------|---------------|-----------|---------|---------|-------------|-----------------|-------
PxbMyo11B2          -----|---------------|---------|-------|-------|-|-------|-------------------|-------------|-------|-------------|---|-----------|-----|-------------|-------------|-----------|---------|-----------|-----------------------|-----------------|---------------------|---------------------------|---------------------------------------------------------------------------------------------------------------------------|-------------------------------------------------|---------------------------------------------------------------|-------------------|-------------------------------|-------------------------------|-------------------------|-----------------------|---------------------|---------------|-----------|---------|---------|-------------|-----------------|-------
FrvMyo11B           -----|---------------|---------|-------|-------|-|-------|-------------------|-------------|-------|-------------|---|-----------|-----|-------------|-------------|-----------|---------|-----------|-----------------------|-----------------|---------------------|---------------------------|---------------------------------------------------------------------------------------------------------------------------|-------------------------------------------------|---------------------------------------------------------------|-------------------|-------------------------------|-------------------------------|-------------------------|-----------------------|---------------------|---------------|-----------|---------|---------|-------------|-----------------|-------
CnsMyo11B           -----|---------------|---------|-------|-------|-|-------|-------------------|-------------|-------|-------------|---|-----------|-----|-------------|-------------|-----------|---------|-----------|-----------------------|-----------------|---------------------|---------------------------|-----------------------------------------------------------------------------------------------------------------------------------------------------------------------------|-------------------------------------------------------------------|---------------|-------------------------------|-------------------------------|-------------------------|-----------------------|---------------------|---------------|-----------|---------|-----------------------------------------|-------
CusMyo11B           -----|---------------|---------|-------|-------|-|-------|-------------------|-------------|-------|-------------|---|-----------|-----|-------------|-------------|-----------|---------|-----------|-----------------------|-----------------|---------------------|---------------------------|---------------------------------------------------------------------------------------------------------------------------|-------------------------------------------------|---------------------------------------------------------------|-------------------|-------------------------------|-------------------------------|-------------------------|-----------------------|---------------------|---------------|-----------|---------|---------|-------------|-----------------|-------
CumMyo11B           -----|---------------|---------|-------|-------|-|-------|-------------------|-------------|-------|-------------|---|-----------|-----|-------------|-------------|-----------|---------|-----------|-----------------------|-----------------|---------------------|---------------------------|---------------------------------------------------------------------------------------------------------------------------|-------------------------------------------------|---------------------------------------------------------------|-------------------|-------------------------------|-------------------------------|-------------------------|-----------------------|---------------------|---------------|-----------|---------|---------|-------------|-----------------|-------
CtlMyo11B           -----|---------------|---------|-------|-------|-|-------|-------------------|-------------|-------|-------------|---|-----------|-----|-------------|-------------|-----------|---------|-----------|-----------------------|-----------------|---------------------|---------------------------|---------------------------------------------------------------------------------------------------------------------------|-------------------------------------------------|---------------------------------------------------------------|-------------------|-------------------------------|-------------------------------|-------------------------|-----------------------|---------------------|---------------|-----------|---------|---------|-------------|-----------------|-------
AtMyo11B1           -----|---------------|---------|-------|-------|-|-------|-------------------|-------------|-------|-------------|---|-----------|-----|-------------|-------------|-----------|---------|-----------|-----------------------|-----------------|---------------------|---------------------------|---------------------------------------------------------------------------------------------------------------------------|-------------------------------------------------|---------------------------------------------------------------|---------|-----------------------------------------|-------------------------------|-------------------------|-----------------------|---------------------|---------------|-----------|---------|---------|-------------------------------|-------
ArlMyo11B1          -----|---------------|---------|-------|-------|-|-------|-------------------|-------------|-------|-------------|---|-----------|-----|-------------|-------------|-----------|---------|-----------|-----------------------|-----------------|---------------------|---------------------------|---------------------------------------------------------------------------------------------------------------------------|-------------------------------------------------|---------------------------------------------------------------|---------|-----------------------------------------|-------------------------------|-------------------------|-----------------------|---------------------|---------------|-----------|---------|---------|-------------|-----------------|-------
CprMyo11B1          -----|---------------|---------|-------|-------|-|-------|-------------------|-------------|-------|-------------|---|-----------|-----|-------------|-------------|-----------|---------|-----------|-----------------------|-----------------|---------------------|---------------------------|---------------------------------------------------------------------------------------------------------------------------|-------------------------------------------------|---------------------------------------------------------------|---------|-----------------------------------------|-------------------------------|-------------------------|-----------------------|---------------------|---------------|-----------|---------|---------|-------------|-----------------|-------
EuhMyo11B1          -----|---------------|---------|-------|-------|-|-------|-------------------|-------------|-------|-------------|---|-----------|-----|-------------|-------------|-----------|---------|-----------|-----------------------|-----------------|---------------------|---------------------------|---------------------------------------------------------------------------------------------------------------------------|-------------------------------------------------|---------------------------------------------------------------|---------|-----------------------------------------|-------------------------------|-------------------------|-----------------------|---------------------|---------------|-----------|---------|---------|-------------|-----------------|-------
EtsMyo11B1          -----|---------------|---------|-------|-------|-|-------|-------------------|-------------|-------|-------------|---|-----------|-----|-------------|-------------|-----------|---------|-----------|-----------------------|-----------------|---------------------|---------------------------|---------------------------------------------------------------------------------------------------------------------------|-------------------------------------------------|---------------------------------------------------------------|---------|-----------------------------------------|-------------------------------|-------------------------|-----------------------|---------------------|---------------|-----------|---------|---------|-------------|-----------------|-------
EupMyo11B1          -----|---------------|---------|-------|-------|-|-------|-------------------|-------------|-------|-------------|---|-----------|-----|-------------|-------------|-----------|---------|-----------|-----------------------|-----------------|---------------------|---------------------------|---------------------------------------------------------------------------------------------------------------------------|-------------------------------------------------|---------------------------------------------------------------|---------|-----------------------------------------|-------------------------------|-------------------------|-----------------------|---------------------|---------------|-----------|---------|---------|-------------|-----------------|-------
BrspMyo11B1         -----|---------------|---------|-------|-------|-|-------|-------------------|-------------|-------|-------------|---|-----------|-----|-------------|-------------|-----------|---------|-----------|-----------------------|-----------------|---------------------|---------------------------|---------------------------------------------------------------------------------------------------------------------------|-------------------------------------------------|---------------------------------------------------------------|---------|-----------------------------------------|-------------------------------|-------------------------|-----------------------|---------------------|---------------|-----------|---------|---------|-------------|-----------------|-------
AtMyo11B2           -----|---------------|---------|-------|-------|-|-------|-------------------|-------------|-------|-------------|---|-----------|-----|-------------|-------------|-----------|---------|-----------|-----------------------|-----------------|---------------------|---------------------------|---------------------------------------------------------------------------------------------------------------------------|-------------------------------------------------|---------------------------------------------------------------|---------|-----------------------------------------|-------------------------------|-------------------------|-----------------------|---------------------|---------------|-----------|---------|---------|-------------|-----------------|-------
ArlMyo11B2          -----|---------------|---------|-------|-------|-|-------|-------------------|-------------|-------|-------------|---|-----------|-----|-------------|-------------|-----------|---------|-----------|-----------------------|-----------------|---------------------|---------------------------|---------------------------------------------------------------------------------------------------------------------------|-------------------------------------------------|---------------------------------------------------------------|---------|-----------------------------------------|-------------------------------|-------------------------|-----------------------|---------------------|---------------|-----------|---------|---------|-------------|-----------------|-------
CprMyo11B2          -----|---------------|---------|-------|-------|-|-------|-------------------|-------------|-------|-------------|---|-----------|-----|-------------|-------------|-----------|---------|-----------|-----------------------|-----------------|---------------------|---------------------------|---------------------------------------------------------------------------------------------------------------------------|-------------------------------------------------|---------------------------------------------------------------|---------|-----------------------------------------|-------------------------------|-------------------------|-----------------------|---------------------|---------------|-----------|---------|---------|-------------|-----------------|-------
EuhMyo11B2          -----|---------------|---------|-------|-------|-|-------|-------------------|-------------|-------|-------------|---|-----------|-----|-------------|-------------|-----------|---------|-----------|-----------------------|-----------------|---------------------|---------------------------|---------------------------------------------------------------------------------------------------------------------------|-------------------------------------------------|---------------------------------------------------------------|---------|-----------------------------------------|-------------------------------|-------------------------|-----------------------|---------------------|---------------|-----------|---------|---------|-------------|-----------------|-------
EtsMyo11B2          -----|---------------|---------|-------|-------|-|-------|-------------------|-------------|-------|-------------|---|-----------|-----|-------------|-------------|-----------|---------|-----------|-----------------------|-----------------|---------------------|---------------------------|---------------------------------------------------------------------------------------------------------------------------|-------------------------------------------------|---------------------------------------------------------------|---------|-----------------------------------------|-------------------------------|-------------------------|-----------------------|---------------------|---------------|-----------|---------|---------|-------------|-----------------|-------
EupMyo11B2          -----|---------------|---------|-------|-------|-|-------|-------------------|-------------|-------|-------------|---|-----------|-----|-------------|-------------|-----------|---------|-----------|-----------------------|-----------------|---------------------|---------------------------|---------------------------------------------------------------------------------------------------------------------------|-------------------------------------------------|---------------------------------------------------------------|---------|-----------------------------------------|-------------------------------|-------------------------|-----------------------|---------------------|---------------|-----------|---------|---------|-------------|-----------------|-------
BrspMyo11B2a        ---------------------|---------|-------|-------|-|-------|-------------------|-------------|-------|-------------|---|-----------|-----|-------------|-------------|-----------|---------|-----------|-----------------------|-----------------|---------------------|---------------------------|---------------------------------------------------------------------------------------------------------------------------|-------------------------------------------------|---------------------------------------------------------------|---------|-----------------------------------------|-------------------------------|-------------------------|-----------------------|---------------------|---------------|-----------|---------|---------|-------------|-----------------|-------
BrspMyo11B2b        -----|---------------|---------|-------|-------|-|-------|-------------------|-------------|-------|-------------|---|-----------|-----|-------------|-------------|-----------|---------|-----------|-----------------------|-----------------|---------------------|---------------------------|---------------------------------------------------------------------------------------------------------------------------|-------------------------------------------------|---------------------------------------------------------------|---------|-----------------------------------------|-------------------------------|-------------------------|-----------------------|---------------------|---------------|-----------|---------|---------|-------------|-----------------|-------
AtMyo11B3           ---------|-----------|---------|-------|-------|-|-------|-------------------|-------------|-------|-------------|---|-----------|-----|-------------|-------------|-----------|---------|-----------|-----------------------|-----------------|---------------------|---------------------------|---------------------------------------------------------------------------------------------------------------------------|-------------------------------------------------|-----------------------------|-------------------------------------------|-----------------------------------------|-------------------------------|-------------------------|-----------------------|---------------------|---------------|-----------|---------|---------|-------------|-----------------|-------
ArlMyo11B3          ---------|-----------|---------|-------|-------|-|-------|-------------------|-------------|-------|-------------|---|-----------|-----|-------------|-------------|-----------|---------|-----------|-----------------------|-----------------|---------------------|---------------------------|---------------------------------------------------------------------------------------------------------------------------|-------------------------------------------------|-----------------------------|-------------------------------------------|-----------------------------------------|-------------------------------|-------------------------|-----------------------|---------------------|---------------|-----------|---------|---------|-------------|-----------------|-------
CprMyo11B3          ---------|-----------|---------|-------|-------|-|-------|-------------------|-------------|-------|-------------|---|-----------|-----|-------------|-------------|-----------|---------|-----------|-----------------------|-----------------|---------------------|---------------------------|---------------------------------------------------------------------------------------------------------------------------|-------------------------------------------------|-----------------------------|-------------------------------------------|-----------------------------------------|-------------------------------|-------------------------|-----------------------|---------------------|---------------|-----------|---------|---------|-------------|-----------------|-------
EuhMyo11B3          ---------|-----------|---------|-------|-------|-|-------|-------------------|-------------|-------|-------------|---|-----------|-----|-------------|-------------|-----------|---------|-----------|-----------------------|-----------------|---------------------|---------------------------|---------------------------------------------------------------------------------------------------------------------------|-------------------------------------------------|-----------------------------|-------------------------------------------|-----------------------------------------|-------------------------------|-------------------------|-----------------------|---------------------|---------------|-----------|---------|---------|-------------|-----------------|-------
EtsMyo11B3          ---------|-----------|---------|-------|-------|-|-------|-------------------|-------------|-------|-------------|---|-----------|-----|-------------|-------------|-----------|---------|-----------|-----------------------|-----------------|---------------------|---------------------------|---------------------------------------------------------------------------------------------------------------------------|-------------------------------------------------|-----------------------------|-------------------------------------------|-----------------------------------------|-------------------------------|-------------------------|-----------------------|---------------------|---------------|-----------|---------|---------|-------------|-----------------|-------
EupMyo11B3          ---------|-----------|---------|-------|-------|-|-------|-------------------|-------------|-------|-------------|---|-----------|-----|-------------|-------------|-----------|---------|-----------|-----------------------|-----------------|---------------------|---------------------------|---------------------------------------------------------------------------------------------------------------------------|-------------------------------------------------|-----------------------------|-------------------------------------------|-----------------------------------------|-------------------------------|-------------------------|-----------------------|---------------------|---------------|-----------|---------|---------|-------------|-----------------|-------
BrspMyo11B3         ---------|-----------|---------|-------|-------|-|-------|-------------------|-------------|-------|-------------|---|-----------|-----|-------------|-------------|-----------|---------|-----------|-----------------------|-----------------|---------------------|---------------------------|---------------------------------------------------------------------------------------------------------------------------|-------------------------------------------------|-----------------------------|-------------------------------------------|-----------------------------------------|-------------------------------|-------------------------|-----------------------|---------------------|---------------|-----------|---------|---------|-------------|-----------------|-------
AtMyo11B4           ---------|-----------|---------|-------|-------|-|-------|-------------------|-------------|-------|-------------|---|-----------|-----|-------------|-------------|-----------|---------|-----------|-----------------------|-----------------|---------------------|---------------------------|---------------------------------------------------------------------------------------------------------------------------|-------------------------------------------------|-----------------------------|-------------------------------------------|-----------------------------------------|-------------------------------|-------------------------|-----------------------|---------------------|---------------|-----------|---------|---------|-------------|-----------------|-------
ArlMyo11B4          ---------|-----------|---------|-------|-------|-|-------|-------------------|-------------|-------|-------------|---|-----------|-----|-------------|-------------|-----------|---------|-----------|-----------------------|-----------------|---------------------|---------------------------|---------------------------------------------------------------------------------------------------------------------------|-------------------------------------------------|-------------------------------------------------------------------------|-----------------------------------------|-------------------------------|-------------------------|-----------------------|---------------------|---------------|-----------|---------|---------|-------------|-----------------|-------
CprMyo11B4          ---------|-----------|---------|-------|-------|-|-------|-------------------|-------------|-------|-------------|---|-----------|-----|-------------|-------------|-----------|---------|-----------|-----------------------|-----------------|---------------------|---------------------------|---------------------------------------------------------------------------------------------------------------------------|-------------------------------------------------|-----------------------------|-------------------------------------------|-----------------------------------------|-------------------------------|-------------------------|-----------------------|---------------------|---------------|-----------|---------|---------|-------------|-----------------|-------
EuhMyo11B4          ---------|-----------|---------|-------|-------|-|-------|-------------------|-------------|-------|-------------|---|-----------|-----|-------------|-------------|-----------|---------|-----------|-----------------------|-----------------|---------------------|---------------------------|---------------------------------------------------------------------------------------------------------------------------|-------------------------------------------------|-----------------------------|-------------------------------------------|-----------------------------------------|-------------------------------|-------------------------|-----------------------|---------------------|---------------|-----------|---------|---------|-------------|-----------------|-------
EtsMyo11B4          ---------|-----------|---------|-------|-------|-|-------|-------------------|-------------|-------|-------------|---|-----------|-----|-------------|-------------|-----------|---------|-----------|-----------------------|-----------------|---------------------|---------------------------|---------------------------------------------------------------------------------------------------------------------------|-------------------------------------------------|-----------------------------|-------------------------------------------|-----------------------------------------|-------------------------------|-------------------------|-----------------------|---------------------|---------------|-----------|---------|---------|-------------|-----------------|-------
EupMyo11B4          ---------|-----------|---------|-------|-------|-|-------|-------------------|-------------|-------|-------------|---|-----------|-----|-------------|-------------|-----------|---------|-----------|-----------------------|-----------------|---------------------|---------------------------|---------------------------------------------------------------------------------------------------------------------------|-------------------------------------------------|-----------------------------|-------------------------------------------|-----------------------------------------|-------------------------------|-------------------------|-----------------------|---------------------|---------------|-----------|---------|---------|-------------|-----------------|-------
BrspMyo11B4a        ---------|-----------|---------|-------|-------|-|-------|-------------------|-------------|-------|-------------|---|-----------|-----|-------------|-------------|-----------|---------|-----------|-----------------------|-----------------|---------------------|---------------------------|---------------------------------------------------------------------------------------------------------------------------|-------------------------------------------------|-----------------------------|-------------------------------------------|-----------------------------------------|-------------------------------|-------------------------|-----------------------|---------------------|---------------|-----------|---------|---------|-------------|-----------------|-------
BrspMyo11B4b        ---------|-----------|---------|-------|-------|-|-------|-------------------|-------------|-------|-------------|---|-----------|-----|-------------|-------------|-----------|-----------|---------|-----------------------|-----------------|---------------------|---------------------------|---------------------------------------------------------------------------------------------------------------------------|-------------------------------------------------|-----------------------------|-------------------------------------------------------------------------------------|-----------------------------|---------------------------|-----------------------|---------------------|---------------|-----------|---------|---------|-------------|-----------------|-------
AqcMyo11A1          -----|---------------|---------|-------|-------|-|-------|-------------------|-------------|-------|-------------|---|-----------|-----|-------------|-------------|-----------|---------|-----------|-----------------------|-----------------|---------------------|---------------------------|---------------------------------------------------------------------------------------------------------------------------|-------------------------------------------------|---------------------------------------------------------------|-------------------|-------------------------------|-------------------------------|-------------------------|-----------------------|---------------------|---------------|-----------|---------|---------|-------------|-----------------|-------
AqcMyo11A2          -----|---------------|---------|-------|-------|-|-------|-------------------|-------------|-------|-------------|---|-----------|-----|-------------|-------------|-----------|---------|-----------|-----------------------|-----------------|---------------------|---------------------------|---------------------------------------------------------------------------------------------------------------------------|-------------------------------------------------|---------------------------------------------------------------|-------------------|-------------------------------|-------------------------------|-------------------------|-----------------------|---------------------|---------------|-----------|---------|---------|-------------|-----------------|-------
AtMyo11A1           -----|---------------|---------|-------|-------|-|-------|-------------------|-------------|-------|-------------|---|-----------|-----|-------------|-------------|-----------|---------|-----------|-----------------------|-----------------|---------------------|---------------------------|---------------------------------------------------------|-----------------------------------------------------------------|-----------------|-----------|-------------------|---------------------------------------------------------------|-------------------|-------------------------------|-------------------------------|-------------------------|-----------------------|---------------------|---------------|-----------|---------|---------|-------------|-----------------|-------
ArlMyo11A1          -----|---------------|---------|-------|-------|-|-------|-------------------|-------------|-------|-------------|---|-----------|-----|-------------|-------------|-----------|---------|-----------|-----------------------|-----------------|---------------------|---------------------------|---------------------------------------------------------|-----------------------------------------------------------------|-----------------|-----------|-------------------|---------------------------------------------------------------|-------------------|-------------------------------|-------------------------------|-------------------------|-----------------------|---------------------|---------------|-----------|---------|---------|-------------|-----------------|-------
CprMyo11A1          -----|---------------|---------|-------|-------|-|-------|-------------------|-------------|-------|-------------|---|-----------|-----|-------------|-------------|-----------|---------|-----------|-----------------------|-----------------|---------------------|---------------------------|---------------------------------------------------------|-----------------------------------------------------------------|-----------------|-----------|-------------------|---------------------------------------------------------------|-------------------|-------------------------------|-------------------------------|-------------------------|-----------------------|---------------------|---------------|-----------|---------|---------|-------------|-----------------|-------
EuhMyo11A1          -----|---------------|---------|-------|-------|-|-------|-------------------|-------------|-------|-------------|---|-----------|-----|-------------|-------------|-----------|---------|-----------|-----------------------|-----------------|---------------------|---------------------------|---------------------------------------------------------|-----------------------------------------------------------------|-----------------|-----------|-------------------|---------------------------------------------------------------|-------------------|-------------------------------|-------------------------------|-------------------------|-----------------------|---------------------|---------------|-----------|---------|---------|-------------|-----------------|-------
EtsMyo11A1          -----|---------------|---------|-------|-------|-|-------|-------------------|-------------|-------|-------------|---|-----------|-----|-------------|-------------|-----------|---------|-----------|-----------------------|-----------------|---------------------|---------------------------|---------------------------------------------------------|-----------------------------------------------------------------|-----------------|-----------|-------------------|---------------------------------------------------------------|-------------------|-------------------------------|-------------------------------|-------------------------|-----------------------|---------------------|---------------|-----------|---------|---------|-------------|-----------------|-------
EupMyo11A1          -----|---------------|---------|-------|-------|-|-------|-------------------|-------------|-------|-------------|---|-----------|-----|-------------|-------------|-----------|---------|-----------|-----------------------|-----------------|---------------------|---------------------------|---------------------------------------------------------|-----------------------------------------------------------------|-----------------|-----------|-------------------|---------------------------------------------------------------------|-------------|-------------------------------|-------------------------------|-------------------------|-----------------------|---------------------|---------------|-----------|---------|---------|-------------|-----------------|-------
BrspMyo11A1         -----|---------------|---------|-------|-------|-|-------|-------------------|-------------|-------|-------------|---|-----------|-----|-------------|-------------|-----------|---------|-----------|-----------------------|-----------------|---------------------|---------------------------|---------------------------------------------------------|-----------------------------------------------------------------|-----------------|-----------|-------------------|---------------------------------------------------------------------|-------------|-------------------------------|-------------------------------|-------------------------|-----------------------|---------------------|---------------|-----------|---------|---------|-------------|-----------------|-------
CprMyo11A2          -----|---------------|---------|-------|-------|-|-------|-------------------|-------------|-------|-------------|---|-----------|-----|-------------|-------------|-----------|---------|-----------|-----------------------|-----------------|---------------------|---------------------------|---------------------------------------------------------|-----------------------------------------------------------------|-----------------|-----------|-------------------|---------------------------------------------------------------|-------------------|-------------------------------|-------------------------------|-------------------------|-----------------------|---------------------|---------------|-----------|---------|---------|-------------|-----------------|-------
AtMyo11A2           ---------|-----------|---------|-------|-------|-|-------|-------------------|-------------|-------|-------------|---|-----------|-----|-------------|-------------|-----------|---------|-----------|-----------------------|-----------------|---------------------|---------------------------|---------------------------------------------------------|-----------------------------------------------------------------|-----------------|-----------|-------------------|---------------------------------------------------------------|-------------------|-------------------------------|-------------------------------|-------------------------|-----------------------|---------------------|---------------|-----------|---------|---------|-------------|-----------------|-------
ArlMyo11A2          -----|---------------|---------|-------|-------|-|-------|-------------------|-------------|-------|-------------|---|-----------|-----|-------------|-------------|-----------|---------|-----------|-----------------------|-----------------|---------------------|---------------------------|---------------------------------------------------------|-----------------------------------------------------------------|-----------------|-----------|-------------------|---------------------------------------------------------------|-------------------|-------------------------------|-------------------------------|-------------------------|-----------------------|---------------------|---------------|-----------|---------|---------|-------------|-----------------|-------
EuhMyo11A2          -----|---------------|---------|-------|-------|-|-------|-------------------|-------------|-------|-------------|---|-----------|-----|-------------|-------------|-----------|---------|-----------|-----------------------|-----------------|---------------------|---------------------------|---------------------------------------------------------|-----------------------------------------------------------------|-----------------|-----------|-------------------|---------------------------------------------------------------|-------------------|-------------------------------|-------------------------------|-------------------------|-----------------------|---------------------|---------------|-----------|---------|---------|-------------|-----------------|-------
EtsMyo11A2          -----|---------------|---------|-------|-------|-|-------|-------------------|-------------|-------|-------------|---|-----------|-----|-------------|-------------|-----------|---------|-----------|-----------------------|-----------------|---------------------|---------------------------|---------------------------------------------------------|-----------------------------------------------------------------|-----------------|-----------|-------------------|---------------------------------------------------------------|-------------------|-------------------------------|-------------------------------|-------------------------|-----------------------|---------------------|---------------|-----------|---------|---------|-------------|-----------------|-------
EupMyo11A2          -----|---------------|---------|-------|-------|-|-------|-------------------|-------------|-------|-------------|---|-----------|-----|-------------|-------------|-----------|---------|-----------|-----------------------|-----------------|---------------------|---------------------------|---------------------------------------------------------|-----------------------------------------------------------------|-----------------|-----------|-------------------|---------------------------------------------------------------|-------------------|-------------------------------|-------------------------------|-------------------------|-----------------------|---------------------|---------------|-----------|---------|---------|-------------|-----------------|-------
BrspMyo11A2a        -----|---------------|---------|-------|-------|-|-------|-------------------|-------------|-------|-------------|---|-----------|-----|-------------|-------------|-----------|---------|-----------|-----------------------|-----------------|---------------------|---------------------------|---------------------------------------------------------|-----------------------------------------------------------------|-----------------|-----------|-------------------|---------------------------------------------------------------|-------------------|-------------------------------|-------------------------------|-------------------------|-----------------------|---------------------|---------------|-----------|---------|---------|-------------|-----------------|-------
BrspMyo11A2b        -------------|-------|---------|-------|-------|-|-------|-------------------|-------------|-------|-------------|---|-----------|-----|-------------|-------------|-----------|---------|-----------|-----------------------|-----------------|---------------------|---------------------------|---------------------------------------------------------|-----------------------------------------------------------------|-----------------|-----------|-------------------|---------------------------------------------------------------|-------------------|-------------------------------|-------------------------------|-------------------------|-----------------------|---------------------|---------------|-----------|---------|---------|-------------|-----------------|-------
VvMyo11A            -----|---------------|---------|-------|-------|-|-------|-------------------|-------------|-------|-------------|---|-----------|-----|-------------|-------------|-----------|---------|-----------|-----------------------|-----------------|---------------------|---------------------------|---------------------------------------------------------------------------------------------------------------------------|-------------------------------------------------|---------------------|-------------------------------------------------------------|-------------------------------|-------------------------------|-------------------------|-----------------------|---------------------|---------------|-----------|---------|---------|-------------|-----------------|-------
EugMyo11A           -----|---------------|---------|-------|-------|-|-------|-------------------|-------------|-------|-------------|---|-----------|-----|-------------|-------------|-----------|---------|-----------|-----------------------|-----------------|---------------------|---------------------------|---------------------------------------------------------------------------------------------------------------------------|-------------------------------------------------|---------------------------------------------------------------|-------------------|-------------------------------|-------------------------------|-------------------------|-----------------------|---------------------|---------------|-----------|---------|---------|-------------|-----------------|-------
EucMyo11A           -----|---------------|---------|-------|-------|-|-------|-------------------|-------------|-------|-------------|---|-----------|-----|-------------|-------------|-----------|---------|-----------|-----------------------|---------------------|-----------------|---------------------------|---------------------------------------------------------------------------------------------------------------------------|-------------------------------------------------|---------------------------------------------------------------|-------------------|-------------------------------|-------------------------------|-------------------------|-----------------------|---------------------|---------------|-----------|---------|---------|-------------|-----------------|-------
RicMyo11A           -----|---------------|---------|-------|-------|-|-------|-------------------|-------------|-------|-------------|---|-----------|-----|-------------|-------------|-----------|---------|-----------|-----------------------|-----------------|---------------------|---------------------------|---------------------------------------------------------------------------------------------------------------------------|-------------------------------------------------|---------------------------------------------------------------|-------------------|-------------------------------|-------------------------------|-------------------------|-----------------------|---------------------|---------------|-----------|---------|---------|-------------|-----------------|-------
JcMyo11A            -----|---------------|---------|-------|-------|-|-------|-------------------|-------------|-------|-------------|---|-----------|-----|-------------|-------------|-----------|-------|-------------|-----------------------|-----------------|---------------------|---------------------------|---------------------------------------------------------------------------------------------------------------------------|-------------------------------------------------|---------------------------------------------------------------|-------------------|-------------------------------|-------------------------------|-------------------------|-----------------------|---------------------|---------------|-----------|---------|---------|-------------|-----------------|-------
MeMyo11Aa           -----|---------------|---------|-------|-------|-|-------|-------------------|-------------|-------|-------------|---------------------|-------------|-------------|-----------|---------|-----------|-----------------------|-----------------|---------------------|-----------------------------------------------------|-------------------------------------------------------------------------------------------------|-------------------------------------------------|---------------------------------------------------------------|-------------------|-------------------------------|-------------------------------|-------------------------|-----------------------|---------------------|---------------|-----------|---------|---------|-------------|-----------------|-------
MeMyo11Ab           -----|---------------|---------|-------|-------|-|-------|-------------------|-------------|-------|-------------|---------------------|-------------|-------------|-----------|-------------|-------|-----------------------|-----------------|-----------------------------------------------------------------------------------------------------------------------------------------------------------------------------|-------------------------------------------------|---------------------------------------------------------------|-------------------|-------------------------------|-------------------------------|-------------------------|-----------------------|---------------------|---------------|-----------|---------|---------|-------------|-----------------|-------
PotMyo11A           -----|---------------|---------|-------|-------|-|-------|-------------------|-------------|-------|-------------|---|-----------|-----|-------------|-------------|-----------|---------|-----------|-----------------------|-----------------|---------------------|---------------------------|---------------------------------------------------------------------------------------------------------------------------|-------------------------------------------------|---------------------------------------------------------------|-------------------|-------------------------------|-------------------------------|-------------------------|-----------------------|---------------------|---------------|-----------|---------|---------|-------------|-----------------|-------
CnsMyo11A           -----|---------------|---------|-------|-------|-|-------|-------------------|-------------|-------|-------------|---|-----------|-----|-------------|-------------|-----------|-----------------------------------------------------------------|-------------------|---------------------------|---------------------------------------------------------------------------------------------------------------------------|-------------------------------------------------|---------------------------------------------------------------|-------------------|-------------------------------|-----------------------------------------------------------------------------------------------------------------------|-----------|---------|---------|---------------------------------------
BenMyo11A           -----|---------------|---------|-------|-------|-|-------|-------------------|-------------|-------|-------------|---|-----------|-----|-------------|-------------|-----------|---------|-----------|-----------------------|-----------------|---------------------|---------------------------|---------------------------------------------------------------------------------------------------------------------------|-------------------------------------------------|-----------------------------------------------------------------------------------|-------------------------------|---------------------------------------------------------------------------------|---------------------|---------------|-----------|---------|---------|-------------|-----------------|-------
CusMyo11A           -----|---------------|---------|-------|-------|-|-------|-------------------|-------------|-------|-------------|---|-----------|-----|-------------|-------------|-----------|---------|-----------|-----------------------|-----------------|---------------------|---------------------------|---------------------------------------------------------------------------------------------------------------------------|-------------------------------------------------|---------------------------------------------------------------|-------------------|-------------------------------|-------------------------------|-------------------------|-----------------------|---------------------|---------------|-----------|---------|---------|-------------|-----------------|-------
CumMyo11A           -----|---------------|---------|-------|-------|-|-------|-------------------|-------------|-------|-------------|---|-----------|-----|-------------|-------------|-----------|---------|-----------|-----------------------|-----------------|---------------------|---------------------------|---------------------------------------------------------------------------------------------------------------------------|-------------------------------------------------|---------------------------------------------------------------|-------------------|-------------------------------|-------------------------------|-------------------------|-----------------------|---------------------|---------------|-----------|---------|---------|-------------|-----------------|-------
CtlMyo11A           -----|---------------|---------|-------|-------|-|-------|-------------------|-------------|-------|-------------|---|-----------|-----|-------------|-------------|-----------|---------|-----------|-----------------------|-----------------|---------------------|---------------------------|---------------------------------------------------------------------------------------------------------------------------|-------------------------------------------------|---------------------------------------------------------------|-------------------|-------------------------------|-------------------------------|-------------------------|-----------------------|---------------------|---------------|-----------|---------|---------|-------------|-----------------|-------
CipMyo11A           -----|---------------|---------|-------|-------|-|-----------------------------------------|-------|-------------|---|-----------|-----|-------------|-------------|-----------|---------|-----------|-----------------------|---------------------------------------|---------------------------|---------------------------------------------------------------------------------------------------------------------------|-------------------------------------------------|---------------------------------------------------------------|-------------------|-------------------------------|-------------------------------|-------------------------|-----------------------|---------------------|---------------|-----------|---------|---------|-------------|-----------------|-------
CicMyo11A           -----|---------------|---------|-------|-------|-|-------|-------------------|-------------|-------|-------------|---|-----------|-----|-------------|-------------|-----------|---------|-----------|-----------------------|-----------------|---------------------|---------------------------|---------------------------------------------------------------------------------------------------------------------------|-------------------------------------------------|---------------------------------------------------------------|-------------------|-------------------------------|-------------------------------|-------------------------|-----------------------|---------------------|---------------|-----------|---------|---------|-------------|-----------------|-------
CtsMyo11A           -----|---------------|---------|-------|-------|-|-------|-------------------|-------------|-------|-------------|---|-----------|-----|-------------|-------------|-----------|---------|-----------|-----------------------|-----------------|---------------------|---------------------------|---------------------------------------------------------------------------------------------------------------------------|-------------------------------------------------|---------------------------------------------------------------|-------------------|-------------------------------|-------------------------------|-------------------------|-----------------------|---------------------|---------------|-----------|---------|---------|-------------|-----------------|-------
FrvMyo11A           -----|---------------|---------|-------|-------|-|-------|-------------------|-------------|-------|-------------|---|-----------|-----|-------------|-------------|-----------|---------|-----------|-----------------------|-----------------|---------------------|---------------------------------------------------------------|---------------------------------------------------------------------------------------|-------------------------------------------------|---------------------------------------------------------------------|-------------|-------------------------------|-------------------------------|-------------------------|-----------------------|---------------------|---------------|-----------|---------|---------|-------------|-----------------|-------
PupMyo11A           -----|---------------|---------|-------|-------|-|-------|-------------------|-------------|-------|-------------|---|-----------|-----|-------------|-------------|-----------|---------|-----------|-----------------------|-----------------|---------------------|---------------------------|---------------------------------------------------------------------------------------------------------------------------|-------------------------------------------------|---------------------------------------------------------------|-------------------|-------------------------------|-------------------------------|-------------------------|-----------------------|---------------------|---------------|-----------|---------|---------|-------------|-----------------|-------
PxbMyo11A1          -----|---------------|---------|-------|-------|-|-------|-------------------|-------------|-------|-------------|---|-----------|-----|-------------|-------------|-----------|---------|-----------|-----------------------|-----------------|---------------------|---------------------------|---------------------------------------------------------------------------------------------------------------------------|-------------------------------------------------|---------------------------------------------------------------|-------------------|-------------------------------|-------------------------------|-------------------------|-----------------------|---------------------|---------------|-----------|---------|---------|-------------|-----------------|-------
MadMyo11A1          -----|---------------|---------|-------|-------|-|-------|-------------------|-------------|-------|-------------|---|-----------|-----|-------------|-------------|-----------|---------|-----------|-----------------------|-----------------|---------------------|---------------------------|---------------------------------------------------------------------------------------------------------------------------|-------------------------------------------------|---------------------------------------------------------------|-------------------|-------------------------------|-------------------------------|-------------------------|-----------------------|---------------------|---------------|-----------|---------|---------|-------------|-----------------|-------
PxbMyo11A2          -----|---------------|---------|-------|-------|-|-------|-------------------|-------------|-------|-------------|---|-----------|-----|-------------|-------------|-----------|---------|-----------|-----------------------|-----------------|---------------------|---------------------------|---------------------------------------------------------------------------------------------------------------------------|-------------------------------------------------|---------------------------------------------------------------|-------------------|-------------------------------|-------------------------------|-------------------------|-----------------------|---------------------|---------------|-----------|---------|---------|-------------|-----------------|-------
MadMyo11A2          -----|---------------|---------|-------|-------|-|-------|-------------------|-------------|-------|-------------|---|-----------|-----|-------------|-------------|-----------|---------|-----------|-----------------------|-----------------|---------------------|---------------------------|---------------------------------------------------------------------------------------------------------------------------|-------------------------------------------------|---------------------------------------------------------------|-------------------|-------------------------------|-------------------------------|-------------------------|-----------------------|---------------------|---------------|-----------|---------|---------|-------------|-----------------|-------
LeMyo11A            -----|---------------|---------|-------|-------|-|-------|-------------------|-------------|-------|-------------|---|-----------|-----|-------------|-------------|-----------|---------|-----------|-----------------------|-----------------|---------------------|---------------------------|-------------------------------------------------|---------------------------------------------------------|---------------|-------------------------------------------------|---------------|-------------------------------------------------------------------|-------------------------------|-------------------------------|-------------------------|-----------------------|---------------------|---------------|-----------|---------|---------|-------------|-----------------|-------
SopMyo11A           -----|---------------|---------|-------|-------|-|-------|-------------------|-------------|-------|-------------|---|-----------|-----|-------------|-------------|-----------|---------|-----------|-----------------------|-----------------|---------------------|---------------------------|-------------------------------------------------|---------------------------------------------------------|---------------|-------------------------------------------------|---------------|-------------------------------------------------------------------|-------------------------------|-------------------------------|-------------------------|-----------------------|---------------------|---------------|-----------|---------|---------|-------------|-----------------|-------
StMyo11A            -----|---------------|---------|-------|-------|-|-------|-------------------|-------------|-------|-------------|---|-----------|-----|-------------|-------------|-----------|---------|-----------|-----------------------|-----------------|---------------------|---------------------------|-------------------------------------------------|---------------------------------------------------------|---------------|-------------------------------------------------|---------------|-------------------------------------------------------------------|-------------------------------|-------------------------------|-------------------------|-----------------------|---------------------|---------------|-----------|---------|---------|-------------|-----------------|-------
NbMyo11Aa           -----|---------------|---------|-------|-------|-|-------|-------------------|-------------|-------|-------------|---|-----------|-----|-------------|-------------|-----------|---------|-----------|-----------------------|-----------------|---------------------|---------------------------|-------------------------|-----------------------|---------------------------------------------------------|---------------|-------------------------------------------------|---------------------|-------------------------------------------------------------|-------------------------------|-------------------------------|-------------------------|-----------------------|---------------------|---------------|-----------|---------|---------|-------------|-----------------|-------
NbMyo11Ab           -----|---------------|---------|-------|-------|-|-------|-------------------|-------------|-------|-------------|---|-----------|-----|-------------|-------------|-----------|---------|-----------|-----------------------|-----------------|---------------------|---------------------------|-------------------------|-----------------------|---------------------------------------------------------|---------------|-------------------------------------------------|---------------------|-------------------------------------------------------------|-------------------------------|-------------------------------|-------------------------|-----------------------|---------------------|---------------|-----------|---------|---------|-------------|-----------------|-------
MigMyo11A           -----|---------------|---------|-------|-------|-|---------------------------|-------------|-------|-------------|---|-----------|-----|-------------|-------------|-----------|---------|-----------|-----------------------|-----------------|---------------------|---------------------------|---------------------------------------------------------------------------------------------------------------------------|-------------------------------------------------|---------------------|-------------------------------------------------------------|-------------------------------|-------------------------------|-------------------------|-------------------------|-------------------|---------------|-----------|---------|---------|-------------|-----------------|-------
LuMyo11Ad           -----------------------------------------------------------------------------|-------------|---------------------|---|-----------|-----|-------------|-------------|-----------|---------|-----------------------------------|-----------------|---------------------------------------------------------------------------------------------------------------------------------------------------------------------------------------------------------------------------------------------------------------------------------------------------------------------------------------------------------------------------------------------------------------------------------------------------------------------------------------------------------------------------------------------------
LuMyo11Aa           -----|---------------|---------|-------|-------|-|-------|-------------------|-------------|-------|-------------|---|-----------|-----|-------------|-------------|-----------|---------|-----------|-----------------------|-----------------|---------------------|---------------------------|---------------------------------------------------------------------------------------------------------------------------|-------------------------------------------------|---------------------------------------------------------------|---------------------------------------------------|-------------------------------|-------------------------|-----------------------|---------------------|---------------|-----------|---------|---------|-------------|-----------------|-------
LuMyo11Ab           -----|---------------|---------|-------|-------|-|-------|-------------------|-------------|-------|-------------|---|-------------------------------|-------------|-----------|---------|-----------|-----------------------|-----------------|---------------------|---------------------------|---------------------------------------------------------------------------------------------------------------------------|-------------------------------------------------|---------------------------------------------------------------|---------------------------------------------------|-------------------------------|-------------------------|-----------------------|---------------------|---------------|-----------|---------|---------|-------------|-----------------|-------
LuMyo11Ac           ---------------------------------------------------------------------------------------------------------------------------------------|-------------|-------------|-----------|---------|-----------|-----------------------|-----------------|---------------------|---------------------------|---------------------------------------------------------------------------------------------------------------------------|-------------------------------------------------|---------------------------------------------------------------|---------------------------------------------------|-------------------------------|-------------------------|-----------------------|---------------------|---------------|-----------|---------|---------|-------------|-----------------|-------
GorMyo11Ac          -----|---------------|---------|-------|-------|-|-------|-------------------|-------------|-------|-------------|---|-----------|-----|-------------|-------------|-----------|-------|-------------|-----------------------|-----------------|---------------------|---------------------------|---------------------------------------------------------------------------------------------------------------------------|-------------------------------------------------|---------------------------------------------------------------|-------------------|---------------------------------------------------------------|-------------------------|-----------------------|---------------------|---------------|-----------|---------|---------|-------------|-----------------|-------
ThcMyo11A           -----|---------------|---------|-------|-------|-|-------|-------------------|-------------|-------|-------------|---|-----------|-----|-------------|-------------|-----------|---------|-----------|-----------------------|-----------------|---------------------|---------------------------|---------------------------------------------------------------------------------------------------------------------------|-------------------------------------------------|---------------------------------------------------------------|-------------------|-------------------------------|-------------------------------|-------------------------|-----------------------|---------------------|---------------|-----------|---------|---------|-------------|-----------------|-------
GorMyo11Aa          -----|---------------|---------|-------|-------|-|-------|-------------------|-------------|-------|-------------|---|-----------|-----|-------------|-------------|-----------|---------|-----------|-----------------------|-----------------|---------------------|-------------------------------------------------------------------------------------------------------------------------------------------------------|-------------------------------------------------|---------------------------------------------------------------|-------------------|---------------------------|-----------------------------------|-------------------------|-----------------------|---------------------|---------------|-----------|---------|---------|-------------|-----------------|-------
GorMyo11Ab          -----|---------------|---------|-------|-------|-|-------|-------------------|-------------|-------|-------------|---|-----------|-----|-------------|-------------|-----------|---------|-----------|-----------------------|-----------------|---------------------|---------------------------|-------------------------------------------|-------------------------------------------------------------------------------|-------------------------------------------------|---------------------------------------------------------------|-------------------|-------------------------------|-------------------------------|-------------------------|-----------------------|---------------------|---------------|-----------|---------|---------|-------------|-----------------|-------
LasMyo11Aa          -----|---------------|-----------------|-------|-|-------|-------------------|-------------|-------|-------------|---|-----------|-----|-------------|-------------|-----------|-------------|-------------------------------|-----------------|---------------------|---------------------------|---------------------|---------|-------------|-----|-----------------------------------------------------|-----------------|-------------------------------------------------|-----------------------------------------------------------------------------------|-------------------------------|-------------------------------|-------------------------|-----------------------|---------------------|---------------|-----------------------------------------------------------------------
LasMyo11Ac          -----|---------------|---------|-------|-----------------|-------------------|-------------|-------|-------------|---|-----------|-----|-------------|-------------|-----------|---------|-----------|-----------------------|-----------------|---------------------|---------------------------|---------------------------------------------------------------------------------------------------------------------------|-------------------------------------------------|---------------------------------------------------------------|-------------------|-------------------------------|-------------------------------|-------------------------|---------------------------------|-----------|---------------|-----------|---------|---------|-------------|-----------------|-------
LasMyo11Ab          -----|---------------|---------|-------|-------|---------|-------------------|-------------|-------|-------------|---|-----------|-----|-------------|-------------|-----------|---------|-----------|-----------------------|---------------------------------------------------------------------------------------------------------------------------------------------------------------------------------------------------------------------------------------------------------------------------------------------------------------------------------------------------------------------------------------------------------------------------------------------------------------------------------------------------------------------------------------------------------------------
BevMyo11A           -----|---------------|---------|-------|-------|-|-------|-------------------|-------------|-------|-------------|---|-----------|-----|-------------|-------------|-----------|---------|-----------|-----------------------|-----------------|---------------------|---------------------------|---------------------------------------------------------------------------------------------------------------------------|-------|-----------------------------------------|---------------------------------------------------------------|-------------------|-------------------------------|-------------------------------|-------------------------|-----------------------|---------------------|---------------|-----------|---------|---------|-------------|-----------------|-------
Os_aMyo11A1         -----|---------------|---------|-------|-------|-|-------|-------------------|-------------|-------|-------------|---|-----------|-----|-------------|-------------|-----------|---------|-----------|-----------------------|-----------------|---------------------|---------------------------|---------------------------------------------------------------------------------------------------------------------------|-------------------------------------------------|---------------------------------------------------------------|-------------------|-------------------------------|-------------------------------|-------------------------|-----------------------|---------------------|---------------|-----------|---------|---------|-------------|-----------------|-------
Os_bMyo11A1         -----|---------------|---------|-------|-------|-|-------|-------------------|-------------|-------|-------------|---|-----------|-----|-------------|-------------|-----------|---------|-----------|-----------------------|-----------------|---------------------|---------------------------|---------------------------------------------------------------------------------------------------------------------------|-------------------------------------------------|---------------------------------------------------------------|-------------------|-------------------------------|-------------------------------|-------------------------|-----------------------|---------------------|---------------|-----------|---------|---------|-------------|-----------------|-------
OrbMyo11A1          -----|---------------|---------|-------|-------|-|-------|-------------------|-------------|-------|-------------|---|-----------|-----|-------------|-------------|-----------|---------|-----------|-----------------------|-----------------|---------------------|---------------------------|---------------------------------------------------------------------------------------------------------------------------|-------------------------------------------------|---------------------------------------------------------------|-------------------|-------------------------------|-------------------------------|-------------------------|-----------------------|---------------------|---------------|-----------|---------|---------|-------------|-----------------|-------
BdMyo11A1           -----|---------------|---------|-------|-------|-|-------|-------------------|-------------|-------|-------------|---|-----------|-----|-------------|-------------|-----------|---------|-----------|-----------------------|-----------------|---------------------|---------------------------|---------------------------------------------------------------------------------------------------------------------------|-------------------------------------------------|---------------------------------------------------------------|-------------------|-------------------------------|-------------------------------|-------------------------|-----------------------|---------------------|---------------|-----------|---------|---------|-------------|-----------------|-------
HvMyo11A1           ---------------------|---------|-------|-------|-|-------|-------------------|-------------|-------|-------------|---|-----------|-----|-------------|-------------|-----------|---------|-----------|-----------------------|-----------------|---------------------|---------------------------|---------------------------------------------------------------------------------------------------------------------------|-------------------------------------------------|---------------------------------------------------------------|-------------------|-------------------------------|-------------------------------|-------------------------|-------------------------------------------------------------------------------------------------------------------------------------
SobMyo11A1          -----|---------------|---------|-------|-------|-|-------|-------------------|-------------|-------|-------------|---|-----------|-----|-------------|-------------|-----------|---------|-----------|-----------------------|-----------------|---------------------|---------------------------|---------------------------------------------------------------------------------------------------------------------------|-------------------------------------------------|---------------------------------------------------------------|-------------------|-------------------------------|-------------------------------|-------------------------|-----------------------|---------------------|---------------|-----------|---------|---------|-------------|-----------------|-------
ZmMyo11A1           -----|---------------|---------|-------|-------|-|-------|-------------------|-------------|-------|---------------------------------------------------------------------------------------------------------------------------------------------------------------------------------------------------------------------------------------------------------------------------------------------------------------------------------------------------------------------------|---------------------------------------------------------------|-------------------|-------------------------------|-------------------------------|-------------------------|-----------------------|---------------------|---------------|-----------|---------|---------|-------------|-----------------|-------
PnvMyo11A1b         -----|---------------|---------|-------|-------|-|-------------------------------------------------------------------------------|-----|-------------|-------------|-----------|---------|-----------|-----------------------|-----------------|---------------------|---------------------------|---------------------------------------------------------------------------------------------------------------------------|-------------------------------------------------|---------------------------------------------------------------|-------------------|-------------------------------|-------------------------------|-------------------------|-----------------------|---------------------|---------------|-----------|---------|---------|-------------|-----------------|-------
SeiMyo11A1          -----|---------------|---------|-------|-------|-|-------|-------------------|-------------|-------|-------------|---|-----------|-----|-------------|-------------|-----------|---------|-----------|-----------------------|-----------------|---------------------|---------------------------|---------------------------------------------------------------------------------------------------------------------------|-------------------------------------------------|---------------------------------------------------------------|-------------------|-------------------------------|-------------------------------|-------------------------|-----------------------|---------------------|---------------|-----------|---------|-----------------------|-----------------|-------
PnvMyo11A1a         -----|---------------|---------|-------|-------|-|-------|-------------------|-------------|-------|-------------|---|-----------|-----|-------------|-------------|-----------|---------------------|-----------------------|-----------------------------------------------------------------------------------------------------------------------------------------------------------------------------------------------|-------------------------------------------------|---------------------------------------------------------------|-------------------|-------------------------------|-------------------------------|-------------------------|-----------------------|---------------------|---------------|-----------|---------|---------|-------------|-----------------|-------
PnvMyo11A2a         -----|---------------|---------|-------|-------|-|-------|-------------------|-------------|-------|-------------|---|-----------|-----|-------------|-------------|-----------|---------|-----------|-----------------------|-----------------|-------------------------------------------------------------------------------------------------------------------------------------------------------------------|---------|-------------------------------------------------|---------------------------------------------------------------|-------------------|-------------------------------|-------------------------------|-------------------------|-----------------------|---------------------|---------------|-----------|---------|---------|-------------|-----------------|-------
Os_aMyo11A2         -----|-------------------------|-------|-------|-|-------|-------------------|-------------|-------|-------------|---|-----------|-----|-------------|-------------|-----------|---------|-----------|-----------------------|-----------------|---------------------|---------------------------|---------------------------------------------------------------------------------------------------------------------------|-------------------------------------------------|---------------------------------------------------------------|-------------------|-------------------------------|-------------------------------|-------------------------|-----------------------|---------------------|---------------|-----------|---------|---------|-------------|-----|-----------|-------
Os_bMyo11A2         -----|-------------------------|-------|-------|-|-------|-------------------|-------------|-------|-------------|---|-----------|-----|-------------|-------------|-----------|---------|-----------|-----------------------|-----------------|---------------------|---------------------------|---------------------------------------------------------------------------------------------------------------------------|-------------------------------------------------|---------------------------------------------------------------|-------------------|-------------------------------|-------------------------------|-------------------------|-----------------------|---------------------|---------------|-----------|---------|---------|-------------|-----|-----------|-------
OrgMyo11A2          -----|-------------------------|-------|-------|-|-------|-------------------|-------------|-------|-------------|---|-----------|-----|-------------|-------------|-----------|---------|-----------|-----------------------|-----------------|---------------------|---------------------------|---------------------------------------------------------------------------------------------------------------------------|-------------------------------------------------|---------------------------------------------------------------|-------------------|-------------------------------|-------------------------------|-------------------------|-----------------------|---------------------|---------------|-----------|---------|---------|-------------|-----|-----------|-------
OrbMyo11A2          -----|-------------------------|-------|-------|-|-------|-------------------|-------------|-------|-------------|---|-----------|-----|-------------|-------------|-----------|---------|-----------|-----------------------|-----------------|---------------------|---------------------------|---------------------------------------------------------------------------------------------------------------------------|-------------------------------------------------|---------------------------------------------------------------|-------------------|-------------------------------|-------------------------------|-------------------------|-----------------------|---------------------|---------------|-----------|---------|---------|-------------|-----------------|-------
SobMyo11A2          -----|---------------|---------|-------|-------|-|-------|-------------------|-------------|-------|-------------|---|-----------|-----|-------------|-------------|-----------|---------|-----------|-----------------------|-----------------|---------------------|---------------------------|---------------------------------------------------------------------------------------------------------------------------|-------------------------------------------------|---------------------------------------------------------------|-------------------|-------------------------------|-------------------------------|-------------------------|-----------------------|---------------------|---------------|-----------|---------|---------|-------------|-----------------|-------
ZmMyo11A2           -----|---------------|---------|-------|-------|-|-------|-------------------|-------------|-------|-------------|---|-----------|-----|-------------|-------------|-----------|---------|-----------|-----------------------|-----------------|---------------------|---------------------------|---------------------------------------------------------------------------------------------------------------------------|-------------------------------------------------|---------------------------------------------------------------|-------------------|-------------------------------|-------------------------------|-------------------------|-----------------------|---------------------|---------------|-----------|---------|---------|-------------|-----------------|-------
SeiMyo11A2          -----|---------------|---------|-------|-------|-|-------|-------------------|-------------|-------|-------------|---|-----------|-----|-------------|-------------|-----------|---------|-----------|-----------------------|-----------------|---------------------|---------------------------|---------------------------------------------------------------------------------------------------------------------------|-------------------------------------------------|---------------------------------------------------------------|-------------------|-------------------------------|-------------------------------|-------------------------|-----------------------|---------------------|---------------|-----------|---------|---------|-------------------------------|-------
PnvMyo11A2c         -----|---------------|---------|-------|-------|-|-------|-------------------|-------------|-------|-------------|---|-------------------------------|-------------|-----------|---------|-----------|-----------------------|-----------------|---------------------|---------------------------|---------------------------------------------------------------------------------------------------------------------------|-------------------------------------------------|---------------------------------------------------------------|-------------------|-------------------------------|-------------------------------|-------------------------|-----------------------|---------------------|---------------|-----------|---------|---------|-------------|-----------------|-------
PnvMyo11A2b         -----|---------------|---------|-------|-------|-|-------|-------------------|-------------|-------|-------------|---|-----------|-----|-------------|-------------|-----------|---------|-----------|-----------------------|-----------------|-------------------------------------------------------------------------------------------------------------------------------------------------------------------------------------------------------------------------------|---------------------------------------------------------------|-------------------|-------------------------------|-------------------------------|-------------------------|-----------------------|---------------------|---------------|-----------|---------|---------|-------------|-----------------|-------
BdMyo11A2           -----|-------------------------|-------|-------|-|-------|-------------------|-------------|-------|-------------|---|-----------|-----|-------------|-------------|-----------|---------|-----------|-----------------------|-----------------|---------------------|---------------------------|---------------------------------------------------------------------------------------------------------------------------|-------------------------------------------------|---------------------------------------------------------------|-------------------|-------------------------------|-------------------------------|-------------------------|-----------------------|---------------------|---------------|-----------|---------|---------|-------------|-----------------|-------
HvMyo11A2           -|-----------------------------|-------|-------|-|-------|-------------------|-------------|-------|-------------|---|-----------|-----|-------------|-------------|-----------|---------|-----------|-----------------------|-----------------|---------------------|-------------------------------|-----------------------------------------------------------------------------------------------------------------------|-------------------------------------------|-----------------------------------------------------------------------------------------------------------------------------------------------|-------------------------|-----------------------------|-------------------|---------------|-----------|-----------|-------|-------------|---------------|---------------
OrgMyo11A1          -----|---------------|---------|-------|-------|-|-------|-------------------|-------------|-------|-------------|---|-----------|-----|-------------|-------------|-------------------------------------------------------------------------------------------------------------------------------------------------------------------------------------------------------------------------------------------------------------------------------------------------------------------------------------------------------------------------------------------------------------------------------------------------------------------------------------------------------------------------------------------------------------------------------------------------------------------------------
GlmMyo11Aa          -----|---------------|---------|-------|-------|-|-------|-------------------|-------------|-------|-------------|---|-----------|-----|-------------|-------------|-----------|---------|-----------|-----------------------|-----------------|---------------------|-------------------------------|-----------------------------------------------------|---------------------------------------------------|-------------|-------------------------------------------------|-----------------------|-----------------------------------------------------------|-------------------------------|-------------------------------|-------------------------|---------------------------|-----------------|---------------|-----------|---------|---------|---------------|---------------|-------
GlmMyo11Ab          -----|---------------|---------|-------|-------|-|-------|-------------------|-------------|-------|-------------|---|-----------|-----|-------------|-------------|-----------|---------|-----------|-----------------------|-----------------|---------------------|-------------------------------|-----------------------------------------------------|---------------------------------------------------|-------------|-------------------------------------------------|-----------------------|-----------------------------------------------------------|-------------------------------|-------------------------------|-------------------------|-----------------------|---------------------|---------------|-----------|---------|---------|---------------|---------------|-------
CjcMyo11A           -----|---------------|---------|-------|-------|-|-------|-------------------|---------------------------------------------------|-----|-------------|-------------|-----------|---------|-----------|-----------------------|-----------------|---------------------|-------------------------------|-----------------------------------------------------|---------------------------------------------------|-------------|-------------------------------------------------|-----------------------|-----------------------------------------------------------|-------------------------------|-------------------------------|-------------------------|-----------------------|---------------------|---------------|-----------|---------|---------|---------------|---------------|-------
PhvMyo11Aa          -----|---------------|---------|-------|-------|-|-------|-------------------|-------------|-------|-------------|---|-----------|-----|-------------|-------------|-----------|---------|-----------|-----------------------|-----------------|---------------------|-------------------------------|-----------------------------------------------------|---------------------------------------------------|-------------|-------------------------------------------------|-----------------------|-----------------------------------------------------------|-------------------------------|-------------------------------|-------------------------|-----------------------|---------------------|---------------|-----------|---------|---------|---------------|---------------|-------
PhvMyo11Ab          ---|-----------------|---------|-------|-------|-|-------|-------------------|-------------|-------|-------------|---|-----------|-----|-------------|-------------|-----------|---------|-----------|-----------------------|-----------------|---------------------|-------------------------------|---------------------------------------------------|-|---------------------------------------------------------------------------------------------------------------------------------------------------------------------------------------------------------------------------------------------------------------------------------------------------------------------------------------------------------------------------------------------------------------------------------------
GlmMyo11Ha          -----|---------------|---------|-------|-------|-|-------|-------------------|-------------|-------|-------------|---|-----------|-----|-------------|-------------|-----------|-------|-------------|-----------------------|-----------------|---------------------|---------------------------|---------------------------------------------------------------------------------------------------------------------------|-------------------------------------------------|-----------------|-------------------------------------------------------------------|-------------|---------------|-------------------------------|-------------------------|-----------------------|---------------------|---------------|-----------|---------|---------|-------------|-----------------|-------
PhvMyo11H           -----|---------------|---------|-------|-------|-|-------|-------------------|-------------|-------|-------------|---|-----------|-----|-------------|-------------|-----------|-------|-------------|-----------------------|-----------------|---------------------|---------------------------|---------------------------------------------------------------------------------------------------------------------------|-------------------------------------------------|-----------------|-------------------------------------------------------------------|-------------|---------------|-------------------------------|-------------------------|-----------------------|---------------------|---------------|-----------|---------|---------|-------------|-----------------|-------
CjcMyo11H           -----|---------------|---------|-------|-------|-|-------|-------------------|-------------|-------|-------------|---|-----------|-----|-------------|-------------|-----------|-------|-------------|-----------------------|-----------------|---------------------|---------------------------|---------------------------------------------------------------------------------------------------------------------------|-------------------------------------------------|-----------------|-------------------------------------------------------------------|-------------|---------------|-------------------------------|-------------------------|-----------------------|---------------------|---------------|-----------|---------|---------|-------------|-----------------|-------
GlmMyo11Hb          -----|---------------|---------|-------|-------|-|-------|-------------------|-------------|-------|-------------|---|-----------|-----|-------------|-------------|-----------|-------|-------------|-----------------------|-----------------|---------------------|---------------------------|---------------------------------------------------------------------------------------------------------------------------|---------------------------------|-----|-----------------------------------------------------------------------------------------------|-------------|---------------|-------------------------------|-------------------------|-----------------------|---------------------|---------------|-----------|---------|---------|-------------|-----------------|-------
MtMyo11H            -----|---------------|---------|-------|-------|-|-------|-------------------|-------------|-------|-------------|---|-----------------|-------------|-------------|-----------|-------|-------------|-----------------------|-----------------|---------------------|---------------------------|---------------------------------------------------------------------------------------------------------------------------|-------------------------------------------------|-----------------|-------------------------------------------------------------------|-------------|---------------|-------------------------------|-------------------------|-----------------------|---------------------|---------------|-----------|---------|---------|-------------|-----------------|-------
VvMyo11H            -----|---------------|---------|-------|-------|-|-------|-------------------|-------------|-------|-------------|---|-----------|-----|-------------|-------------|-----------|-------|-------------|-----------------------|-----------------|---------------------|---------------------------|---------------------------------------------------------------------------------------------------------------------------|-------------------------------------------------|-----------------|---------------------------------------------|-------------------|-------------------------------|-------------------------------|-------------------------|-----------------------|---------------------|---------------|-----------|---------|---------|-------------|-----------------|-------
BenMyo11H           -----|---------------|---------|-------|-------|-|-------|-------------------|-------------|-------|-------------|---|-----------|-----|-------------|-------------|-----------|-------|-------------|-----------------------|-----------------|---------------------|---------------------------|---------------------------------------------------------------------------------------------------------------------------|-------------------------------------------------|-----------------|---------------------------------------------|-------------------|-------------------------------|-------------------------------|-------------------------|-----------------------|---------------------|---------------|-----------|---------|---------|-------------|-----------------|-------
JcMyo11H            -----|---------------|---------|-------|-------|-|-------|-------------------|-------------|-------|-------------|---|-----------|-----|-------------|-------------|-----------|-------|-------------|-----------------------|-----------------|---------------------|---------------------------|---------------------------------------------------------------------------------------------------------------------------|-------------------------------------------------|-----------------|---------------------------------------------|-------------------|-------------------------------|-------------------------------|-------------------------|-----------------------|---------------------|---------------|-----------|---------|---------|-------------|-----------------|-------
MeMyo11H            -----|---------------|---------|-------|-------|-|-------|-------------------|-------------|-------|-------------|---|-----------|-----|-------------|-------------|-----------|-------|-------------|-----------------------|-----------------|---------------------|---------------------------|---------------------------------------------------------------------------------------------------------------------------|-------------------------------------------------|-----------------|---------------------------------------------|-------------------|-------------------------------|-------------------------------|-------------------------|-----------------------|---------------------|---------------|-----------|---------|---------|-------------|-----------------|-------
RicMyo11H           -----|---------------|---------|-------|-------|-|-------|-------------------|-------------|-------|-------------|---|-----------|-----|-------------|-------------|-----------|-------|-------------|-----------------------|-----------------|---------------------|---------------------------|---------------------------------------------------------------------------------------------------------------------------|-------------------------------------------------|-----------------|---------------------------------------------|-------------------|-------------------------------|-------------------------------|-------------------------|-----------------------|---------------------|---------------|-----------|---------|---------|-------------|-----------------|-------
RicMyo11H           -----|---------------|---------|-------|-------|-|-------|-------------------|-------------|-------|-------------|---|-----------|-----|-------------|-------------|-----------|-------|-------------|-----------------------|-----------------|---------------------|---------------------------|---------------------------------------------------------------------------------------------------------------------------|-------------------------------------------------|-----------------|---------------------------------------------|-------------------|-------------------------------|-------------------------------|-------------------------|-----------------------|---------------------|---------------|-----------|---------|---------|-------------|-----------------|-------
PotMyo11Ha          -----|---------------|---------|-------|-------|-|-------|-------------------|-------------|-------|-------------|---|-----------|-----|-------------|-------------|-----------|-------|-------------|-----------------------|-----------------|---------------------|---------------------------|---------------------------------------------------------------------------------------------------------------------------|-------------------------------------------------|-----------------|---------------------------------------------|-------------------|-------------------------------|-------------------------------|-------------------------|-----------------------|---------------------|---------------|-----------|---------|---------|-------------|-----------------|-------
PotMyo11Hb          -----|---------------|---------|-------|-------|-|-------|-------------------|-------------|-------|-------------|---|-----------|-----|-------------|-------------|-----------|-------|-------------|-----------------------|-----------------|---------------------|---------------------------|---------------------------------------------------------------------------------------------------------------------------|-------------------------------------------------|-----------------|---------------------------------------------|-------------------|-------------------------------|-------------------------------|-------------------------|-----------------------|---------------------|---------------|-----------|---------|---------|-------------|-----------------|-------
CnsMyo11H           -----|---------------|---------|-------|-----------------|-------------------|-------------|-------|-------------|---|-----------|-----|-------------|-------------|-----------|-------|-------------|-----------------------|-----------------|---------------------|---------------------------|---------------------------------------------------------------------------------------------------------------------------|-------------------------------------------------|-----------------|---------------------------------------------|-------------------|-------------------------------|-------------------------------|-------------------------|-----------------------|---------------------|---------------|-----------|---------|---------|-------------|-----------------|-------
CusMyo11H           -----|---------------|---------|-------|-------|-|-------|-------------------|-------------|-------|-------------|---|-----------|-----|-------------|-------------------------|-------|-------------|-----------------------|-----------------|---------------------|---------------------------|---------------------------------------------------------------------------------------------------------------------------|-------------------------------------------------|-----------------|---------------------------------------------|-------------------|-------------------------------|-------------------------------|-------------------------|-----------------------|---------------------|---------------|-----------|---------|---------|-------------|-----------------|-------
CumMyo11H           -----|---------------|---------|-------|-------|-|-------|-------------------|-------------|-------|-------------|---|-----------|-----|-------------|-------------|-----------|-------|-------------|-----------------------|-----------------|---------------------|---------------------------|---------------------------------------------------------------------------------------------------------------------------|-------------------------------------------------|-----------------|---------------------------------------------|-------------------|-------------------------------|-------------------------------|-------------------------|-----------------------|---------------------|---------------|-----------|---------|---------|-------------|-----------------|-------
CtlMyo11H           -----|---------------|---------|-------|-------|-|-------|-------------------|-------------|-------|-------------|---|-----------|-----|-------------|-------------|-----------|-------|-------------|-----------------------|-----------------|---------------------|---------------------------|---------------------------------------------------------------------------------------------------------------------------|-------------------------------------------------|-----------------|---------------------------------------------|-------------------|-------------------------------|-------------------------------|-------------------------|-----------------------|---------------------|---------------|-----------|---------|---------|-------------|-----------------|-------
PupMyo11H           -----|---------------|---------|-------|-------|-|-------|-------------------|-------------|-------|-------------|---|-----------|-----|-------------|-------------|-----------|-------|-------------|-----------------------|-----------------|---------------------|---------------------------|---------------------------------------------------------------------------------------------------------------------------|-------------------------------------------------|-----------------|---------------------------------------------|-------------------|-------------------------------|-------------------------------|-------------------------|-----------------------|---------------------|---------------|-----------|---------|---------|-------------|-----------------|-------
PxbMyo11H           -----|---------------|---------|-------|-------|-|-------|-------------------|-------------|-------|-------------|---|-----------|-----|-------------|-------------|-----------|-------|-------------|-----------------------|-----------------|---------------------|---------------------------|---------------------------------------------------------------------------------------------------------------------------|-------------------------------------------------|-----------------|---------------------------------------------|---------------------------------------------------|-------------------------------|-------------------------|-----------------------|---------------------|---------------|-----------|---------|---------|-------------|-----------------|-------
MadMyo11H           -----|---------------|---------|-------|-------|-|-------|-------------------|-------------|-------|-------------|---|-----------|-----|-------------|-------------|-----------|-------|-------------|-----------------------|-----------------|---------------------|---------------------------|---------------------------------------------------------------------------------------------------------------------------|-------------------------------------------------|-----------------|---------------------------------------------|-------------------|-------------------------------|-------------------------------|-------------------------|-----------------------|---------------------|---------------|-----------|---------|---------|-------------|-----------------|-------
LeMyo11H            -----|---------------|---------|-------|-------|-|-------|-------------------|-------------|-------|-------------|---|-----------|-----|-------------|-------------|-----------|-------|-------------|-----------------------|-----------------|---------------------|---------------------------|---------------------------------------------------------------------------------------------------------------------------|-------------------------------------------------|-----------------|---------------------------------------|-------------------------|-------------------------------|-------------------------------|-------------------------|-----------------------|---------------------|---------------|-----------|---------|---------|-------------|-----------------|-------
SopMyo11H           -----|---------------|---------|-------|-------|-|-------|-------------------|-------------|-------|-------------|---|-----------|-----|-------------|-------------|-----------|-------|-------------|-----------------------|-----------------|---------------------|---------------------------|---------------------------------------------------------------------------------------------------------------------------|-------------------------------------------------|-----------------|---------------------------------------|-------------------------|-------------------------------|-------------------------------|-------------------------|-----------------------|---------------------|---------------|-----------|---------|---------|-------------|-----------------|-------
StMyo11H            -----|---------------|---------|-------|-------|-|-------|-------------------|-------------|-------|-------------|---|-----------|-----|-------------|-------------|-----------|-------|-------------|-----------------------|-----------------|---------------------|---------------------------|---------------------------------------------------------------------------------------------------------------------------|-------------------------------------------------|-----------------|---------------------------------------|-------------------------|-------------------------------|-------------------------------|-------------------------|-----------------------|---------------------|---------------|-----------|---------|---------|-------------|-----------------|-------
NbMyo11Ha           -----|---------------|---------|-------|-------|-|-------|-------------------|-------------|-------|-------------|---|-----------|-----|-------------|-------------|-----------|-------|-------------|-----------------------|-----------------|---------------------|---------------------------|---------------------------------------------------------------------------------------------------------------------------|-------------------------------------------------|-----------------|---------------------------------------|-------------------------|-------------------------------|-------------------------------|-------------------------|-----------------------|---------------------|---------------|-----------|---------|---------|-------------|-----------------|-------
NbMyo11Hb           -----|---------------|---------|-------|-------|-|-------|-------------------|-------------|-------|-------------|---|-----------|-----|-------------|-------------|-----------|-------|-------------|-----------------------|-----------------|---------------------|---------------------------|---------------------------------------------------------------------------------------------------------------------------|-------------------------------------------------|-----------------|---------------------------------------|-------------------------|-------------------------------|-------------------------------|-------------------------|-----------------------|---------------------|---------------|-----------|---------|---------|-------------|-----------------|-------
MigMyo11H           -------------------------------------------------------------------------------------------|-------|-------------|---|-----------|-----|-------------|-------------|-----------|-------|-------------|-----------------------|-----------------|---------------------|---------------------------|---------------------------------------------------------------------------------------------------------------------------|-------------------------------------------------|-----------------|---------------------------------------------|-------------------|-------------------------------|-------------------------------|-------------------------|-----------------------|---------------------|---------------|-----------|---------|---------|-------------|-----------------|-------
EugMyo11Ha          -----|---------------|---------|-------|-------|-|-------|-------------------|-------------|-------|-----------------|-----------|-----|-------------|-------------|-----------|-------|-------------|-----------------------|-----------------|---------------------|---------------------------|---------------------------------------------------------------------------------------------------------------------------|-------------------------------------------------|-----------------|---------------------------------------------|-------------------|-------------------------------|-------------------------------|-------------------------|-----------------------|---------------------|---------------|-----------|---------|---------|-------------|-----------------|-------
EugMyo11Hb          ---------------------|---------|-------|-------|-|-------|-------------------|---------------------------------------|-----------|-----|-------------|-------------|-----------|-------|-------------|-----------------------|-----------------|---------------------|---------------------------|---------------------------------------------------------------------------------------------------------------------------|-------------------------------------------------|-----------------|---------------------------------------------|-------------------|-------------------------------|-------------------------------|-------------------------|-----------------------|---------------------|---------------|-----------|---------|---------|-------------|-----------------|-------
EucMyo11H           -----|---------------------------------|-------|-|-------|-------------------|-------------|-------|-------------|---|-----------|-----|-------------|-------------|-----------|-------|-------------|-----------------------|-----------------|---------------------|---------------------------|---------------------------------------------------------------------------------------------------------------------------|-------------------------------------------------|-----------------|---------------------------------------------|-------------------|-------------------------------|-------------------------------|-------------------------|-----------------------|---------------------|---------------|-----------|---------|---------|-------------|-----------------|-------
CipMyo11H           -----|---------------|---------|-------|-------|-|-------|-------------------|-------------|-------|-------------|---|-----------|-----|-------------|-------------|-----------|-------|-------------|-----------------------|-----------------|-------------------------------------------------------------------------------------------------------------------------------------------------------------------------|---------------------------------------------------------------------------------------------------------------------|-------------------|-----------------------------|---------------------------------|-------------------------|-----------------------|---------------------|---------------|-----------------------------------------------------------------------
AtMyo11H            -----|---------------|---------|-------|-------|-|-------|-------------------|-------------|-------|-------------|---|-----------|-----|-------------|-------------|-----------|-------|-------------|-----------------------|-----------------|---------------------|---------------------------|---------------------------------------------------------------------------------------------------------------------------|-------------------------------------------------|-----------------|---------------------------------------------|-------------------|-------------------------------|-------------------------------|-------------------------|-----------------------|---------------------|---------------|-----------|---------|---------|-------------|-----------------|-------
ArlMyo11H           -----|---------------|---------|-------|-------|-|-------|-------------------|-------------|-------|-------------|---|-----------|-----|-------------|-------------|-----------|-------|-------------|-----------------------|-----------------|---------------------|---------------------------|---------------------------------------------------------------------------------------------------------------------------|-------------------------------------------------|-----------------|---------------------------------------------|-------------------|-------------------------------|-------------------------------|-------------------------|-----------------------|---------------------|---------------|-----------|---------|---------|-------------|-----------------|-------
CprMyo11H           -----|---------------|---------|-------|-------|-|-------|-------------------|-------------|-------|-------------|---|-----------|-----|-------------|-------------|-----------|-------|-------------|-----------------------|-----------------|---------------------|---------------------------|---------------------------------------------------------------------------------------------------------------------------|-------------------------------------------------|-----------------|---------------------------------------------|-------------------|-------------------------------|-------------------------------|-------------------------|-----------------------|---------------------|---------------|-----------|---------|---------|-------------|-----------------|-------
EuhMyo11H           -----|---------------|---------|-------|-------|-|-------|-------------------|-------------|-------|-------------|---|-----------|-----|-------------|-------------|-----------|-------|-------------|-----------------------|-----------------|---------------------|---------------------------|---------------------------------------------------------------------------------------------------------------------------|-------------------------------------------------|-----------------|---------------------------------------------|-------------------|-------------------------------|-----------------------------|---------------------------|-----------------------|---------------------|---------------|-----------|---------|---------|-------------|-----------------|-------
EtsMyo11H           -----|---------------|---------|-------|-------|-|-------|-------------------|-------------|-------|-------------|---|-----------|-----|-------------|-------------|-----------|-------|-------------|-----------------------|-----------------|---------------------|---------------------------|---------------------------------------------------------------------------------------------------------------------------|-------------------------------------------------|-----------------|---------------------------------------------|-------------------|-------------------------------|-----------------------------|---------------------------|-----------------------|---------------------|---------------|-----------|---------|---------|-------------|-----------------|-------
EupMyo11H           -----|---------------|---------|-------|-------|-|-------|-------------------|-------------|-------|-------------|---|-----------|-----|-------------|-------------|-----------|-------|-------------|-----------------------|-----------------|---------------------|---------------------------|---------------------------------------------------------------------------------------------------------------------------|-------------------------------------------------|-----------------|---------------------------------------------|-------------------|-------------------------------|-----------------------------|---------------------------|-----------------------|---------------------|---------------|-----------|---------|---------|-------------|-----------------|-------
BrspMyo11H          -----|---------------|---------|-------|-------|-|-------|-------------------|-------------|-------|-------------|---|-----------|-----|-------------|-------------|-----------|-------|-------------|-----------------------|-----------------|---------------------|---------------------------|---------------------------------------------------------------------------------------------------------------------------|-------------------------------------------------|-----------------|---------------------------------------------|-------------------|-------------------------------|-------------------------------|-------------------------|-----------------------|---------------------|---------------|-----------|---------|-----------------------|-----------------|-------
AqcMyo11H           -----|---------------|---------|-------|-------|-|-------|-------------------|-------------|-------|-------------|---|-----------|-----|-------------|-------------|-----------|-------|-------------|-----------------------|-----------------|---------------------|---------------------------|---------------------------------------------------------------------------------------------------------------------------|-------------------------------------------------|-----------------|---------------------------------------------|-------------------|-------------------------------|-------------------------------|-------------------------|-----------------------|---------------------|---------------|-----------|---------|---------|-------------|-----------------|-------
Os_bMyo11H          -----|---------------|---------|-------|-------|-|-------|-------------------|-------------|-------|-------------|---|-----------|-----|-------------|-------------|-----------|-------|-------------|-----------------------|-----------------|---------------------|---------------------------|---------------------------------------------------------------------------------------------------------------------------|-------------------------------------------------|-----------------|---------------------------------------------|-------------------|-------------------------------|-------------------------------|-------------------------|-----------------------|---------------------|---------------|-----------|---------|---------|-------------|-----------------|-------
Os_aMyo11H          -----|---------------|---------|-------|-------|-|-------|-------------------|-------------|-------|-------------|---|-----------|-----|-------------|-------------|-----------|-------|-------------|-----------------------|-----------------|---------------------|---------------------------|---------------------------------------------------------------------------------------------------------------------------|-------------------------------------------------|-----------------|---------------------------------------------|-------------------|-------------------------------|-------------------------------|-------------------------|-----------------------|---------------------|---------------|-----------|---------|---------|-------------|-----------------|-------
OrgMyo11H           -----|---------------|---------|-------|-------|-|-------|-------------------|-------------|-------|-------------|---|-----------|-----|-------------|-------------|-----------|-------|-------------|-----------------------|-----------------|---------------------|---------------------------|---------------------------------------------------------------------------------------------------------------------------|-------------------------------------------------|-----------------|---------------------------------------------|-------------------|-------------------------------|-------------------------------|-------------------------|-----------------------|---------------------|---------------|-----------|---------|---------|-------------|-----------------|-------
OrbMyo11H           -----|---------------|---------|-------|-------|-|-------|-------------------|-------------|-------|-------------|---|-----------|-----|-------------|-------------|-----------|-------|-------------|-----------------------|-----------------|---------------------|---------------------------|---------------------------------------------------------------------------------------------------------------------------|-------------------------------------------------|-----------------|---------------------------------------------|-------------------|-------------------------------|-------------------------------|-------------------------|-----------------------|---------------------|---------------|-----------|---------|---------|-------------|-----------------|-------
SobMyo11H           -----|---------------|---------|-------|-------|-|-------|-------------------|-------------|-------|-------------|---|-----------|-----|-------------|-------------|-----------|-------------|-------|-----------------------|-----------------|---------------------|---------------------------|---------------------------------------------------------------------------------------------------------------------------|-------------------------------------------------|-----------------|---------------------------------------------|-------------------|-------------------------------|-------------------------------|-------------------------|-----------------------|---------------------|---------------|-----------|---------|-----------------------|-----------------|-------
ZmMyo11H            -----|---------------|---------|-------|-------|-|-------|-------------------|-------------|-------|-------------|---|-----------|-----|-------------|-------------|-----------|-------------|-------|-----------------------|-----------------|---------------------|---------------------------|---------------------------------------------------------------------------------------------------------------------------|-------------------------------------------------|---------------------------------------------------------------|---------------------------------------------------|-------------------------------|-------------------------|-----------------------|---------------------|---------------|-----------|---------|---------|-------------|-----------------|-------
SeiMyo11H           -----|---------------|---------|-------|-------|-|-------|-------------------|-------------|-------|-------------|---|-----------|-----|-------------|-------------|-----------|-------|-------------|-----------------------|-----------------|---------------------|---------------------------|---------------------------------------------------------------------------------------------------------------------------|-------------------------------------------------|-----------------|---------------------------------------------|-------------------|-------------------------------|-------------------------------|-------------------------|-----------------------|---------------------|---------------|-----------|---------|---------|-------------|-----------------|-------
PnvMyo11Ha          -----|---------------|---------|-------|-------|-|-------|-------------------|-------------|-------|-------------|---|-----------|-----|-------------|-------------|-----------|-------|-------------|-----------------------|-----------------|---------------------|---------------------------|---------------------------------------------------------------------------------------------------------------------------|-------------------------------------------------|-----------------|---------------------------------------------|-------------------|-------------------------------|-------------------------------|-------------------------|-----------------------|---------------------|---------------|-----------|---------|---------|-------------|-----------------|-------
PnvMyo11Hb          -----|---------------|---------|-------|-------|-|-------|-------------------|-------------|-------|-------------|---|-----------|-----|-------------|-------------|-----------|-------|-------------|-----------------------|-----------------|---------------------|---------------------------|---------------------------------------------------------------------------------------------------------------------------|-------------------------------------------------|-----------------|-----------------------------------------|-----------------------|-------------------------------|-------------------------------|-------------------------|-----------------------|---------------------|---------------|-----------|---------|---------|-------------|-----------------|-------
BdMyo11H            -----|---------------|---------|-------|-------|-|-------|-------------------|-------------|-------|-------------|---|-----------|-----|-------------|-------------|-----------|-------|-------------|-----------------------|-----------------|---------------------|---------------------------|---------------------------------------------------------------------------------------------------------------------------|-------------------------------------------------|-----------------|---------------------------------------------|-------------------|-------------------------------|-------------------------------|-------------------------|-----------------------|---------------------|---------------|-----------|---------|---------|-------------|-----------------|-------
HvMyo11H            -----|---------------|---------|-------|-------|-|-------|-------------------|-------------|-------|-------------|---|-----------|-----|-------------|-------------|-----------|-------|-------------|-----------------------|-----------------|---------------------|---------------------------|---------------------------------------------------------------------------------------------------------------------------|-------------------------------------------------|-----------------|---------------------------------------------|-------------------|-------------------------------|-------------------------------|-------------------------|-----------------------|---------------------|---------------|-----------|---------|---------|-------------|-----------------|-------
PhdMyo11H           -----|-------------------------|-------|-------|-|-------|-------------------|-------------|-------|-------------|---|-----------|-----|-------------|-------------|-----------|-------|-------------|-----------------------|-----------------|---------------------|---------------------------|---------------------------------------------------------------------------------------------------------------------------|-------------------------------------------------|-----------------|---------------------------------------------|-------------------|-------------------------------|-------------------------------|-------------------------|-----------------------|---------------------|---------------|-----------|---------|---------|---------------------------------------
MuaMyo11Ha          -----|---------------|---------|-------|-------|-|-------|-------------------|-------------|-------|-------------|---|-----------|-----|-------------|-------------|-----------|-------|-------------|-----------------------|-----------------|---------------------|---------------------------|---------------------------------------------------------------------------------------------------------------------------|-------------------------------------------------|-----------------|-----------------------------------------------------------------|-------------------------------|-------------------------------|-------------------------|-----------------------|---------------------|---------------|-----------|---------|---------|-------------|-----------------|-------
MuaMyo11Hb          -----|---------------|---------|-------|-------|-|-------|-------------------|-------------|-------|-------------|---|-----------|-----|-------------|-------------|-----------|-------|-------------|-----------------------|-----------------|---------------------|---------------------------|---------------------------------------------------------------------------------------------------------------------------|-------------------------------------------------|-----------------|---------------------------------------------|-------------------|-------------------------------|-------------------------------|-------------------------|-----------------------|---------------------|---------------|-----------|---------|---------|-------------|-----------------|-------
SemMyo11A           -----|---------------|---------|-------|-------|-|-------|-------------------|-------------|-------|-------------|---|-----------|-------------------|-------------|-----------|---------|-----------|-----------------------|-----------------|---------------------|---------------------------|---------------------------------------------------------------------------------------------------------------------------|-------------------------------------------------|---------------------------|-----------------------------------------------------------------|---------------------|-------------------------------|-------------------------|-----------------------|---------------------|---------------|-----------|---------|---------|-------------|-----------------|-------
SemMyo11B           ---------|-----------|---------|-------|-------|-|-------|-------------------|-------------|-------|-------------|---|-----------|-----|-------------|-------------|-----------|---------|-----------------------------------|-----------------|---------------------|---------------------------|---------------------------------------------------------------------------------------------------------------------------|-------------------------------------------------|---------------------------|-------------------------------------------------------------|-------------------------|-------------------------------|-------------------------|-----------------------|---------------------|---------------|-----------|---------|---------|-------------|-----------------|-------
PhpMyo11A           -----|---------------|---------|-------|-------|-|-------|-------------------|-------------|-------|-------------|---|-----------|-----|-------------|-------------|-----------|---------|-----------|-----------------------|-----------------|---------------------|---------------------------|---------------------------------------------------------------------------------------------------------------------------|-------------------------------------------------|---------------------------|-------------------------------------------------------------|-------------------------|-------------------------------|-------------------------|-----------------------|---------------------|---------------|-----------|---------|---------|-------------|-----------------|-------
PhpMyo11B           ---------|-----------|---------|-------|-------|-|-------|-------------------|-------------|-------|-------------|---|-----------|-----|-------------|-------------|-----------|---------|-----------|-----------------------|-----------------|---------------------|---------------------------|---------------------------------------------------------------------------------------------------------------------------|-------------------------------------------------|---------------------------|-------------------------------------------------------------|-------------------------|-------------------------------|-------------------------|-----------------------|---------------------|---------------|-----------|---------|---------|-------------|-----------------|-------
PhpMyo11C           -----|---------------|---------|-------|-------|-|-------|-------------------|-------------|-------|-------------|---|---------|-------|-------------|-------------|-------------------------------------------------------------------------------------------------------------------------------------------------------------------------------------------------------------------------------------------------------------------------------------------------------------------------------------------------------------------------------------------------------------------------------------------------------------------------------------------------------------------------------------------------------------------------------------------------------------------------------
GlmMyo11Da          -----|---------------|---------|-------|-------|-|-------|-------------------|-------------|-------|-------------|---|-----------|-----|-------------|-------------|-----------|---------|-----------|-----------------------|-----------------|-------------------------------------------------------------------------|---------------------------------------------------------------------------------------------------|-------------------------------------------------|-----------------------------------------------------------------|-------------------------------------------------------------------------------------------------------------------------------------------------------------------------------------------------------------------------------------------------
GlmMyo11Db          -----|---------------|---------|-------|-------|-|-------|-------------------|-------------|-------|-------------|---|-----------|-----|-------------|-------------|-----------|---------|-----------|-----------------------|-----------------|-------------------------------------------------------------------------|---------------------------------------------------------------------------------------------------|-------------------------------------------------|-----------------------------------------------------------------|-------------------------------------------------------------------------------------------------------------------------------------------------------------------------------------------------------------------------------------------------
PhvMyo11D           -----|---------------|---------|-------|-------|-|-------|-------------------|-------------|-------|-------------|---|-----------|-----|-------------|-------------|-----------|---------|-----------|-----------------------|-----------------|-----------------------------------------------------------------|-----------------------------------------------------------------------------------------------------------|-------------------------------------------------|-----------------------------------------------------------------|-------------------------------------------------------------------------------------------------------------------------------------------------------------------------------------------------------------------------------------------------
CjcMyo11D           -----|---------------|---------|-------|-------|-|-------|-------------------|-------------|-------|-------------|---|-----------|-----|-------------|-------------|-----------|---------|-----------|-----------------------|-----------------|-----------------------------------------------------------------|-----------------------------------------------------------------------------------------------------------|-------------------------------------------------|-----------------------------------------------------------------|-------------------------------------------------------------------------------------------------------------------------------------------------------------------------------------------------------------------------------------------------
LasMyo11Ca          -----|---------------|---------|-------|-------|-|-------|-------------------|-------------|-------|-------------|---|-----------|-----|-------------|-------------|-----------|---------|-----------|---------------------------------------------------------------------------------------------------------------------------------------------------------------------------------------------------------------------------------------------------------------------------------------------------------------------------------------------------------------------------------------------------------------------------------------------------------------------------------------------------------------------------------------------------------------------------------------------
NbMyo11Cb           -------|-------------|-------------------------------------------------------|-------------|-------|-------------|---|-----------|-----|-------------|-------------|-----------|---------------------|---------------------|-----------------|-----------------------------------------|-----------------------------------------------------------------------------------------------------------------------------------------------------------------------------------------------------------|-----------------|-------------------------------------------------------------------------------------------------------------------------------------|-----------------------|---------------------|---------------|-----------|---------|---------|-------------|---------------|-----------
MtMyo11C2           -----|-----------------|-------|-------|-------|-|-------|-------------------|-------------|-------|-------------|---|-----------|-----|-------------|-------------|-----------|---------|-----------|-----------------------|-----------------|---------------------|---------------------------|---------------------------------------------------------------------------------------------------------------------------|---------------------------------------------------------------------------------------------------------------------------------------------------------------------------------------------|-------------------------------------------------------------------------------------|-------------------------|-------------------------------------------------------
EugMyo11D           -----|---------------|---------|-------|-------|-|-------|-------------------|-------------|-------|-------------|---|-----------|-----|-------------|-------------|-----------|---------|-----------|-----------------------|-----------------|---------------------|---------------------------|---------------------------------------------------------------------------------------------------------------------------|-------------------------------------------------|-----------------------------------------------------------------|-------------------------------------------------------------------------------------------------------------------------------------------------------------------------------------------------------------------------------------------------
EucMyo11D           -----|---------------|---------|-------|-------|-|-------|---------------------------------|-------|-------------|---|-----------|-----|-------------|-------------|-----------|---------|-----------|-----------------------|-----------------|---------------------|---------------------------|---------------------------------------------------------------------------------------------------------------------------|-------------------------------------------------|-----------------------------------------------------------------|-------------------------------------------------------------------------------------------------------------------------------------------------------------------------------------------------------------------------------------------------
ThcMyo11D           -----|---------------|---------|-------|-------|-|-------|-------------------|-------------|-------|-------------|---|-----------|-----|-------------|-------------|-----------|---------|-----------|-----------------------|-----------------|---------------------|-----------|-------------------------------------------------------------------------------------------------------------------------------------------|-------------------------------------------------|-----------------------------------------------------------------|-------------------------------------------------------------------------------------------------------------------------------------------------------------------------------------------------------------------------------------------------
GorMyo11D           ---------------------|---------|-------|-------|-|-------|-------------------|-------------|-------|-------------|---|-----------|-----|-------------|-------------|-----------|---------|-----------|-----------------------|-----------------------------------|-------------------------------------|---------------------------------------------------------------------------------------------------------------------|-------------------------------------------------|-----------------------------------------------------------------|-------------------------------------------------------------------------------------------------------------------------------------------------------------------------------------------------------------------------------------------------
CtsMyo11D           -----|---------------|---------|-------|-------|-|-------|-------------------|-------------|-------|-------------|---|-----------|-----|-------------|-------------|-----------|---------|-----------|-----------------------|-----------------|---------------------|-------------------------------------------------------------------------------------------------------------------------------------------------------|-------------------------------------------------|-----------------------------------------------------------------|-------------------------------------------------------------------------------------------------------------------------------------------------------------------------------------------------------------------------------------------------
CicMyo11D           -----|---------------|---------|-------|-------|-|-------|-------------------|-------------|-------|-------------|---|-----------|-----|-------------|-------------|-----------|---------|-----------|-----------------------|-----------------|---------------------|-------------------------------------------------------------------------------------------------------------------------------------------------------|-------------------------------------------------|-----------------------------------------------------------------|-------------------------------------------------------------------------------------------------------------------------------------------------------------------------------------------------------------------------------------------------
CprMyo11D           ---------------------|---------|-------|-------|-|-------|-------------------|-------------|-------|-------------|---|-----------|-----|-------------|-------------|-----------|---------|-----------|-----------------------|-----------------|---------------------|-------------------------------------------------------------------------------------------------------------------------------------------------------|-------------------------------------------------|-----------------------------------------------------------------|-------------------------------------------------------------------------------------------------------------------------------------------------------------------------------------------------------------------------------------------------
AtMyo11D            ---------------------|---------|-------|-------|-|-------|-------------------|-------------|-------|-------------|---|-----------|-----|-------------|-------------|-----------|---------|-----------|-----------------------|-----------------|---------------------|-------------------------------------------------------------------------------------------------------------------------------------------------------|-------------------------------------------------|-----------------------------------------------------------------|-------------------------------------------------------------------------------------------------------------------------------------------------------------------------------------------------------------------------------------------------
ArlMyo11D           ---------------------|---------|-------|-------|-|-------|-------------------|-------------|-------|-------------|---|-----------|-----|-------------|-------------|-----------|---------|-----------|-----------------------|-----------------|---------------------|-------------------------------------------------------------------------------------------------------------------------------------------------------|-------------------------------------------------|-----------------------------------------------------------------|-------------------------------------------------------------------------------------------------------------------------------------------------------------------------------------------------------------------------------------------------
EuhMyo11D           ---------------------|---------|-------|-------|-|-------|-------------------|-------------|-------|-------------|---|-----------|-----|-------------|-------------|-----------|---------|-----------|-----------------------|-----------------|---------------------|-------------------------------------------------------------------------------------------------------------------------------------------------------|-------------------------------------------------|-----------------------------------------------------------------|-------------------------------------------------------------------------------------------------------------------------------------------------------------------------------------------------------------------------------------------------
EtsMyo11D           ---------------------|---------|-------|-------|-|-------|-------------------|-------------|-------|-------------|---|-----------|-----|-------------|-------------|-----------|---------|-----------|-----------------------|-----------------|---------------------|-------------------------------------------------------------------------------------------------------------------------------------------------------|-------------------------------------------------|-----------------------------------------------------------------|-------------------------------------------------------------------------------------------------------------------------------------------------------------------------------------------------------------------------------------------------
EupMyo11D           ---------------------|---------|-------|-------|-|-------|-------------------|-------------|-------|-------------|---|-----------|-----|-------------|-------------|-----------|---------|-----------|-----------------------|-----------------|---------------------|-------------------------------------------------------------------------------------------------------------------------------------------------------|-------------------------------------------------|-----------------------------------------------------------------|-------------------------------------------------------------------------------------------------------------------------------------------------------------------------------------------------------------------------------------------------
BrspMyo11Db         ---------------------|---------|-------|-------|-|-------|-------------------|-------------|-------|-------------|---|-----------|-----|-------------|-------------|-----------|---------|-----------|-----------------------|-----------------|---------------------|-------------------------------------------------------------------------------------------------------------------------------------------------------|-------------------------------------------------|-----------------------------------------------------------------|-------------------------------------------------------------------------------------------------------------------------------------------------------------------------------------------------------------------------------------------------
BrspMyo11Da         ---------------------|---------|-------|-------|-|-------|-------------------|-------------|-------|-------------|---|-----------|-----|-------------|-------------|-----------|---------|-----------|-----------------------|-----------------|---------------------|-------------------------------------------------------------------------------------------------------------------------------------------------------|-------------------------------------------------|-----------------------------------------------------------------|-------------------------------------------------------------------------------------------------------------------------------------------------------------------------------------------------------------------------------------------------
CipMyo11D           -----|---------------|---------|-------|-------|-|-------|-------------------|-------------|-------|-------------|---|-----------|-----|-------------|-------------|-----------|---------|-----------------------------------------------------|-----------------------------------------------|-----------------------------------------------------------------------------------------------------------------------------|-------------------------------------------------|-----------------------------------------------------------------|-------------------------------------------------------------------------------------------------------------------------------------------------------------------------------------------------------------------------------------------------
FrvMyo11D           -----|---------------|---------|-------|-------|-|-------|-------------------|-------------|-------|-------------|---|-----------|-----|-------------|-------------|-----------|---------|-----------|-----------------------|-----------------|-------|-----------------|---------------|-------|---------|---|-------------------------------------------------------------------------------------------------------------|-------------------------------------------------|-----------------------------------------------------------------|-------------------------------------------------------------------------------------------------------------------------------------------------------------------------------------------------------------------------------------------------
PupMyo11D           -----|---------------|---------|-------|-------|-|-------|-------------------|-------------|-------|-------------|---|-----------|-----|-------------|-------------|-----------|---------|-----------|-----------------------|-----------------|-------------------------|---------------|---------------------|-------------------------------------------------------------------------------------------------------------|-------------------------------------------------|-----------------------------------------------------------------|-------------------------------------------------------------------------------------------------------------------------------------------------------------------------------------------------------------------------------------------------
PxbMyo11D1          -----|---------------|---------|-------|-------|-|-------|-------------------|-------------|-------|-------------|---|-----------|-----|-------------|-------------|-----------|---------|-----------|-----------------------|-----------------|-------|-----------------|---------------|---------------------|-------------------------------------------------------------------------------------------------------------|-------------------------------------------------|-----------------------------------------------------------------|-------------------------------------------------------------------------------------------------------------------------------------------------------------------------------------------------------------------------------------------------
MadMyo11D1          -----|---------------|---------|-------|-------|-|-------|-------------------|-------------|-------|-------------|---|-----------|-----|-------------|-------------|-----------|---------|-----------|-----------------------|-----------------|-------------------------|---------------|---------------------|-------------------------------------------------------------------------------------------------------------|-------------------------------------------------|-----------------------------------------------------------------|-------------------------------------------------------------------------------------------------------------------------------------------------------------------------------------------------------------------------------------------------
PxbMyo11D2          -----|---------------|---------|-------|-------|-|-------|-------------------|-------------|-------|-------------|---|-----------|-----|-------------|-------------|-----------|---------|-----------|-----------------------|-----------------|-------------------------|---------------|---------------------|-------------------------------------------------------------------------------------------------------------|-------------------------------------------------|-----------------------------------------------------------------|-------------------------------------------------------------------------------------------------------------------------------------------------------------------------------------------------------------------------------------------------
MadMyo11D2          -------------------------------|-------|-------|-|-------|-------------------|-------------|-------|-------------|---|-----------|-----|-------------|---------------------------------------------------------------------------------------------------------------------------------------------------------------------------------------------------------------------------------------------------------------------------------------------------------------------------------------------------------------------------------------------------------------------------------------------------------------------------------------------------------------------------------------------------------------------------------------------------------------------------------------------
BenMyo11D           -----|---------------|---------|-------|-------|-|-------|-------------------|-------------|-------|-------------|---|-----------|-----|-------------|-------------|-----------|---------|-----------|-----------------------|-----------------|-----------------------------------------------------------------------------|-----------------------------------------------------------------------------------------------|-------------------------------------------------|-----------------------------------------------------------------|-------------------------------------------------------------------------------------------------------------------------------------------------------------------------------------------------------------------------------------------------
CnsMyo11D           -----------------------------------------------|-|-------|-------------------|-------------|-------|-------------|---|-----------|-----|-------------|-------------|-----------|---------|-----------|-----------------------------------------------------------------------------------------------------------------------------------------------------------------------------------------------------------------------|-------------------------------------------------|-----------------------------------------------------------------|-------------------------------------------------------------------------------------------------------------------------------------------------------------------------------------------------------------------------------------------------
CusMyo11D           -----|---------------|---------|-------|-------|-|-------|-------------------|-------------|-------|-------------|---|-----------|-----|-------------|-------------|-----------|---------|-----------|-----------------------|-----------------|-------------------------------------------------|---------------------------------------------------------------------------------------------------------------------------|-------------------------------------------------|-----------------------------------------------------------------|-------------------------------------------------------------------------------------------------------------------------------------------------------------------------------------------------------------------------------------------------
CumMyo11D           -----|---------------|---------|-------|-------|-|-------|-------------------|-------------|-------|-------------|---|-----------|-----|-------------|-------------|-----------|---------|-----------|-----------------------|-----------------|-------------------------------------------------|---------------------------------------------------------------------------------------------------------------------------|-------------------------------------------------|-----------------------------------------------------------------|-------------------------------------------------------------------------------------------------------------------------------------------------------------------------------------------------------------------------------------------------
CtlMyo11D           -----|---------------|---------|-------|-------|-|-------|-------------------|-------------|-------|-------------|---|-----------|-----|-------------|-------------|-----------|---------|-----------|-----------------------|-----------------|-------------------------------------------------|---------------------------------------------------------------------------------------------------------------------------|-------------------------------------------------|-----------------------------------------------------------------|-------------------------------------------------------------------------------------------------------------------------------------------------------------------------------------------------------------------------------------------------
LuMyo11Dc           -----|---------------|---------|-------|-------|-|-------|---------------------------------|-------|-------------|---|-----------|-----------------------------------------------------------------------------------------------------------------------------------------------------------------------------------------------------------------------------------------------------------------------------------------------------------------------------------------------------------------------------------------------------------------------------------------------------------------------------------------------------------------------------------------------------------------------------------------------------------------------------------------------------------------
LuMyo11Da           -----|---------------|---------|-------|-------|-|-------|---------------------------------|-------|-------------|---|-----------|-----|-------------|-------------|-----------|---------|-----------|-----------------------|-----------------|-----------------------------------------------------------------------------------------------------------------------------------------------------------------------------|-------------------------------------------------|-------------------------------------------|---------------------|-------------------------------------------------------------------------------------------------------------------------------------------------------------------------------------------------------------------------------------------------
LuMyo11Db           -----|---------------|---------|-------|-------|-|-------|---------------------------------|-------|-------------|---|-----------|-----------------------------------------------------------------------------------------------------------------------------------------------------------------------------------------------------------------------------------------------------------------------------------------------------------------------------------------------------------------------------------------------------------------------------------------------------------------------------------------------------------------------------------------------------------------------------------------------------------------------------------------------------------------
PotMyo11D           -----|---------------|---------|-------|-------|-|-------|-------------------|-------------|-------|-------------|---|-----------|-----|-------------|-------------|-----------|---------|-----------|-----------------------|-----------------|---------------------|---------------------------|---------------------------------------------------------------------------------------------------------------------------|-------------------------------------------------|-----------------------------------------------------------------|-------------------------------------------------------------------------------------------------------------------------------------------------------------------------------------------------------------------------------------------------
RicMyo11D           -----|---------------|---------|-------|-------|-|-------|-------------------|-------------|-------|-------------|---|-----------|-----|-------------|-------------|-----------|---------|-----------|-----------------------|-----------------|---------------------|---------------------------|---------------------------------------------------------------------------------------------------------------------------|-------------------------------------------------|-----------------------------------------------------------------|-------------------------------------------------------------------------------------------------------------------------------------------------------------------------------------------------------------------------------------------------
JcMyo11D            -----|---------------|---------|-------|-------|-|---------------------------|-------------|-------|-------------|---|-----------|-----|-------------|-------------|-----------|---------|-----------|-----------------------|-----------------|---------------------|---------------------------|---------------------------------------------------------------------------------------------------------------------------|-------------------------------------------------|-----------------------------------------------------------------|-------------------------------------------------------------------------------------------------------------------------------------------------------------------------------------------------------------------------------------------------
MeMyo11D            -----|---------------|---------|-------|-------|-|-------|-------------------|-------------|-------|-------------|---|-----------|-----|-------------|-------------|-----------|---------|-----------|-----------------------|-----------------|---------------------|---------------------------|---------------------------------------------------------------------------------------------------------------------------|-------------------------------------------------|-----------------------------------------------------------------|-------------------------------------------------------------------------------------------------------------------------------------------------------------------------------------------------------------------------------------------------
VvMyo11D            -----|---------------|---------|-------|-------|-|-------|-------------------|-------------|-------|-------------|---|-----------|-----|-------------|-------------|-----------|---------|-----------|-----------------------|-----------------|---------------------|---------------------------|---------------------------------------------------------------------------------------------------------------------------|-------------------------------------------------|-----------------------------------------------------------------|-------------------------------------------------------------------------------------------------------------------------------------------------------------------------------------------------------------------------------------------------
LeMyo11D1           -----|---------------|---------|-------|-------|-|-------|-------------------|-------------|-------|-------------|---|-----------|-----|-------------|-------------|-----------|---------|-----------|-----------------------|-----------------|---------------------|---------------------------|---------------------------------------------------------------------------------------------------------------------------|-------------------------------------------------|-----------------------------------------------------------------|-------------------------------------------------------------------------------------------------------------------------------------------------------------------------------------------------------------------------------------------------
SopMyo11D1          -------------------|-----------|-------|-------|-|-------|-------------------|-------------|-------|-------------|---|-----------|-----|-------------|-------------|-----------|---------|-----------|-----------------------|-----------------|---------------------|---------------------------|---------------------------------------------------------------------------------------------------------------------------|-------------------------------------------------|-----------------------------------------------------------------|-------------------------------------------------------------------------------------------------------------------------------------------------------------------------------------------------------------------------------------------------
StMyo11D1           -----|---------------|---------|-------|-------|-|-------|-------------------|-------------|-------|-------------|---|-----------|-----|-------------|-------------|-----------|---------|-----------|-----------------------|-----------------|---------------------|---------------------------|---------------------------------------------------------------------------------------------------------------------------|-------------------------------------------------|-----------------------------------------------------------------|-------------------------------------------------------------------------------------------------------------------------------------------------------------------------------------------------------------------------------------------------
NbMyo11D1b          -----|---------------|---------|-------|-------|-|-------|-------------------|-------------|-------|-------------|---|-----------|-----|-------------|-------------|-----------|---------|-----------|-----------------------|-----------------|---------------------|---------------------------|---------------------------------------------------------------------------------------------------------------------------|-------------------------------------------------|-----------------------------------------------------------------|-------------------------------------------------------------------------------------------------------------------------------------------------------------------------------------------------------------------------------------------------
MigMyo11Da          -----|---------------|---------|-------|-------|-|-------|-------------------|-------------|-------|-------------|---|-----------|-----|-------------|-------------|-----------|---------|-----------|-----------------------|-----------------|---------------------|---------------------------|---------------------------------------------------------------------------------------------------------------------------|-------------------------------------------------|-----------------------------------------------------------------|-------------------------------------------------------------------------------------------------------------------------------------------------------------------------------------------------------------------------------------------------
LasMyo11Da          -----|---------------|---------|-------|-------|-|-------|-------------------|-------------|-------|-------------|---|-----------|-----|-------------|-------------|-----------|---------|-----------|-----------------------|-----------------|---------------------|---------------------------|-------------------------------------|-------------------------------------------------------------------------------------|-------------------------------------------------------------------------------------------------------------------|-------------------------------------------------------------------------------------------------------------------------------------------------------------------------------------------------------------------------------------------------
AqcMyo11D           -----|---------------|---------|-------|-------|-|-------|-------------------|-------------|-------|-------------|---|-----------|-----|-------------|-------------|-----------|---------|-----------|-----------------------|-----------------|---------------------|---------------------------|---------------------------------------------------------------------------------------------------------------------------|-------------------------------------------------|-----------------------------------------------------------------|-------------------------------------------------------------------------------------------------------------------------------------------------------------------------------------------------------------------------------------------------
PnvMyo11E2a         -----|---------------|---------|-------|-------|-|-------|-------------------|-------------|-------|-------------|---|-----------|-----|-------------|-------------|-----------|---------|-----------|-----------------------|-----------------|---------------------|---------------------------|---------------------------------------|-------------|-----|-|-|-|-------|---|---|-----|-----|-----|-----------------|---------------------|-----------|---------------------|---------------------------|-----------------------------------------------------------|-------------------|---------------------------------------|-------------------------------------------------|---------------------|---------------|-----------|---------|---------|-------------|-----------------|-------
PnvMyo11E2b         -----|---------------|---------|-------|-------|-|-------|-------------------|-------------|-------|-------------|---|-----------|-----|-------------|-------------|-----------|---------|-------|-|---|-------------------------------------------------------------------------------------------------------------------------------------------------------------------------------------------------------------------------------------------------------------------------------------------------------------------------------------------------------------------------------------------------------------------------------------------------------------------------------------------------------------------------------------------------------------------------------------------
SeiMyo11E2          -----|---------------|---------|-------|-------|-|-------|-------------------|-------------|-------|-------------|---|-----------|-----|-------------|-------------|-----------|---------|-----------|-----------------------|-----------------|---------------------|---------------------------|---------------------------------------|-------------|-----|-|-|-|---|---|---|---|-----|-----|-----|-----------------|---------------------|-----------|---------------------|---------------------------|-----------------------------------------------------------|-------------------|---------------------------------------|-------------------------------------------------|---------------------|---------------|-----------|---------|---------|-------------|-----------------|-------
SobMyo11E2          -----|---------------|---------|-------|-------|-|-------|-------------------|-------------|-------|-------------|---|-----------|-----|-------------|-------------|-----------|---------|-----------|-----------------------|-----------------|---------------------|---------------------------|---------------------------------------|-------------|-----|-|-|-|---|---|---|---|-----|-----|-----|-----------------|---------------------|-----------|---------------------|---------------------------|-----------------------------------------------------------|-------------------|---------------------------------------|-------------------------------------------------|---------------------|---------------|-----------|---------|---------|-------------|-----------------|-------
ZmMyo11E2a          -------------------------------------------------------------------------------------------------------------------------------------------------------------------------------|---------|-----------|-----------------------|-----------------|---------------------|---------------------------|---------------------------------------|-------------|-----|-|-|-|---|---|---|---|-----|-----|-----|-----------------|---------------------|-----------|---------------------|---------------------------|-----------------------------------------------------------|-------------------|---------------------------------------|-------------------------------------------------|---------------------|---------------|-----------|---------|---------|-------------|-----------------|-------
ZmMyo11E2b          -----|---------------|---------|-------|-------|-|-------|-------------------|-------------|-------|-------------|---|-----------|-----|-------------|-------------|-----------|---------|-------------------------------------------------------------------------------------------------------------------------------------------------------------------|-|-|-------------|---|-----|-----|-----|-----------------|---------------------|-----------|---------------------|---------------------------|-----------------------------------------------------------|-------------------|---------------------------------------|-------------------------------------------------|---------------------|---------------|-----------|---------|---------|-------------|-----------------|-------
Os_bMyo11E2         -----|---------------|---------|-------|-------|---------|-------------------|-------------|-------|-------------|---|-----------|-----|-------------|-------------|-----------|---------|-----------|-----------------------|-----------------|---------------------|---------------------------|---------------------------------------|-------------|-----|-|-|-|---|---|---|---|-----|-----|-----------------------|---------------------|-----------|---------------------|---------------------------|-----------------------------------------------------------|-------------------|---------------------------------------|-------------------------------------------------|---------------------|---------------|-----------|---------|---------|-------------|-----------------|-------
Os_aMyo11E2         -----|---------------|---------|-------|-------|-|-------|-------------------|-------------|-------|-------------|---|-----------|-----|-------------|-------------|-----------|---------|-----------|-----------------------|-----------------|---------------------|---------------------------|---------------------------------------|-------------|-----|-|-|-|---|---|---|---|-----|-----|-----|-----------------|---------------------|-----------|---------------------|---------------------------|-----------------------------------------------------------|-------------------|---------------------------------------|-------------------------------------------------|---------------------|---------------|-----------|---------|---------|-------------|-----------------|-------
OrgMyo11E2          -----|---------------|---------|-------|-------|-|-------|-------------------|-------------|-------|-------------|---|-----------|-----|-------------|-------------|-----------|---------|-----------|-----------------------|-----------------|---------------------|---------------------------|---------------------------------------|-------------|-----|-|-|-|---|---|---|---|-----|-----|-----|-----------------|---------------------|-----------|---------------------|---------------------------|-----------------------------------------------------------|-------------------|---------------------------------------|-------------------------------------------------|---------------------|---------------|-----------|---------|---------|-------------|-----------------|-------
OrbMyo11E2          -----|---------------|---------|-------|-------|-|-------|-------------------|-------------|-------|-------------|---|-----------|-----|-------------|-------------|-----------|---------|-----------|-----------------------|-----------------|---------------------|---------------------------|---------------------------------------|-------------|-----|-|-|-|---|---|---|---|-----|-----|-----|-----------------|---------------------|-----------|---------------------|---------------------------|-----------------------------------------------------------|-------------------|-----------------------------------------------------------------------------------------|---------------------|---------------|-----------|---------|---------|-------------|-----------------|-------
BdMyo11E2           -----|---------------|---------|-------|-------|-|-------|-------------------|-------------|-------|-------------|---|-----------|-----|-------------|-------------|-----------|---------|-----------|-----------------------|-----------------|---------------------|---------------------------|---------------------------------------|-------------|-----|-|-|-|---|---|---|---|-----|-----|-----|-----------------|---------------------|-----------|---------------------|---------------------------|-----------------------------------------------------------|-------------------|---------------------------------------|-------------------------------------------------|---------------------|---------------|-----------|---------|---------|-------------|-----------------|-------
PnvMyo11E1a         -----|---------------|---------|-------|-------|-|-------|-------------------|-------------|-------|-------------|---|-----------|-----|-------------|-------------|-----------|---------|-----------|-----------------------|-----------------|---------------------|---------------------------|---------------------------------------|-------------|-----|-|-|-|---|---|---|---|---|-----|---------|---------|---------------|---------|-----------|-------------------------------------------------------|-------------------------------------------------------------------------|---------------|---------|-------------------|-|-------------|-----------------------|-------------------------------------------------------------------------------------------------------------------
PnvMyo11E1b         -----|---------------|---------|-------|-------|-|-------|-------------------|-------------|-------|-------------|---|-----------|-----|-------------|-------------|-----------|-------------------------|-----|-----------------|-------------------|-------------------------|-------------------------------------|---------------------------|-------------------|---|---|---|---|-----|-----|-|-----|---------------------|-----------------------------|-------------------|-----------|---------------------------|-----------------------------------------------------|-----------------|-------------|-------------|---------------------------------------------------------------------------------------------------------------------------------------------------------------------
SeiMyo11E1          -----|---------------|---------|-------|-------|-|-------|-------------------|-------------|-------|-------------|---|-----------|-----|-------------|-------------|-----------|---------|-----------|-----------------------|-----------------|---------------------|---------------------------|---------------------------------------|-------------------------|---|---|---|---|-----|-----|-----|-----------------|---------------------|-----------|---------------------|---------------------------|-----------------------------------------------------------|---------------------|-------------------------------------|-------------------------------------------------|---------------------|---------------|-----------|---------|---------|-------------|-----------------|-------
SobMyo11E1          -----|---------------|---------|-------|-------|-|-------|-------------------|-------------|-------|-------------|---|-----------|-----|-------------|-------------|-----------|---------|-----------|-----------------------|-----------------|---------------------|---------------------------|---------------------------------------|-------------------------|---|---|---|---|-----|-----|-----|-----------------|---------------------|-----------|---------------------|---------------------------|-----------------------------------------------------------|---------------------|-------------------------------------|-------------------------------------------------|---------------------|---------------|-----------|---------|---------|-------------|-----------------|-------
Os_bMyo11E1         -----|---------------|---------|-------|-------|-|-------|-------------------|-------------|-------|-------------|---|-----------|-----|-------------|-------------|-----------|---------|-----------|-----------------------|-----------------|---------------------|---------------------------|---------------------------------------|-------------------------|---|---|---|---|-----|-----|-----|-----------------|---------------------|-----------|---------------------|---------------------------|-----------------------------------------------------------|---------------------|-------------------------------------|-------------------------------------------------|---------------------|---------------|-----------|---------|---------|-------------|-----------------|-------
Os_aMyo11E1         -----|---------------|---------|-------|-------|-|-------|-------------------|-------------|-------|-------------|---|-----------|-----|-------------|-------------|-----------|---------|-----------|-----------------------|-----------------|---------------------|---------------------------|---------------------------------------|-------------------------|---|---|---|---|-----|-----|-----|-----------------|---------------------|-----------|---------------------|---------------------------|-----------------------------------------------------------|---------------------|-------------------------------------|-------------------------------------------------|---------------------|---------------|-----------|---------|---------|-------------|-----------------|-------
OrbMyo11E1          -----|---------------|---------|-------|-------|-|-------|-------------------|-------------|-------|-------------|---|-----------|-----|-------------|-------------|-----------|---------|-----------|-----------------------|-----------------|---------------------|---------------------------|---------------------------------------|-------------------------|---|---|---|---|-----|-----|-----|-----------------|---------------------|-----------|---------------------|---------------------------|-----------------------------------------------------------|---------------------|-------------------------------------|-------------------------------------------------|---------------------|---------------|-----------|---------|---------|-------------|-----------------|-------
BdMyo11E1           -----|---------------|---------|-------|-------|-|-------|-------------------|-------------|-------|-------------|---|-----------|-----|-------------|-------------|-----------|---------|-----------|-----------------------|-----------------|---------------------|---------------------------|---------------------------------------|-------------------------|---|---|---|---|-----|-----|-----|-----------------|---------------------|-----------|---------------------|---------------------------|-----------------------------------------------------------|---------------------|-------------------------------------|-------------------------------------------------|---------------------|---------------|-----------|---------|---------|-------------|-----------------|-------
HvMyo11E1           -----|---------------|---------|-------|-------|-|-------|-------------------|-------------|-------|-------------|---|-----------|-----|-------------|-------------|-----------|---------|-----------|-----------------------|-----------------|---------------------|---------------------------|---------------------------------------|-------------------------|---|---|---|---|-----|-----|-----|-----------------|---------------------|-----------|---------------------|---------------------------|-----------------------------------------------------------|---------------------|-------------------------------------|-------------------------------------------------|---------------------|---------------|-----------|---------|---------|-------------|-----------------|-------
PnvMyo11Ca          -----|---------------|---------|-------|-------|-|-------|-------------------|-------------|-------|-------------|---|-----------|-----|-------------|-------------|-----------|---------|-----------|-----------------------|-----------------|---------------------|---------------------------|---------------------------------------------------------------------------------------------------------------------------|-------------------------------------------------|-----------------------|-----------------------------------------------------------------|-------------------------|-------------------------------|-------------------------|-----------------------|---------------------|---------------|-----------|---------|---------|-------------|-----------------|-------
PnvMyo11Cb          -----|---------------|---------|-------|-------|-|-------|-------------------|-------------|-------|-------------|---|-----------|-----|-------------|-------------|-----------|---------|-----------|-----------------------|-----------------|---------------------|---------------------------|---------------------------------------------------------------------------------------------------------------------------|-------------------------------------------------|-----------------------|-----------------------------------------------------------------|-------------------------|-------------------------------|-------------------------|-----------------------|---------------------|---------------|-----------|---------|---------|-------------|-----------------|-------
SeiMyo11C           -----|---------------|---------|-------|-------|-|-------|-------------------|-------------|-------|-------------|---|-----------|-----|-------------|-------------|-----------|---------|-----------|-----------------------|-----------------|---------------------|---------------------------|---------------------------------------------------------------------------------------------------------------------------|-------------------------------------------------|-----------------------|-----------------------------------------------------------------|-------------------------|-------------------------------|-------------------------|-----------------------|---------------------|---------------|-----------|---------|---------|-------------|-----------------|-------
SobMyo11C           -----|---------------|---------|-------|-------|-|-------|-------------------|-------------|-------|-------------|---|-----------|-----|-------------|-------------|-----------|---------|-----------|-----------------------|-----------------|---------------------|---------------------------|---------------------------------------------------------------------------------------------------------------------------|-------------------------------------------------|-----------------------|-----------------------------------------------------------------|-------------------------|-------------------------------|-------------------------|---------------------------------------------|---------------|-----------|---------|---------|-------------|-----------------|-------
ZmMyo11C            -----|---------------|---------|-------|-------|-|-------|-------------------|-------------|-------|-------------|---|-----------|-----|-------------|-------------|-----------|---------|-----------|-----------------------|-----------------|---------------------|---------------------------|---------------------------------------------------------------------------------------------------------------------------|-------------------------------------------------|-----------------------|-----------------------------------------------------------------|-------------------------|-------------------------------|-------------------------|-----------------------|---------------------|---------------|-----------|---------|---------|-------------|-----------------|-------
Os_bMyo11C          -----|---------------|---------|-------|-------|-|-------|-------------------|-------------|-------|-------------|---|-----------|-----|-------------|-------------|-----------|---------|-----------|-----------------------|-----------------|---------------------|---------------------------|---------------------------------------------------------------------------------------------------------------------------|-------------------------------------------------|-----------------------|-----------------------------------------------------------------|-------------------------|-------------------------------|-------------------------|-----------------------|---------------------|---------------|-----------|---------|---------|-------------|-----------------|-------
Os_aMyo11C          -----|---------------|---------|-------|-------|-|-------|-------------------|-------------|-------|-------------|---|-----------|-----|-------------|-------------|-----------|---------|-----------|-----------------------|-----------------|---------------------|---------------------------|---------------------------------------------------------------------------------------------------------------------------|-------------------------------------------------|-----------------------|-----------------------------------------------------------------|-------------------------|-------------------------------|-------------------------|-----------------------|---------------------|---------------|-----------|---------|---------|-------------|-----------------|-------
OrgMyo11C           -----|---------------|---------|-------|-------|-|-------|-------------------|-------------|-------|-------------|---|-----------|-----|-------------|-------------|-----------|---------|-----------|-----------------------|-----------------|---------------------|---------------------------|---------------------------------------------------------------------------------------------------------------------------|-------------------------------------------------|-----------------------|-----------------------------------------------------------------|-------------------------|-------------------------------|-------------------------|-----------------------|---------------------|---------------|-----------|---------|---------|-------------|-----------------|-------
OrbMyo11C           -----|---------------|---------|-------|-------|-|-------|-------------------|-------------|-------|-------------|---|-----------|-----|-------------|-------------|-----------|---------|-----------|-----------------------|-----------------|---------------------|---------------------------|---------------------------------------------------------------------------------------------------------------------------|-------------------------------------------------|-----------------------|-----------------------------------------------------------------|-------------------------|-------------------------------|-------------------------|-----------------------|---------------------|---------------|-----------|---------|---------|-------------|-----------------|-------
BdMyo11C            -----|---------------|---------|-------|-------|-|-------|-------------------|-------------|-------|-------------|---|-----------|-----|-------------|-------------|-----------|---------|-----------|-----------------------|-----------------|---------------------|---------------------------|---------------------------------------------------------------------------------------------------------------------------|-------------------------------------------------|-----------------------|-----------------------------------------------------------------|-------------------------|-------------------------------|-------------------------|-----------------------|---------------------|---------------|-----------|---------|---------|-------------|-----------------|-------
HvMyo11C            ---------------------|---------|-------|-------|-|-------|-------------------|-------------|-------|-------------|---|-----------|-----|-------------|-------------|-----------|---------|-----------|-----------------------|-----------------|---------------------|---------------------------|---------------------------------------------------------------------------------------------------------------------------|-------------------------------------------------|-----------------------|-----------------------------------------------------------------|---------------------------------------------------------|-------------------------|-----------------------|---------------------|---------------|-----------|---------|---------|-------------|-----------------|-------
PhdMyo11C           -----|---------------|---------|-------|-------|-|-------|-------------------|-------------|-------|-------------|---|-----------|-----|-------------|-------------|-----------|---------|-----------|-----------------------|-----------------|---------------------|---------------------------|---------------------------------------------------------------------------------------------------------------------------|-------------------------------------------------|-----------------------|-----------------------------------------------------------------|-------------------------|-------------------------------|-------------------------|-----------------------|---------------------|---------------|-----------|---------|---------|-------------|-----------------|-------
MuaMyo11Ca          -----|---------------|---------|-------|-------|-|-------|-------------------|-------------|-------|-------------|---|-----------|-----|-------------|-------------|-----------|---------|-----------|-----------------------|-----------------|---------------------|---------------------------|---------------------------------------------------------------------------------------------------------------------------|-------------------------------------------------|-----------------------|-----------------------------------------------------------------|-------------------------|-------------------------------|-------------------------|-----------------------|---------------------|---------------|-----------|---------|---------|-------------|-----------------|-------
MuaMyo11Cb          -----|---------------|---------|-------|-------|-|-------|-------------------|-------------|-------|-------------|---|-----------|-----|-------------|-------------|-----------|---------|-----------|-----------------------|-----------------|---------------------|-------------------------------|-----------------------------------------------------------------------------------------------------------------------|-------------------------------------------------|-----------------------|-----------------------------------------------------------------|-------------------------|-------------------------------|-------------------------|-----------------------|---------------------|---------------|-----------|---------|---------|-------------|-----------------|-------
MuaMyo11Cc          -----|---------------|---------|-------|-------|-|-------|-------------------|-------------|-------|-------------|---|-----------|-----|-------------|-------------|-----------|---------|-----------|-----------------------|-----------------|---------------------|-------------------------------|-----------------------------------------------------------------------------------------------------------------------|-------------------------------------------------|-----------------------|-----------------------------------------------------------------|-------------------------|-------------------------------|-------------------------|-----------------------|---------------------|---------------|-----------|---------|---------|-------------|-----------------|-------
AqcMyo11C           -----|---------------|---------|-------|-------|-|-------|-------------------|-------------|-------|-------------|---|-----------|-----|-------------|-------------|-----------|---------|-----------|-----------------------|-----------------|---------------------|---------------------------|---------------------------------------------------------------------------------------------------------------------------|-------------------------------------------------|-----------------------|-----------------------------------------------------------------|---------------------------------------------------------|-------------------------|-----------------------|---------------------|---------------|-----------|---------|---------|-------------|-----------------|-------
PupMyo11C           -----|---------------|---------|-------|-------|-|-------|-------------------|-------------|-------|-------------|---|-----------|-----|-------------|-------------|-----------|---------|-----------|-----------------------|-----------------|---------------------|---------------------------|---------------------------------------------------------------------------------------------------------------------------|-------------------------------------------------|-----------------------|-----------------------------------------------------------------|---------------------------------------------------------|-------------------------|-----------------------|---------------------|---------------|-----------|---------|---------|-------------|-----------------|-------
PxbMyo11C1          -----|---------------|---------|-------|-------|-|-------|-------------------|-------------|-------|-------------|---|-----------|-----|-------------|-------------|-----------|---------|-----------|-----------------------|-----------------|---------------------|---------------------------|---------------------------------------------------------------------------------------------------------------------------|-------------------------------------------------|-----------------------|-----------------------------------------------------------------|---------------------------------------------------------|-------------------------|-----------------------|---------------------|---------------|-----------|---------|---------|-------------|-----------------|-------
MadMyo11C1          -----|---------------|---------|-------|-------|-|-------|-------------------|-------------|-------|-------------|---|-----------|-----|-------------|-------------|-----------|---------|-----------|-----------------------|-----------------|---------------------|---------------------------|---------------------------------------------------------------------------------------------------------------------------|-------------------------------------------------|-----------------------|-----------------------------------------------------------------|---------------------------------------------------------|-------------------------|-----------------------|---------------------|---------------|-----------|---------|---------|-------------|-----------------|-------
PxbMyo11C2          -----|---------------|---------|-------|-------|-|-------|-------------------|-------------|-------|-------------|---|-----------|-----|-------------|-------------|-----------|---------|-----------|-----------------------|-----------------|---------------------|---------------------------|---------------------------------------------------------------------------------------------------------------------------|-------------------------------------------------|-----------------------|-----------------------------------------------------------------|---------------------------------------------------------|-------------------------|-----------------------|---------------------|---------------|-----------|---------|---------|-------------|-----------------|-------
MadMyo11C2          -----|---------------|---------|-------|-------|-|-------|-------------------|-------------|-------|-------------|---|-----------|-----|-------------|-------------|-----------|---------|-----------|-----------------------|-----------------|---------------------|---------------------------|---------------------------------------------------------------------------------------------------------------------------|-------------------------------------------------|-----------------------|-----------------------------------------------------------------|---------------------------------------------------------|-------------------------|-----------------------|---------------------|---------------|-----------|---------|---------|-------------|-----------------|-------
FrvMyo11C           -----|---------------|---------|-------|-------|-|-------|-------------------|-------------|-------|-------------|---|-----------|-----|-------------|-------------|-----------|---------|-----------|-----------------------|-----------------|---------------------|---------------------------|---------------------------------------------------------------------------------------------------------------------------|-------------------------------------------------|-----------------------|-----------------------------------------------------------------|---------------------------------------------------------|-------------------------|-----------------------|---------------------|---------------|-----------|---------|---------|-------------|-----------------|-------
BenMyo11C           -----|---------------|---------|-------|-------|-|-------|-------------------|-------------|-------|-------------|---|-----------|-----|-------------|-------------|-----------|---------|-----------|-----------------------|-----------------|---------------------|---------------------------|---------------------------------------------------------------------------------------------------------------------------|-------------------------------------------------|-----------------------|-----------------------------------------------------------------|---------------------------------------------------------|-------------------------|-----------------------|---------------------|---------------|-----------|---------|---------|-------------|-----------------|-------
CnsMyo11C           -----|---------------|---------|-------|-------|-|-------|-------------------|-------------|-------|-------------|---|-----------|-----|-------------|-------------|-----------|---------|-----------|-----------------------|-----------------|---------------------|---------------------------|---------------------------------------------------------------------------------------------------------------------------|-------------------------------------------------|-----------------------|-----------------------------------------------------------------|---------------------------------------------------------|-------------------------|-----------------------|---------------------|---------------|-----------|---------|---------|-------------|-----------------|-------
CusMyo11C           -----|---------------|---------|-------|-------|-|-------|-------------------|-------------|-------|-------------|---|-----------|-----|-------------|-------------|-----------|---------|-----------|-----------------------|-----------------|---------------------|---------------------------|---------------------------------------------------------------------------------------------------------------------------|-------------------------------------------------|-----------------------|-----------------------------------------------------------------|---------------------------------------------------------|-------------------------|-----------------------|---------------------|---------------|-----------|---------|---------|-------------|-----------------|-------
CumMyo11C           -----|---------------|---------|-------|-------|-|-------|-------------------|-------------|-------|-------------|---|-----------|-----|-------------|-------------|-----------|---------|-----------|-----------------------|-----------------|---------------------|---------------------------|---------------------------------------------------------------------------------------------------------------------------|-------------------------------------------------|-----------------------|-----------------------------------------------------------------|---------------------------------------------------------|-------------------------|-----------------------|---------------------|---------------|-----------|---------|---------|-------------|-----------------|-------
CtlMyo11C           -----|---------------|---------|-------|-------|-|-------|-------------------|-------------|-------|-------------|---|-----------|-----|-------------|-------------|-----------|---------|-----------|-----------------------|-----------------|---------------------|---------------------------|---------------------------------------------------------------------------------------------------------------------------|-------------------------------------------------|-----------------------|-----------------------------------------------------------------|---------------------------------------------------------|-------------------------|-----------------------|---------------------|---------------|-----------|---------|---------|-------------|-----------------|-------
CicMyo11C           -----|---------------|---------|-------|-------|-|-------|-------------------|-------------|-------|-------------|---|-----------|-----|-------------|-------------|-----------|---------|-----------|-----------------------|-----------------|---------------------|---------------------------|---------------------------------------------------------------------------------------------------------------------------|-------------------------------------------------|-----------------------|-----------------------------------------------------------------|---------------------------------------------------------|-------------------------|-----------------------|---------------------|---------------|-----------|---------|---------|-------------|-----------------|-------
CtsMyo11C           -----|---------------|---------|-------|-------|-|-------|-------------------|-------------|-------|-------------|---|-----------|-----|-------------|-------------|-----------|---------|-----------|-----------------------|-----------------|---------------------|---------------------------|---------------------------------------------------------------------------------------------------------------------------|-------------------------------------------------|-----------------------|-----------------------------------------------------------------|---------------------------------------------------------|-------------------------|-----------------------|---------------------|---------------|-----------|---------|---------|-------------|-----------------|-------
ThcMyo11C           -----|---------------|---------|-------|-------|-|-------|-------------------|-------------|-------|-------------|---|-----------|-----|-------------|-------------|-----------|---------|-----------|-----------------------|-----------------|---------------------|---------------------------|---------------------------------------------------------------------------------------------------------------------------|-------------------------------------------------|-----------------------|-----------------------------------------------------------------|---------------------------------------------------------|-------------------------|-----------------------|---------------------|---------------|-----------|---------|---------|-------------|-----------------|-------
GorMyo11Ca          ---------|-----------|---------|-------|-------|-|-------|-------------------|-------------|-------|-------------|---|-----------|-----|-------------|-------------|-----------|---------|-----------|-----------------------|-----------------|---------------------|---------------------------|---------------------------------------------------------------------------------------------------------------------------|-------------------------------------------------|-----------------------|-----------------------------------------------------------------|---------------------------------------------------------|-------------------------|-----------------------|---------------------|---------------|-----------|---------|---------|-------------|-----------------|-------
GorMyo11Cb          -----|---------------|---------|-------|-------|-|-------|-------------------|-------------|-------|-------------|---|-----------|-----|-------------|-------------|-----------|---------|-----------|-----------------------|-----------------|---------------------|---------------------------|---------------------------------------------------------------------------------------------------------------------------|-------------------------------------------------|-----------------------|---------------|-----------------------------------------------------------------------------------------------------------|-------------------------|-----------------------|---------------------|---------------|-----------|---------|---------|-------------|-----------------|-------
CipMyo11C           -----|---------------|---------|-------|-------|-|-------|-------------------|-------------|-------|-------------|---|-----------|-----|-------------|-------------|-----------|---------|-----------|-----------------------|-----------------|---------------------|---------------------------|---------------------------------------------------------------------------------------------------------------------------|-------------------------------------------------|-----------------------|-----------------------------------------------------------------|---------------------------------------------------------|-------------------------|-----------------------|---------------------|---------------|-----------|---------|---------|-------------|-----------------|-------
[truncated: 106,129 more chars]
