# Supplementary material for: Whole genome duplication events in plant evolution reconstructed and predicted using myosin motor proteins
Source: BMC Evol Biol. 2013 Sep 22;13:202. doi: 10.1186/1471-2148-13-202 (PMC3850447; doi:10.1186/1471-2148-13-202)
Supplement: Additional file 10 — Myosin multiple sequence alignment. Multiple sequence alignment of all plant myosins included in this analysis in FASTA format. Gaps at positions 372 and 1280 were included to indicate the myosin head domains used for most tree calculations. [file 1471-2148-13-202-S10.fas]

>SemMyo8A_fl
------------MALRSTLEEILESLKRSDE---------KPKDFPPALPQRPT--SRGR
LPSSLRG---GRKSLDGIIRQATATKPVE-------------------------------
------------------------------------------------------------
-----------------SSNEQTPAIHENGNGVEHKDGNDTGVESKNNGVDSCMDVETQH
EKNEYDLVERDSAYETAEDLVGEDGDLTEEKAIPAVPVAAIVESR-----------TNAR
KRWRE----DALKKNSRVWCRS-TEGEWILGTLQAVGD--ASPVISVLDGQVIKAETSMV
LPANPDI-LEG--IDDLIQLSYLNEPAVLHNLKYRYS----------QGFIYTKAGPVLI
AINPFKKVP--IYSSEYIDMFRQLGS------------------------KAGLSPHAYA
TADSAYKEMITAG-LNQSIIISGESGAGKTETAKIAMQYLAALGGGG-------------
---------------------GVENE--ILE-----TNPILEAFGNAKTLRNNNSSRFGK
LIDIFFDSAGK--ICGAKIQTYLLEKSRVVHQAPGERSYHVFYQLCAGADAGMRDRLKLR
---HASDYHYLNQGK-----CLAIENVDDAGQFHRMLNAMNTVQINQEDQEKAFKMLAAV
LWLGNVAFSII-------DNENHVTVTNDE--AIQVAASLLECGALDLIQALCTRKIRAR
--NEDIVQKLTY-PQAVDARDALAKALYASLFDWLVERINISMEAGKKRTG---------
------------KTITILDIYGFESFQSNSFEQLCINYANERLQQH-FNRHLFKLEQEEY
SAEGIDWTRIEFVDNQECLDLIEK----RPLGLISLLDEECTFPQSTEISLAMKLSKHLS
K--NSHFKAERDT-----GFTIRHYAGEVTYSTS-GIMEKNRDLLHTDILELLSSCK--S
SLSRAFSAKKGEGFRKES------------------------QKQSVSTKFKGQLFRLLQ
RLENTSPHFIRCVKPNA--YQLPDNFEQDLVLQQLRCCGVLEVVRITRSGYPSRHLHQHF
ADRFRIMLQKQASDT---------------------------------------------
-------------------RDALSVCISILQHFNVSP----------------ETYQVGL
TKLFFRSGQIAVLEEKRTR--TMNGIVGAQALYRGYRARLYFKRLRRSTVLWQSLVRGMQ
ARAMFKKLKQRHRAAIFIQKHVKGILARASYKDLLRRHHATLTIQRHFKGLVARNELRRL
KRRNVAAVTIQKRVRGTRERRRYTRLKQQN-QAAISIQKHIKGRKSRRNYKQKQERVIRV
QSVTRRWLAKRAYNL---------------------------------------------
------------------------------------------------------------
------------------------------------------------------------
--QKQQLSSSSKEIPVQSVEQSIVAENVAVKSASDNQKIVDAGHENRALAAELLAWKQRA
LVAEQAVWDKDVENAAMAHKLQQYEQRWSEYEARMNAMEEVWQKQMTSLQQSLAAAKRSL
TSEDPVPVALP-------------------AKSDDSVQQQNSNFSRDRASRPVLP----A
EELEWEESATSVTPEPGFITASTTATSNQTSSDNHSNFP---------------------
------------------------------------------------------------
------------------------------------------------------------
------------------------------------------------------------
-----RDFDAGKSVVGQLVKEYEHRTQVFNDDADFLVEVKSGQVEAN------LSPEDEL
KKLKHRFDVWKKDFKGRLRETKVILQKLSHVDEERSRK----------------------
------------------------------------------------------------
---HKSWWSSRRANQ---------------------------------------------
------------------------------------------------------------
------------------------------------------------------------
------------------------------------------------------------
------------------------------------------------------------
------------------------------------------------------------
------------------------------------------------------------
------------------------------------------------------------
------------------------------------------------------------
------------------------------------------------------------
------------------------------------------------------------
------------------------------------------------------------
------------------------------------------------------------
------------------------------------------------------------
------------------------------------------------------------
------------------------------------------------------------
------------------------------------------------------------
------------------------------------------------------------
------------------------------------------------------------

>SemMyo8B_fl
------------------------------------------------------------
------------------------------------------------------------
------------------------------------------------------------
------------------------------------------------------------
----MRIVRDDRVGIDRALLLQRPVCELPPSTAFFDVCSLEEHSEPVKSSCKVGMDESLG
EGFQEAPATQVLEKHSRIWFKA-STGNWEIGSVQSILQD-GSLICSSNDDEVLELAVKDI
HPANPDI-LEG--VDDLTKLSYLNEPSVLHDLKTRFE----------KDNIYTNAGPVLI
ALNPFKKIP--LYSAERVQMYRDKV-------------------------SKNFDPHVFA
ITDSACTALFRDG-INQSVVISGESGAGKTETAKIAMQYIATFGGGR-------------
---------------------GVEDE--ILE-----SNPLLEAFGNAKTLRNDNSSRFGK
LIDIYFDDSGT--ISGAKIQTYLLEKSRVVYQSYGERSYHVFYQLCAGADRALRQKINLK
---LASDYQYLSRNG-----CLTIDAVDDAAQFRAMLNAMDRVRIPKNDQQRLFEMLAAV
LWLGNISFHTA-------ESENYSTMAVDE--AARSVASLLGCQIDVLHTALCTRKINAR
--GEVIIQQLTE-AQAIDSRDALAKAIYSCLFEWLVEKINNSLDAGKACES---------
------------KFISILDIYGFESFENNSFEQLCINYANERLQQF-FNHHLFKIEQDEY
SSEGIDWTKIEFVDNQECLDLIEK----KPVGLITLLDEECSFPKATEASLALKLSEHLK
G--NSCFKAERSP-----GFTINHYAGEVTYGTS-GFLEKNRDLLHVDLLELLGSCE--H
DLAKEFAAKLGGTGRLNGVDL---------------------QRRSVSTKFKNQLLNLME
RLETTSPHFIRCVKPNN--RQLRNVFDFDLVLQQLHCCGVLEVVRIARSGYPTRYSYEHF
AQRYGFLLGQTKSRH---------------------------------------------
-------------------NDYRNDSLLVLQKNSILP----------------GAFQAGL
SKLFFRPGQIGILEHLRTG--TLNAVVYTQSRFRGRRDRIEYLHLRRTTICLQSLMRRRQ
AQVYYEHLKLVHVSAIKLQKVSRGMLARKHYNNLLKRWSASIIIQKHARGIISRRGYHQQ
KLIHQAAVTIQKFYKAFVHARRWSRIWQQRLFATITLQKYFRSIRARMAYMKARARLILV
QALVRGWLCRNERKH---------------------------------------------
------------------------------------------------------------
------------------------------------------------------------
--HTEPSEEDSEYVNISAVDLDMDVDCKVMRETVFETPEKDGATKV-VPEKTVFEMQKRL
LEMERNLCEKEDENAELVMKLRLYETRWSEYEDKMNRMEGLWQNQMASLQQSLEAAKTSL
ATTVLDA-------------------------KQNDLFEVQSNASRQRAARPILPQSEND
SDFDWDERTSFGTRTPESTTTSINREVKVFSLA---------------------------
------------------------------------------------------------
------------------------------------------------------------
------------------------------------------------------------
-----SQLSQGQAVVEHLVREFEHRSQVFSDDIEFIVEVKSGQCDAE------LDPDMEL
KKLKQRFDVWKKDFKVQVRETKMVLQRLEASSE-RS------------------------
------------------------------------------------------------
---RKKWWGSKP------------------------------------------------
------------------------------------------------------------
------------------------------------------------------------
------------------------------------------------------------
------------------------------------------------------------
------------------------------------------------------------
------------------------------------------------------------
------------------------------------------------------------
------------------------------------------------------------
------------------------------------------------------------
------------------------------------------------------------
------------------------------------------------------------
------------------------------------------------------------
------------------------------------------------------------
------------------------------------------------------------
------------------------------------------------------------
------------------------------------------------------------
------------------------------------------------------------
------------------------------------------------------------

>PhpMyo8B_fl
------MFPLKSSGPRSTLEEMLDLFRTNDTQEEGTSKDNGEEARPPPLPARPT--SRAR
LPSSVRA---RKQQVIAAVKLAPASKIPVDVAKENLATDSLDADKALPFVIDCLNRDDDQ
VPKPESFR-----------------------------------------------ERISD
HLSATKAHADQAPQNGHTVVESTLNTPNCTNKSDLEESKAPWTCPAVVSVGRPGGSEEEA
ELDSRNLSFDFGGMPNGSLADEETELGRTDLSALVPEQPAL--------PPHSPSSPAPS
RKWKD-DGVLRLKKNLRIWCLT-SDCMWIPGVIISVED--TEAVVRTSDRQEIRVSATKL
LPANPAF-LEG--VDDLIKLSYLNEPSVLHDLDYRYS----------KDQIYTKAGPVLI
AVNPFKKIP--IYGEDIVQAYQKAA-------------------------PASSQPHVYM
VADSAFGAMMKEG-INQSIIISGESGAGKTETAKIAMQYLAALGGGS-------------
---------------------GIEDE--ILQ-----TNPILEAFGNAKTSRNDNSSRFGK
LIDIHFGESGK--ICGANIQTYLLEKSRVVQQAEGERSYHVFYQLCAGADESLRVRLSLR
---PAKEYRYLNQSS-----CLSIDNVDDAKQFRHLRNAMSVVQICEEEQEQVFELLSAV
LWLGNITFCVV-------EPDNHVVVKDKE--AVEMAATLLHCDAGKLVIALTTRRIRAG
--GDIIVQRLTL-SQATDSRDALAKAIYSYLFDWLVQRVNKSLEVGKTLTG---------
------------RSISILDIYGFESFQRNSFEQLCINYANERLQQH-FNRHLFKLEQEEY
TSEDIDWTRIEFEDNQECLDLIEK----RPVGLLSLLDEECMFPRATDVTLANKLKDHLK
R--NASFKGERDK-----KFRIYHYAGEVLYETD-GFLEKNRDLLHADLVEVLRSCD--C
TMTRQFLAGQGS---------QRSNGSEY-------------QKQSVAAKFKGQLNKLMQ
RLEATEPHFIRCIKPNT--QQLPNVIDQKLVLQQLRCCGVLEVVRISRSGYPTRHTHNDF
ANRYAFLLPRDVSEQ---------------------------------------------
-------------------EDVLSVCVAILEHFKKYFTS--------------EMYQVGI
SKLFFRAGQIGMLEDVRVR--TLHSIDRAQAVYKGYKVRRAYKKTRKTIIFLQCLVRSAI
ARRRFEKIKQTHR-----------------------------------------------
--------------------------------AARIIQKQVRRWSARRAYQAKKKNVIMV
QSVARMWLAKREFYALQREGEEKRVAEARLAAEKKAAEEKLAEEKRVAEAKLVEEAEEKI
AADAKVAFE---------------------------------------------------
---------------------------------------------------------TVL
SEEARLTRQAD-GTVSADEEQESIKEIYEMATTKRFESEEQNEATIRVRPSYVLELQQRA
VIAEKALREKEEEIVLQRQKIQHYEKQWAEYEAKISSMEEKWQKQMSTLHLSLAAAKKSI
ATEESATLHLNLPAAKKSIATEESATLQTSPEDDS-GDLKTTGGKLSRGTRPLLP--TEE
EKFHKDTQELDEESAKVTMDSEQNSNKFLHAGSELGSSQ---------------------
------------------------------------------------------------
------------------------------------------------------------
------------------------------------------------------------
-----GEVAAGHSYVVQLDREFDHRKQVFTDDIDFLVEVKSGQTQAH------LNPEDEL
RKLKTRFDGWKRDFKVRLRETKVVLNKLSHTDSTDRWIRG--------------------
------------------------------------------------------------
---KKWHWGKLGKQVAPP------------------------------------------
------------------------------------------------------------
------------------------------------------------------------
------------------------------------------------------------
------------------------------------------------------------
------------------------------------------------------------
------------------------------------------------------------
------------------------------------------------------------
------------------------------------------------------------
------------------------------------------------------------
------------------------------------------------------------
------------------------------------------------------------
------------------------------------------------------------
------------------------------------------------------------
------------------------------------------------------------
------------------------------------------------------------
------------------------------------------------------------
------------------------------------------------------------
------------------------------------------------------------

>PhpMyo8C_fl
------MFPLKSSGPRSTLEEMLDLFRTDDKQEKESM-DNGEEARPPPLPVRPA--SRAR
LPSSVRA---RKHQVVAMVKLISSSERSVDVVQGDVAVDAPAVNTVLCPVTDCLDVDDDQ
VSKPERCQ-----------------------------------------------ERPVN
HPPAIVIPDDQALQNGHMAFETNVTATNCTKMSESQEITASLTNPAAISVGKQRVGEEEA
ELHSNKLLVDVRGTANGSVVDDGAAVEQSDFSALPPEQLALLQIPSLQSPARTPTSPAPS
RKWID-DGVLRLRKNLRVWCLT-SENIWICGTIISVED--AEAVVWTSDREEIQVSVTKL
LPANPAF-LEG--VDDLIKLSYLNEPSVLHDLDYRYS----------KDQIYTKAGPVLI
AVNPFKKIH--IYGEDIMQAYRDRT-------------------------SASSQPHVYM
IAGSAFGAMMKEG-INQSIIISGESGAGKTETAKIAMQYLAALGGGS-------------
---------------------GIEDE--ILQ-----TNPILEAFGNAKTSKNDNSSRFGK
LIDIHFDESGK--ICGAIIETYLLEKSRVVQQAEGERSYHVFYQLCAGADESLRDLLRLR
---SAKEYRYLSQSS-----CMSIDNVDDAEQFQRLRKAMNVVQICKEDQQKVFELLSAV
LWLGNIVFRVS-------EPDNHVVVVDNE--AVEIAAALLGCEVDKLVTALYSRRIRAG
--GDTIVQRLTL-SQATDSRDALAKAIYSYLFDWLVERVNKSLEAGKLRTG---------
------------RSISILDIYGFETFKRNSFEQLCINYANERLQQH-FNRHLFKLEQEEY
TSEDIDWTRIEFQDNQQCLDLIEK----RPVGLISLLDEECMFPRATDFTLANKLKDHLK
K--NASFRGERDK-----KFRVYHYAGEVLYEAD-GFLEKNRDLLHADLVELLESCD--C
ALIFDFLASAGQGS-------GKSNGSEY-------------QKQSVASKFKGQLNKLLQ
RLEATEPHFIRCIKPNT--QQLPNVIDQKLVLQQLRCCGVLEVVRISRSGYPTRYTHNEF
ASRYAFLLPRDVSEQ---------------------------------------------
-------------------EDVLSVCVAILEHFRKFITS--------------EMYQVGI
TKLFFRAGQIGMLEDVRVR--TLRSIDRAQAVYKGYKVRREYKKKRKAVVFLQSLVRAAI
ARRHFEKRKERHR-----------------------------------------------
--------------------------------AVVFIQKNVRGWIARCAYQAKKEKVILI
QSVVRMSLAKGQLNDLQKEAEEKRAVERKLAEEKRA-----------SELQLAAEIQEKE
AAEEKVRIE---------------------------------------------------
---------------------------------------------------------AVL
QEEVRMRRQAEEGTGSADEEQESIKEICETITTKPPESEEQNESTIRVRPSHILELQQRA
VIAERTLLEKEEDNALLRQRIQHYENQWVEYEAKMSSMEEMWQKQMSTLQLSLAAAKKSI
ATEESATL--------------------QTSSKDGSEDQKTVAGKHNRNTRPLLP--TEE
EKFHKVIQDLDDEAAKVPENVENNSNKFLHAGSELGSSQ---------------------
------------------------------------------------------------
------------------------------------------------------------
------------------------------------------------------------
-----GEVAAGHSYVTQLDREFDHRKQVFTDDIDFLVEVKSGQTTAH------LSPEDEL
RKLKTRFDAWKKDFKVRLRETKAVLSKLGHTDSSDKWIRG--------------------
------------------------------------------------------------
---KKWHWVKLGKQITPP------------------------------------------
------------------------------------------------------------
------------------------------------------------------------
------------------------------------------------------------
------------------------------------------------------------
------------------------------------------------------------
------------------------------------------------------------
------------------------------------------------------------
------------------------------------------------------------
------------------------------------------------------------
------------------------------------------------------------
------------------------------------------------------------
------------------------------------------------------------
------------------------------------------------------------
------------------------------------------------------------
------------------------------------------------------------
------------------------------------------------------------
------------------------------------------------------------
------------------------------------------------------------

>MhpMyo8A_fl
------MAPT---LPRSTLEGMWESIKK---------TDDKQRDMPPALPQRPT--SRAR
LPSSIRG---RKSASSSSDKS----RQSVDNHSKNSRPSKPGSNSESPGTSVGGSPPKSE
RSVD--------------------------------------------------------
--SGRIGNGNKPASPKSRAASSSNSPSGSVNVGRPSKDKDEAEVNSNGHKINN-------
---------------DHTVRNSTSGGRLSENGGSTPPTASSSN-----------AAAASS
RKWKD-ESLAGLKKNSRVWCLT-PEKIWTLGLIHST--KDTESVVRTLDGHLLKAATPTI
LPANPDI-LEG--VDDLVQLSYLNEPAVLHNLEFRYA----------QDKIYTKAGPVLI
AINPFKKVP--IYTPDLVYAYRQPKA------------------------ESSLGPHVYV
TADCAYGAMVKDG-VNQAIIISGESGAGKTETAKIAMQYLAALGGGG-------------
---------------------GVENE--ILQ-----TNPILEAFGNAKTLRNDNSSRFGK
LIDIHFDRAGK--ICGAKIQTYLLEKSRVVQQSNGERSYHIFYQLCAGADSKLRERLKLL
---AAEEYNYLNQSN-----CMTIDNVDDVEQFRLMKNAMKVVQISQTDQESAFAMLAAV
LWIGNINFSVV-------DTENHVTIVDKE--AVKQAAGLLNCKVDKLVAALSTRRIRAG
--NEDIVQTLTH-AQALDSRDALAKAIYANLFDWLVDRINKSLEVGKRRTG---------
------------RSISILDIYGFESFQKNSFEQLCINYANERLQQH-FNRHLFKLEQEEY
TQEHIDWTRVDFEDNQECLDLIEK----KPLGLISLLDEECTFPRASSVTFANKLKEHLK
G--NACFKGERTK-----AFRICHYAGEVTYDTS-GFLEKNRDLLHGDLVQLLGSCN--N
SLPQLFAANIGENVQRLLSPTRKANGTESQNQS---------QKQSVATKFKGQLFKLMQ
RLESTEPHFIRCIKPNS--LQLPNIYEQELVLQQLRCCGVLEVVRISRSGYPTRHSFQQF
ADRYSFLLPKPMSPK---------------------------------------------
-------------------ENPLSVCVAILKQFGIPQ----------------EMYQVGI
TKLFFRAGQIGQLEDTRLH--TLQGVIGVQSLFRGYKVRCWYRLLRHTAIFCQTLVRGAK
ARREFKILKERHY-----------------------------------------------
--------------------------------AAIIIQKHFRRKLATWKYHTTLQMIVVV
QSAVRSWLAMKELEKLRLQKAETDRAAKLLAEQKAAAEAAELAAARERESRDFREAQEAK
EAQEAAAAAAS-------------------------------------------------
------------------------------------------------------------
---ATAAAKSVAVTTSLVKDKEHVKETSVPAPSDSKVKDVEVDTSIKVQPSVLLELQKRA
LAAEKSLREKEEDNALLKHRLQQFEARWLEHQAKMESMEEMWQKQMTSLQLSLAAAKKSL
ANDEPTT--------------------VVQREEERLNLRISVSRHRAS--RHILP--QDD
DDFDWDDSTTLGTKSPDMSVTPRKYPPHPPLEYPLSR-----------------------
------------------------------------------------------------
------------------------------------------------------------
------------------------------------------------------------
-----GELDAGRSLVGHLVKEFDQRTQVFNDDADFLVEVKSGQTEAN------LNPDEEL
RKLKHRFDVWKKDFKVRLRETKTVLHKLGSMDAVEKT-----------------------
------------------------------------------------------------
---KKKWWGKRGNV----------------------------------------------
------------------------------------------------------------
------------------------------------------------------------
------------------------------------------------------------
------------------------------------------------------------
------------------------------------------------------------
------------------------------------------------------------
------------------------------------------------------------
------------------------------------------------------------
------------------------------------------------------------
------------------------------------------------------------
------------------------------------------------------------
------------------------------------------------------------
------------------------------------------------------------
------------------------------------------------------------
------------------------------------------------------------
------------------------------------------------------------
------------------------------------------------------------
------------------------------------------------------------

>PhpMyo8A_fl
------MYSTNGIEGRSTLEKMLDFMKTGDIEESEITSDETYADLPP-LPLRPS--SRAR
LPSSMGA---KKALGACLDSI-VLSSNESEAFKENIAVGSPIVNLVAPADPAALASKSVT
CTN-----------------------------------------------------VHTP
LAERVGTALNESFASPQLASSPSIIPDVFTPADQVRSSGTLSFDQRL-------------
---------------DACGAQESSFSFLTAQESSTPETPLPQTPVLENTAL-PVTTPSSG
KKWKD-DGTLRLKKNLRVWCLT-SEYNWIAGTVVSAEDKDTEAMVRTADHKVIRVNVTRL
QPANPDI-LEG--VYDLIKLSYLNEPSVLHNLDFRYE----------QDKIYTKAGPVLI
AVNPFKEIS--IYGPNNILAYRNRT-------------------------SESTYPHVYM
TADTAFKAMIRDG-INQSVIISGESGAGKTETAKITMQYLAALGGGG-------------
---------------------GLEDE--ILQ-----TNPILEAFGNAKTLRNDNSSRFGK
LIDIHFDRAGK--ICGAKIQTYLLEKSRVVQQAEGERSYHIFYQLCAGADTALRERLHLK
---SAKEYKYLNQSR-----CLYIDNVDDAKNFQHMKSAMDVVQISVEDQEQAFKMLAAV
LWIGNITFHVV-------ENDSYVVVDESE--AVNVAAGLLHCKSNALVAALSTRRIRVG
--GEEIVQRLTF-AQANDSRDALAKAIYASLFDWLVGRINKSLEVGKKPTG---------
------------RSISILDIYGFESFKKNSFEQLCINYANERLQQH-FNRHLFKLEQEEY
TSENIDWTRVDFEDNQECLDLIEK----RPLGLISLLDEECMFPRASDATLANKLKEHLK
G--NDCFKGERDK-----AFRICHYAGEVVYETS-AFLEKNRDLLHADLLQLLASCD--C
ALPKLFGASIEDGAQKLLSPNRRANGMES-------------QKQSVAAKFKGQLNKLMQ
RLESTEPHFIRCIKPNT--SQLPNIFEQDLVLHQLRCCGVLEVVRISRSGYPTRHSHHEF
AKRYGFLLPRNLSNQ---------------------------------------------
-------------------EDMLSICVSILHQFGIAP----------------DMYQVGI
TKLFFRAGQIGHLEDVRLR--TLQGITRVQALYKGYKVRCNYKHRRATTIFLQSLVRGAI
ARRRFELLRERHR-----------------------------------------------
--------------------------------AAVTIQKYARRQVACRRYRSVKENIVIL
QSVVRMWLSRKQSLARKKEANEAKRAMESKLSEEARVAE---------------------
------------------------------------------------------------
------------------------------------------------------------
---------TEANVKEDAVDDGRECIKEVASSTRAESAKELKEATIKVAPSYLLELQRRA
VMAEKALREKEEDNAMLRQRLLHYEARWMEYEAKMSSMEDMWQKQMSSLQLSLAAAKKSL
ATDEFLP----------------------QTPGKHDNGRISAGKHRHSTKRQLLP--SDD
EEFDWDDVATNGMKSPDDFTNKYLVTGSGNGASR--------------------------
------------------------------------------------------------
------------------------------------------------------------
------------------------------------------------------------
-----GDVEAARSVVSHLTREYDHRTQVFNDDVDFLIEVKSGLTEAN------LNPEEEL
RKLKVRFDTWRRDFKARLRETRLVLNKLCSLDSAEKDGDRMLCALDSLEKEGDRT-----
------------------------------------------------------------
---RKKWWGKKTTSSRALQG----------------------------------------
------------------------------------------------------------
------------------------------------------------------------
------------------------------------------------------------
------------------------------------------------------------
------------------------------------------------------------
------------------------------------------------------------
------------------------------------------------------------
------------------------------------------------------------
------------------------------------------------------------
------------------------------------------------------------
------------------------------------------------------------
------------------------------------------------------------
------------------------------------------------------------
------------------------------------------------------------
------------------------------------------------------------
------------------------------------------------------------
------------------------------------------------------------
------------------------------------------------------------

>PhpMyo8D_fl
------MFSSVGNDSRTPVRGVQDFTTAEYIEEDDMLSDETENDVVLSAPSMPT--SRAR
LSSSMRA---KKAPGACIDNLAIPSKGSGMLLKENIALGSPISNLITAVDPAGLASRCLS
KPFDLASE-----------------------------------------------NSHAP
LAEREIVANYGSLPNPQFVSSPTIMPTLFTPAKESNAQMGSIFDDRINVSGDN-------
---------------RGFSREQSTFSFLTAQEPPAPQTP-----GAENFALHPATTPSSG
KKWRD-DGTLRLKKNLRVWFLS-SDYNWIAGTVITIED--TEAVVRTPDQLMIKVNASSL
QPANPEI-LEG--VFDLIKLSYLNEPSVLHNLAFRYA----------KDKIYTRAGPVLI
AVNPFKKVP--IYGPDSVQAYQKRT-------------------------PESSHPHVYM
TADTAFNAMMRDG-INQSIIISGESGAGKTETAKIAMQYLAALGGGG-------------
---------------------GLEDE--ILQ-----TNPILEAFGNAKTLRNDNSSRFGK
LIDIHFDRSGR--ICGAYIHTYLLEKSRVVKQAEGERSYHVFYQLCAGANRPLQERLHLK
---SAKEYRYLSQSN-----CLSIDNVDDAEKFQNLRSAMNVVDISKEDQEQSFEMLSAV
LWLGNITFSVV-------EYDNHVVVDENE--AVKVAAALLHCECSDLIAALSTRRIRAG
--GDHIIQRLTL-TQATDSRDALAKAIYANLFDWLVERINKSLEVGKKRTG---------
------------RSISILDIYGFESFQKNSFEQLCINYANERLQQH-FNRHLFKLEQEEY
TSENIDWTRVDFEDNQECLDLIEK----RPLGLISLLDEECMFPRSSDLTLANKWKEHLK
G--NVCFKCERDK-----AFRVCHYAGEVVYETN-GFLEKNRDLLHADLLQLLASCD--C
ALSQLFAASIGDGVQKLISPTRRSFNGSTES-----------QKQSVATKFKGQLNKLMQ
RLESTEPHFIRCIKPNT--SQLPDIFEQGLVLQQLRCCGVLEVVRISRSGYPNRHSHDEF
ASRYGFLLPRSLSNQ---------------------------------------------
-------------------EDVLDICVSILHQFGIPP----------------DMYQVGI
SKLFFRAGQIGHLEDVRLR--TLQGVTRVQAVYKGYKARCIYKQRRMTTIILQCMVRGAI
ARKRFGRLLERHR-----------------------------------------------
--------------------------------AAVIVQKYARQQSACRKYQSIKEKIVKV
QAVIRMWLARKQFLAQRREAEERLATEAKLRVEAQAREE---------------------
------------------------------------------------------------
------------------------------------------------------------
ARIKEETKLKKERMIHEQHTFADDERDEEPELIKVVAAEELQEVTIKVRPSYLLELQRRA
VMAEKALREKEEENASMRQKILHYEARWMEYEAKMTSMEEMWQKQMSSLQLSLSAAKRSL
ATDDYSML-------------------QTPTKDHDSINDRFSAGKHQRTKRQLLPPP-DD
EEFDWDDATTNGTRSPDQFYNRYLLPGRECSTPR--------------------------
------------------------------------------------------------
------------------------------------------------------------
------------------------------------------------------------
-----GDVDAARSVVNHLVREFDHRTQVFNDDADFLIEVKSGLTEAP------LDPEEEL
RKLRMRFDTWKKDFKTRLRETKLVLQRLCNVDSAEKEKT---------------------
------------------------------------------------------------
---RKKWWSKRTTP----------------------------------------------
------------------------------------------------------------
------------------------------------------------------------
------------------------------------------------------------
------------------------------------------------------------
------------------------------------------------------------
------------------------------------------------------------
------------------------------------------------------------
------------------------------------------------------------
------------------------------------------------------------
------------------------------------------------------------
------------------------------------------------------------
------------------------------------------------------------
------------------------------------------------------------
------------------------------------------------------------
------------------------------------------------------------
------------------------------------------------------------
------------------------------------------------------------
------------------------------------------------------------

>PhpMyo8E_fl
------MLSSNACEGRSTLEEMLDLISTGDTEEREVSSDDT-QEDLLPLPSRPT--SRAR
LPSSVRA---KKALGVCLDNIVPSSNGSAALSKEIVFLGSPIANLTVPSDPLSLAPKSFA
SENG-----------------------------------------------------YTP
LAKGEDSANNESFASPNLAYSPTIIPDVLMQSDEVRRSRTLSFGERLNACSTQ-------
---------------------ERSFSFLTAQESSTPHTPLPQNPLVEDTSL-PVTTPSAG
KKWKD-DGILRLKKYMRVWCLS-SEYNWIAGTIVSAENKDAEAMVRTADHQIIRVNVTRL
KPANPDI-LEG--VHDLIKLSYLNEPSVLHNLEFRYA----------HDKIYTRAGPVLI
AVNPFKQIP--IYGPDNVQAYQRRT-------------------------SESSHPHVYM
TADSAFKAMVRGG-INQSIIISGESGAGKTETAKIAMQYLAALGGGG-------------
---------------------GLEDE--ILQ-----TNPILEAFGNAKTLRNDNSSRFGK
LIDIHFDRTGK--ICGAKIQTYLLEKSRVVQQAVGERSYHVFYQLCAGADTALRERLYVR
---SAKEYRYLDQSS-----CLSIEKVDDAKNFQHLKSALNVVQISQEDQEQIFEMLSAV
LWIGNITFRVI-------DHDNHVVVNENE--AVNVAAGLLHCKSSALVAALSSRRIRVG
--GEEIVQRLTL-TQANDSRDALAKAIYASLFDWLVERINKSLEVGKKRTG---------
------------RSISILDIYGFESFKKNSFEQLCINYANERLQQH-FNRHLFKLEQEEY
TSENIDWTRVDFEDNQECLDLIEK----RPLGLISLLDEECMFPRASDLTLANKLKDHLK
G--NDCFKVEREK-----AFRVCHYAGEVVYETN-GFLEKNRDLLHSDLLQLLTSCD--C
ELPQLFGASIGDGAQKLLSPNRR-ANG-TES-----------QKQSVAAKFKGQLYKLMQ
RLESTEPHFIRCIKPNA--SQFPNIFDQKLVIQQLRCCGVLEVVRISRSGYPTRHSHHEF
ATRYGFLLPRNLSNQ---------------------------------------------
-------------------EDVLSICVSILHQFGIAP----------------DMYQVGI
TKLFFRVGQIGHLEDVRLR--TLQSVIRVQALFRGYKDRCNYKHLRMTTIFVQSMVRGAI
ARRRFELLQERHR-----------------------------------------------
--------------------------------AAVMIQKFARRQVVSRRYQSTKEKIVRL
QSVVRMWLARKQLFSQRREAEKKIASEKKRAMEAKFSEERRIAEETESKQDF--------
------------------------------------------------------------
------------------------------------------------------------
------TTNGKDALPNVEGDGDLECVKEVATPEPAVFAQVMKEATIKVAPSYLLELQRRA
VMAEKALREKEEDNAVLRQRLLHYEARWMEYEAKMSSMEEMWQKQMSSLQLSIAAAKQSL
ATDEHPL----------------------QTPVKDDNGCISIEKQQRITKRQLLPP--GD
EQLDWDDAATNGTRSPDQFTNKYLVTGSEYSTPR--------------------------
------------------------------------------------------------
------------------------------------------------------------
------------------------------------------------------------
-----GDVDAARSVVNHLMREYDHRTQVFNDDVDFLVEVKSGLTEAH------LNPEDEL
RKLKVRFDTWKKDFKVRLRETKLVLNKLCAMDSAEKEKDRT-------------------
------------------------------------------------------------
---RRNWWGKRTTP----------------------------------------------
------------------------------------------------------------
------------------------------------------------------------
------------------------------------------------------------
------------------------------------------------------------
------------------------------------------------------------
------------------------------------------------------------
------------------------------------------------------------
------------------------------------------------------------
------------------------------------------------------------
------------------------------------------------------------
------------------------------------------------------------
------------------------------------------------------------
------------------------------------------------------------
------------------------------------------------------------
------------------------------------------------------------
------------------------------------------------------------
------------------------------------------------------------
------------------------------------------------------------

>Os_bMyo8A_fl
MLSAAAVMAPAPAAAKSSLEVLLETIKKRDE---------QPKDAPPALPARPT--CRGR
LPSARRP---SLPSGVKLENGAAKGAVADTMMAGVKLENGAAEGAVAD------------
-------------------------------------MVMADKKPGVEMKICVQEAKEEN
VVKTRIFGAKRKFSNGEVL-EESPYADNIHKERKEMMVSKELP-----------------
-------------------------------------------------SVSPRTKTNGK
PVFTD-TMDYVLQKKLRVWCSS-PDATWKLGQIQSVSG--DDVEILLVNGEVLTLSPDRL
LPANPDI-LDG--VDNLIHLSYLNEPSVLYDLQSRYS----------RDLIYTKAGPVLV
AVNPLKEVA--LYGKDFISQYRKKL-------------------------NDD--PHVYA
IADLAFNEMRRDG-VNQSIIISGESGAGKTETAKIAMQYLATLGDAR-------------
---------------------GMESE--VLQ-----SNAILEALGNAKTSRNDNSSRFGK
LTEIHFSETGK--LSGAKIQTFLLEKSRVVRRATGERSFHIFYQLCSGANPLLKKKLFLK
---EADYYNYLKQSA-----CLRIDGVDDAKRFSMLVDALDIIQISKEDQMKLFSMLAAV
LWLGNISFSVI-------DNENHVEIVSNE--GLATAAKLLGCSAPQLMNALTTRKIQAG
--KDNIIQKLTL-TQAIDARDALAKSIYAHLFDWVVEQINHSLGTGREHTW---------
------------RSISILDIYGFESFIKNGFEQFCINYANERLQQH-FNRHLFKLEQEEY
LEDGIDWANVEFVDNADCLTLFEK----KPLGLLSLLDEESTFPKATDFSFANKLKQHLR
G--NSAFRGEQEG-----AFKICHYAGEVTYDTT-GFLEKNRDPLNSELIQLLSSCK--S
ELPKYFASVMVADSQNKSTLSWHSAFDS--------------QKQSVVTKFKAQLFKLMQ
QLENTTPHFIRCIQPNS--KQRPMLFEHDLVSHQLKCCGVLEVVRISRAGYPTRMTHQQF
AERYGCLLLRSIAS----------------------------------------------
-------------------QDPLSISVAVLQQFNIPP----------------EMYQVGY
TKLFLRTGQVAALENAKNR--MLHGALRIQKNFRGLCTRQEYQGLKKGAMTLQSFIRGEK
ARVHFDHLVKRWK-----------------------------------------------
--------------------------------ASVLIQKYARRRIAATMFIDQLKYVVLL
QSVMRGCLARKKYKC---------------------------------------------
------------------------------------------------------------
------------------------------------------------------------
-----------LKEEKDSKASHRK-VIHVRNNVSQAR-MYHETNGDYPRQPVITELQGRV
SKAEAALRDKEEENEILKQQLDQYEKKWSEYEAKMKSMEEAWKKQLSSLQLSLVAAKKSL
TAEDVASRAA--RTDAAPMHAHYDSEDT--STGTHTPEGTEFKYQNHNSEARVAA-----
------------------------------------------------------------
------------------------------------------------------------
------------------------------------------------------------
------------------------------------------------------------
-----PNSDRRINAVNHLAKEFEDRRQVFEDDAGFLVAVKSGQVGSN------MNPDDEL
RKLKDRFATWKKDYKSRLKETKVNLQKVGEEKS---------------------------
------------------------------------------------------------
---RKRWWGKKSSK----------------------------------------------
------------------------------------------------------------
------------------------------------------------------------
------------------------------------------------------------
------------------------------------------------------------
------------------------------------------------------------
------------------------------------------------------------
------------------------------------------------------------
------------------------------------------------------------
------------------------------------------------------------
------------------------------------------------------------
------------------------------------------------------------
------------------------------------------------------------
------------------------------------------------------------
------------------------------------------------------------
------------------------------------------------------------
------------------------------------------------------------
------------------------------------------------------------
------------------------------------------------------------

>Os_aMyo8A_fl
MLSAAAVMAPAPAAAKSSLEVLLETIKKRDE---------QPKDAPPALPARPT--CRGR
LPSARRP---SLPSGVKLENGAAKGAVADTVMAGVNLENGAAEGAVAD------------
-------------------------------------MVMADKKPGVEMKICVQEAKEEN
VVKTRIFGAKRKFSNGEVL-EESPYADNIHKERKEMMVSKELP-----------------
-------------------------------------------------SVSPRTKTNGK
PVFTD-TMDYVLQKKLRVWCSS-PDATWKLGQIQSVSG--DDVEILLVNGEVLTLSPDRL
LPANPDI-LDG--VDNLIHLSYLNEPSVLYDLQSRYS----------RDLIYTKAGPVLV
AVNPLKEVA--LYGKDFISQYRKKL-------------------------NDD--PHVYA
IADLAFNEMRRDG-VNQSIIISGESGAGKTETAKIAMQYLATLGDAR-------------
---------------------GMESE--VLQ-----TNAILEALGNAKTSRNDNSSRFGK
LTEIHFSETGK--LSGAKIQTFLLEKSRVVRRATGERSFHIFYQLCSGANPLLKKKLFLK
---EADYYNYLKQSA-----CLRIDGVDDAKRFSMLVDALDIIQISKEDQMKLFSMLAAV
LWLGNISFSVI-------DNENHVEIVSNE--GLATAAKLLGCSAPQLMNALTTRKIQAG
--KDNIIQKLTL-TQAIDARDALAKSIYAHLFDWVVEQINHSLGTGREHTW---------
------------RSISILDIYGFESFIKNGFEQFCINYANERLQQH-FNRHLFKLEQEEY
LEDGIDWANLEFGENADCLTLFEK----KPLGLLSLLDEESTFPKATDFSFANKLKQHLR
G--NSAFRGEQEG-----AFKICHYAGEVTYDTT-GFLEKNRDPLNSELIQLLSSCK--S
ELPKYFASVMVADSQNKSTLSWHSAVDS--------------QKQSVVTKFKAQLFKLMQ
QLENTTPHFIRCIQPNS--KQRPMLFEHDLVSHQLKCCGVLEVVRISRAGYPTRMTHQQF
AERYGCLLLRSIAS----------------------------------------------
-------------------QDPLSISVAVLQQFNIPP----------------EMYQVGY
TKLFLRTGQVAALENAKNR--MLHGALRIQKNFRGLCTRQEYQGLKKGAMTLQSFIRGEK
ARVHFDHLVKRWK-----------------------------------------------
--------------------------------ASVLIQKYARRRIAATMFIDQLKYVVLL
QSVMRGCLARKKYKC---------------------------------------------
------------------------------------------------------------
------------------------------------------------------------
-----------LKEEKDSKASHRK-VIHVRNNVSQAR-MYHETNGDYPRQPVITELQGRV
SKAEAALRDKEEENEMLKQQLDQYEKKWSEYEAKMKSMEEAWKKQLSSLQLSLVAAKKSL
TAEDVASRAA--RTDAAPMHAHYDSEDT--STGTHTPEGTEFKYQNHNSEARVAA-----
------------------------------------------------------------
------------------------------------------------------------
------------------------------------------------------------
------------------------------------------------------------
-----PNSDRRINAVNHLAKEFEDRRQVFEDDAGFLVAVKSGQVGSN------MNPDDEL
RKLKDRFATWKKDYKSRLKETKVNLQKVGEEKS---------------------------
------------------------------------------------------------
---RKRWWGKKSSK----------------------------------------------
------------------------------------------------------------
------------------------------------------------------------
------------------------------------------------------------
------------------------------------------------------------
------------------------------------------------------------
------------------------------------------------------------
------------------------------------------------------------
------------------------------------------------------------
------------------------------------------------------------
------------------------------------------------------------
------------------------------------------------------------
------------------------------------------------------------
------------------------------------------------------------
------------------------------------------------------------
------------------------------------------------------------
------------------------------------------------------------
------------------------------------------------------------
------------------------------------------------------------

>OrbMyo8A_fl
MLSAAAVMAPPPAAGKSSLEVLLETIKKRDE---------QPKDAPPALPARPT--CRGR
LPSARRP---SLPSGVKLENGTVKGAVVDTVMA---------------------------
-----------------------------------------DKKPGVEKKICSQEVKEEN
VVKTHIFGTKRKFSNGELL-EESPYVDNFHKERKEMMVSKEPP-----------------
-------------------------------------------------SVSPRAKTNGK
PVFAD-TMDYILQKKLRVWCSS-SDATWKLGQIQSVSG--DDVEILLVNGEVLTLSPDRL
LPVNPDI-LDG--VDNLIHMSYLNEPSVLYNLQFRYS----------RDLIYTKAGPVLV
AVNPLKEVA--LYGKDFITQYRKKL-------------------------NDD--PHVYA
IADLAFNEMLRDG-VNQSIIISGESGAGKTETAKFAMQYLATLGDAS-------------
---------------------GMESE--VLQ-----TNVILEALGNAKTSRNDNSSRFGK
LTEIHFSETGK--LSGAKIQTFLLEKSRVARRATGERSFHIFYQLCSGAPPLLKKKMFLK
---EANHYNYLKQSA-----CLRIDGVDDAKRFSMLVDALDIIQISKEDQMKLFSMLAAV
LWLGNISFSVI-------DNENHVEIVSNE--GLAAAAKLLGCSTPQLMSALTTRQIQAG
--KDNIIQKLTL-TQAIDARDALAKSIYAHLFDWIIEQINHSLGTGREYTW---------
------------KSISILDIYGFESFNKNGFEQFCINYANERLQQH-FNRHLFKLEQEEY
LEDGIDWANVEFVDNADCLSLFEK----KPLGLLSLLDEESTFPKATDFSFANKLKQHLR
G--NSAFKGEQEG-----AFKICHYAGEVTYDTS-GFLEKNRDPLNSELIQLLSSCK--C
ELPKYFASVMVADCQNKSTLSWHLAADS--------------QKQSVVTKFKAQLFKLIQ
QLENTTPHFIRCIQPNS--KQRPMLFEHDLVSHQLKCCGVLEVVRISRAGYPTRMSHQQF
AERYGCLLLHSITS----------------------------------------------
-------------------QDPLSISVAVLQQFNIPP----------------EMYQVGY
TKLFLRTGQVGALENAKSQ--MLHGALRIQKNFRGLHTRQEYQGLKKGAIILQSFVRGQK
ARIHFDHVVKRRR-----------------------------------------------
--------------------------------AAIIIQKYARCRLAATIYVDQLKYVIVL
QSVIRGCLARNKYKC---------------------------------------------
------------------------------------------------------------
------------------------------------------------------------
-----------LKEEKDSKFSQSK-VIHARNNVSQAR-MYHEMNGDYPRQPVIGELQGRV
SKAEAALRDKEEENAMLKQQLDQYEKKWSEYEAKMKSMEEAWKKQLSSLQLSLVAAKKSL
TSDDVATRAA--RTDAAPTHAHYDSEDT--STGTHTPEGTEFKYQTHNPEARVAA-----
------------------------------------------------------------
------------------------------------------------------------
------------------------------------------------------------
------------------------------------------------------------
-----PNSDRRLNAVNHLAKEFEDRRQVFEDDAGFLVAVKSGQVGSN------MNPDDEL
RKLKDRFATWKKDYKSRLKETKVNLQKVGNHEEKS-------------------------
------------------------------------------------------------
---RKRWWGKKSSK----------------------------------------------
------------------------------------------------------------
------------------------------------------------------------
------------------------------------------------------------
------------------------------------------------------------
------------------------------------------------------------
------------------------------------------------------------
------------------------------------------------------------
------------------------------------------------------------
------------------------------------------------------------
------------------------------------------------------------
------------------------------------------------------------
------------------------------------------------------------
------------------------------------------------------------
------------------------------------------------------------
------------------------------------------------------------
------------------------------------------------------------
------------------------------------------------------------
------------------------------------------------------------

>OrgMyo8A_fl
MLSAAAVMAPAPAAAKSSLEVLLETIKKRDE---------QPKDAPPALPARPT--CRGR
LPSARRP---SLPSGVKLENGAAKGAVADTVMAGVKLENGAAKGAVAD------------
-------------------------------------MVMADKKPGVEMKICVQEAKEEN
VVKTRIFGAKRKFSNGEVL-EESPYADNIHKERKEMMVSKELP-----------------
-------------------------------------------------SVSPRTKTNGK
PVFTD-TMDYVLQKKLRVWCSS-PDATWKLGQIQSVSG--DDVEILMVNGEVLTLSPDRL
LPANPDI-LDG--VDNLIHLSYLNEPSVLYDLQSRYS----------RDLIYTKAGPVLV
AVNPLKEVA--LYGKDFISQYRKKL-------------------------NDD--PHVYA
IADLAFNEMRRDG-VNQSIIISGESGAGKTETAKIAMQYLATLGDAR-------------
---------------------GMESE--VLQ-----TNAIL-------------------
--------------------------SRVVRRATGERSFHIFYQLCSGANPLLKKKLFLK
---EADYYNYLKQSA-----CLRIDGVDDAKRFSMLVDALDIIQISKEDQMKLFSMLAAV
LWLGNISFTVI-------DNENHVDIVSNE--GLATAAKLLGCSAPQLMNALTTRKIQAG
--KDNIIQKLTL-TQAIDARDALAKSIYAHLFDWVVEQINHSLGTGREHTW---------
------------RSISILDIYGFESFIKNGFEQFCINYANERLQQH-FNRHLFKLEQEEY
LEDGIDWANVEFVDNADCLTLFEK----KPLGLLSLLDEESTFPKATDFSFANKLKQHLR
G--NSAFRGEQEG-----AFKICHYAGEVTYDTT-GFLEKNRDPLNSELIQLLSSCK--S
ELPKYFASVMVADSQNKSTLSWHSAVDS--------------QKQSVVTKFKAQLFKLMQ
QLENTTPHFIRCIQPNS--KQRPMLFEHDLVSHQLKCCGVLEVVRISRAGYPTRMTHQQF
AERYGCLLLRSIAS----------------------------------------------
-------------------QDPLSISVAVLQQFNIPP----------------EMYQVGY
TKLFLRTGQVAALENAKNR--MLHGALRIQKNFRGLCTRQEYQGLKKGAMTLQSFIRGEK
ARVHFDHLVKRWK-----------------------------------------------
--------------------------------ASVLIQKYARRRIAATMFIDQLKYVVLL
QSVMRGCLARKKYKC---------------------------------------------
------------------------------------------------------------
------------------------------------------------------------
-----------LKEEKDSKASHRK-VIHVRNNVSQAR-MYHETNGDYPRQPVITELQGRV
SKAEAALRDKEEENEMLKQQLDQYEKKWSEYEAKMKSMEEAWKKQLSSLQLSLVAAKKSL
TAEDVASRAA--RTDAAPMHAHYDSEDT--STGTHTPEGTEFKYQNHNSEARVAA-----
------------------------------------------------------------
------------------------------------------------------------
------------------------------------------------------------
------------------------------------------------------------
-----PNSDRRINAVNHLAKEFEDRRQVFEDDAGFLVAVKSGQVGSN------MNPDDEL
RKLKDRFATWKKDYKSRLKETKVNLQKVGEEKS---------------------------
------------------------------------------------------------
---RKRWWGKKSSK----------------------------------------------
------------------------------------------------------------
------------------------------------------------------------
------------------------------------------------------------
------------------------------------------------------------
------------------------------------------------------------
------------------------------------------------------------
------------------------------------------------------------
------------------------------------------------------------
------------------------------------------------------------
------------------------------------------------------------
------------------------------------------------------------
------------------------------------------------------------
------------------------------------------------------------
------------------------------------------------------------
------------------------------------------------------------
------------------------------------------------------------
------------------------------------------------------------
------------------------------------------------------------

>BdMyo8A_fl
MLSAAAVMAPVPAVQKSSLEVLLETIKKRDE---------QPKDVPPALPARPT--CRGR
LPTARRS---PTPPRVHLENCMAEGVVTDTVMADKKPEVQKVNNPEIE------------
----------------------------------------KEKKPEVNKEIGGQEAKEGK
TVKSHIFRVKRKLCNVEPL-DESPYVEDFHEERKDTIACKEPPSSS--------------
-------------------------------------------------ISSARAKRNGK
P------MDYVLQKKLRVWCSS-SDEKWELGQVQSISG--DDVEILLANGEILTLSPERL
LPANPDI-LNG--VDDLIQMSYLNAPSVLYNLQFRYS----------HDLIYTKAGPVLI
AVNPLKEVP--LYGKDFIRQYRQKL-------------------------KND--PHVYA
IADLAFNEMLRDG-TNQSIIISGESGAGKTETAKIAMQYLAALGGAN-------------
---------------------GMESE--VLQ-----TNVILEALGNAKTSRNDNSSRFGK
LTEMHFSETGK--ICGAKIQTFLLEKSRVVRRASGERSYHIFYQLCSGASPLHRKKLFLR
---DADYYNYLKQSA-----CLRIDGVDDAKKFSSLLDALDIIHISGENQMELFSMLAVV
LWLGNISFSVI-------DNENHVEVDSNE--GLSTAAKLLGCSVPQLVIALSTRKIQAG
--KENIVQRLTL-TQAIDARDALAKSIYAHLFDWIVEQINHSLGMGRQRTR---------
------------RSISILDIYGFESFNKNGFEQFCINYANERLQQH-FNRHLFKLEQEEY
LDDGIDWASVEFVDNTDCLSLFEK----KPLGLLSLLDEESTFPKATDISFASKLKQHLS
G--NSVFKGEQEG-----TFKICHYAGEVTYDTT-GFLEKNRDPLHSESIQLLSSCK--S
DLPKDFASVMIADSQSKSSLSRHLVVDS--------------QKQSVVTKFKAQLFKLMQ
QLENTTPHFIRCIQPNN--KQRPRQFEHDLVLHQLKCCGVLEVVRISRAGYPTRMTHQQF
AERYGFLVSHFGAS----------------------------------------------
-------------------QNPLSISVAVLQQFSIPP----------------EMYQVGY
TKLFLRTGQVAALEKAKSR--MLHGALRIQKNFRGMHTRQEYHRLKKGATTLQSFVRGEK
TRFQFDYLFKRWR-----------------------------------------------
--------------------------------AAVVIQKYSRRRLAATMFTEQLKDIVLL
QSVMRGCLARRRFKC---------------------------------------------
------------------------------------------------------------
------------------------------------------------------------
-----------LQEERESRVIQNKVKRDARKSISQER-ICHETNGEYAPQPVVTELQGRV
LKAEALLQDKEEENAMLKQQLEQYENKWSEYEAKMKSMEEAWKKQLSSLQLSLVAAKKSL
TSDDMATRAA--RTDTIPTHAQYDSEDTM-STGTHTPEAAELKYQNHNPEARVAT-----
------------------------------------------------------------
------------------------------------------------------------
------------------------------------------------------------
------------------------------------------------------------
-----GNSDRRINVVNHLAKEFEDRRQVFDDDAGFLVAVKSGQIGSN------MNPDDEL
RKLKDRFATWKKDYKSRLKETKVNLQKVGGHDEKS-------------------------
------------------------------------------------------------
---RKRWWGKKSSK----------------------------------------------
------------------------------------------------------------
------------------------------------------------------------
------------------------------------------------------------
------------------------------------------------------------
------------------------------------------------------------
------------------------------------------------------------
------------------------------------------------------------
------------------------------------------------------------
------------------------------------------------------------
------------------------------------------------------------
------------------------------------------------------------
------------------------------------------------------------
------------------------------------------------------------
------------------------------------------------------------
------------------------------------------------------------
------------------------------------------------------------
------------------------------------------------------------
------------------------------------------------------------

>HvMyo8A_fl
MLSAAAVMAPVPAAPKSSLEVLLESIKKRDE---------RPKDEPPALPARPT--CRGR
LPRARRS---PTPPRVQLEDGVAEGAVADT---DKKPEAVSKNTTPEIEMEK--------
----------------------------------------ENTTPEVKKEIGGQEAKDGK
AVNGRIFGAKRKLCSVEPL-DESPYVENLQEERKDAVACKEPPSPY--------------
-------------------------------------------------FSSARAKRNGK
PVFTD-SMDYVLQKKLRVWCSA-ADEKWELGQIQSISG--DDVEIHLVNGVVLTLPPERL
LPANPDI-LDG--VDDLIQLSYLNEPSVLYNLQYRYS----------RDLIYTKAGPVLI
AINPLKEVP--LYGKDFIRKYRQKL-------------------------TND--PHVYA
IADIAFNEMLRDG-INQSIIISGESGAGKTETAKIAMQYLAALGGAN-------------
---------------------GMESE--VLQ-----TNVILEALGNAKTSRNDNSSRFGK
LTEMHFSETGK--ICGAKIQTFLLEKSRVVRRAPGERSYHIFYQLCSGASPLHRKKLLLR
---DANYYNYLKQSV-----CLRIDGVDDAKRFSSLLGALDIVQISGENQMELFSMLAVV
LWLGNISFSVI-------DNENHVEVDSNE--GLANAAKLLGCSVPQLVIALSTRKIQAG
--KENIVQRLTL-TQAIDARDALAKSIYAHLFDWIVEQINHSLGTGRQRTR---------
------------RSISILDIYGFESFNKNGFEQFCINYANERLQQH-FNRHLFKLEQEEY
LDDGIDWASVEFVDNTDCLSLFEK----KPLGLLSLLDEESTFPKATDLSFANKLKQHLS
G--NPGFKGEQDG-----AFKICHYAGEVTYDTT-GFLEKNRDPLHAESIQLLSSCK--S
DLPKDFASVMIADSQNKSSLSRHLLVDS--------------QKQSVVNKFKAQLFKLMQ
QLENTSPHFIRCIQPNN--KQRPRQFEHDLVLHQLKCCGVFEVVRISRAGYPTRMTHQQF
AERYGFLLSHSVAS----------------------------------------------
-------------------QNPLSISVAVLQQFSIPP----------------EMYQVGY
TKLFLRTGQVAVLENGKNR--MFHGALRIQRNFRGLHTRREYHTLKKGATALQSFVRGEK
ARFRFDYLFKRWR-----------------------------------------------
--------------------------------AAVLIQKYTRRRLAATMFTDQLKNIVVL
QSVMRGCLARKKFKC---------------------------------------------
------------------------------------------------------------
------------------------------------------------------------
-----------LQEEKESKVINIKVKRDVRNNISQAG-LCHEMNGVYPRQPVVTELQGRV
SEAEALLRDKEEENAMLKQQLEQYENKWSEYEAKMKVMEEAWKKQLSSLQLSLVAAKKSL
ASDDMVIRAA--RTDTTPTHAQYDSEDTM-STGTHTPEGTELKFQNHNPEPRVVT-----
------------------------------------------------------------
------------------------------------------------------------
------------------------------------------------------------
------------------------------------------------------------
-----GNSDRRINVVNHLAKEFEDRRQVFDDDAGFLVAVKSGQIGSN------MNPDDEL
RKLKDRFATWKKDYKSRLKETKVNLQKVSSHDEKS-------------------------
------------------------------------------------------------
---RKRWWGKKSSK----------------------------------------------
------------------------------------------------------------
------------------------------------------------------------
------------------------------------------------------------
------------------------------------------------------------
------------------------------------------------------------
------------------------------------------------------------
------------------------------------------------------------
------------------------------------------------------------
------------------------------------------------------------
------------------------------------------------------------
------------------------------------------------------------
------------------------------------------------------------
------------------------------------------------------------
------------------------------------------------------------
------------------------------------------------------------
------------------------------------------------------------
------------------------------------------------------------
------------------------------------------------------------

>PhdMyo8A_fl
--------MSAAMVARSSLELMLDTIRQRDE---------RPKDAPPALPVRPT--SRGR
LPSSRR----SLPVKFKLESGPPKILL-DSVKKEENIERQ--------------------
----------------------------------------------------PLMEDKGV
LFKGGIFGSKRIAKVEQP--EESPYAKMPELESCEEREDQSDSLDSSA------------
------------------------------------------------APSPLETSLEEK
LGWGD-TINWVLKK----------------------------------------------
----------------------------------------------------TKAGPVLV
AVNPFKKVP--LYGNDFVAAYRQKL-------------------------MDS--PHVYA
IADTAYNEMMRDG-VNQSIIISGESGAGKTETAKIAMQYLAALGGGS-------------
---------------------GIEYE--ILH-----TNTILESFGNAKTSRNNNSSRFGK
LIGIHFSSAGK--ICGANIQTFLLEKSRVVQRATGERSYHVFYQLCAGAPPHLKEQLKLK
---TANEYEYLKQSD-----CMRIDDVDDVQRFQMLMQALDTAQIPKEDQENAFAMLAAV
LWLGNIDFSVI-------DNENHVEVVLSE--GVVNAANLLGCKVPDLMLALSTRKIRAG
--NDDIVQKLTL-SQATDTRDALAKSIYASLFDWLVEQINNSLQMGKCRTG---------
------------RSISILDIYGFESFHKNSFEQFCINYANERLQQH-FNRHLFKIEQEEY
TEDGIDWTNVEFVDNTVCLNLFEK----KPLGLLSLLDEESTFPKATDLTFANKLKQHLS
G--SPCFKGESGG-----AFRICHYAGEVLYDTS-GFLEKNRDPLHSDSIELLLSCS--C
QLPQLFASNILSQSQKESSPFRQPSRVDS-------------QKQSVGTKFKGQLFKLMQ
QLENTTPHFIRCIKPNS--KQLPGMYQHDLVAEQLRCCGVLEVVRISRSGYPTRMTHQQF
AERYGFLLLENLAS----------------------------------------------
-------------------QDPLSVSVAILQQFNVPP----------------EMYQVGY
TKLFFRTGQVAALEDVRNH--TLQGILSVQKNFRGHQARRYYQALKKGVTTLQSFVRGEK
ARCEFEVSRKRWK-----------------------------------------------
--------------------------------ASVLIQKHARRRIARTMFDDQQKDIILL
QCVIRGWLARNCFVL---------------------------------------------
------------------------------------------------------------
------------------------------------------------------------
-----------LQNQEMSELNLGKANKDADKDTPEMK--DTNKEPAQVHPSVLAELQRRV
LKAEASLREKEEENAILKQQLQQYETRWSEYEAKMKSMEETWQKQLTSLQVSLAAAKKSL
AADDMASHHG--RLDASPVQHSYDSEDTL-SAGTRTPEGTPAKKFHACDAGLGRNSNGTR
SAVRHLDASDGGLV----------------------------------------------
------------------------------------------------------------
------------------------------------------------------------
------------------------------------------------------------
-----RYSNGAHSAVSNLVKEFEQQTQVFEDDAAFLVEVKSRQSGSS------INPDEEL
QKLKGRFGTWKKDYKVRLRETKIALQKLGSPEEKM-------------------------
------------------------------------------------------------
---RKRWWGNWSTK----------------------------------------------
------------------------------------------------------------
------------------------------------------------------------
------------------------------------------------------------
------------------------------------------------------------
------------------------------------------------------------
------------------------------------------------------------
------------------------------------------------------------
------------------------------------------------------------
------------------------------------------------------------
------------------------------------------------------------
------------------------------------------------------------
------------------------------------------------------------
------------------------------------------------------------
------------------------------------------------------------
------------------------------------------------------------
------------------------------------------------------------
------------------------------------------------------------
------------------------------------------------------------

>MuaMyo8A_fl
----MSAATMTPTVARSSLEVMLDTIRLRDE---------QPKDLPPALPVRPT--SRGR
LPTSRR----SLAVNLKLDRSAPEELLTDSMKWDDKTEYD--------------------
----------------------------------------------------MPRGDKGA
VFRSGILQSKRMAKVERP--LESPYIKITKRDSYEEKVEVTDNRASAA------------
------------------------------------------------VQLPSAVLLDDK
SEWCD-TIKYALKKNLQVWCWI-SNARWELGQIHTISR--DYVDILLSNGNVHSVSRESI
LPANPHI-LDG--VDNLIQLSYLNEPAVLHNIKYRYA----------NDFIYTKAGPVLV
AVNPFKEVP--LYGRDYVTAYKQKL-------------------------KDS--PHIFA
IADTAFNEMMRDG-VDQSIIISGESGAGKTETTKFAMQYLADVGGGG-------------
---------------------SIEDE--VLQ-----TNSILEAFGNAKTSRNDNSSRFGK
LIEIHFSATGK--ICGAKIQTFLLEKSRVVQRETGERSYHVFYQLCAGASCGLKEELNLK
---AAYKYEYLKQSD-----CLTIDNVDDAKRFHVLMEALDVIKISKEDQKNVFSMLAAV
LWLGNIAFSVI-------DNENHVKVILGE--GVTNAAKLMGCEVPNLMLSLSTRKIQAG
--NDSIVQKLTL-QQAINTRDALAKSIYCNLFDWLVGQINKSLGVGKCCTG---------
------------RSIRILDIFGFESFNNNGFEQFCINYANEQLQQH-FNRHLFKLEQEEY
AQDGIDWAKVEFLDNANCLNLLEK----KPLGVISLLDEESTFPKATDMTFANKLKQHFA
G--NHCFKGERGG-----TFRISHYAGEVLYDSS-GFLEKNRDTLHADLVQLLLSCA--C
QLPQSFANNIL-QPEKESSRFRQSSSFDL-------------QKQSVVAKFKGQLFKLMQ
RLESTTPHFIRCIKPNS--KQLPSMYEHDLVLQQLRCCGVLEVVRISRSGYPTRMTHQLF
AERYGFLLLQTSSS----------------------------------------------
-------------------QDALSLSVSILQQFNVPP----------------EMYRVGY
TKLFFRTGQIAVLEDARNR--ILQGIVWVQKNFRGLQAHNFYQRLRKGATTLQSFIRGEK
ARCEFEVLTRRWR-----------------------------------------------
--------------------------------FAILIQKHVRQWIVGTRFSYQLKDIILL
QSAIRGWLARKTFIN---------------------------------------------
------------------------------------------------------------
------------------------------------------------------------
-----------LKMHKMAKLNQVEVNKSSERNLAQLM-KDKTSELPQIHPEVMDELHRRA
LRAEAALRKKEEENAILQQRLKHYDTRWSEYELKMKSMEQTWQKQLTSLQSTLAAARKSL
TS-DMANRPG--QLNMSAVNNCYDSEDTI-STVNQTPEDTPAKQSIGAEEV---------
------------------------------------------------------------
------------------------------------------------------------
------------------------------------------------------------
------------------------------------------------------------
-----RSNDSKEIAVIHLVNEFEQQRQVFEDDAGFIVEAKSGQSSSK------INPDEEL
QNLKARFSTWKKVYKLRLRETKASLQKFGNPEEKA-------------------------
------------------------------------------------------------
---SKKWWSIR-------------------------------------------------
------------------------------------------------------------
------------------------------------------------------------
------------------------------------------------------------
------------------------------------------------------------
------------------------------------------------------------
------------------------------------------------------------
------------------------------------------------------------
------------------------------------------------------------
------------------------------------------------------------
------------------------------------------------------------
------------------------------------------------------------
------------------------------------------------------------
------------------------------------------------------------
------------------------------------------------------------
------------------------------------------------------------
------------------------------------------------------------
------------------------------------------------------------
------------------------------------------------------------

>PhdMyo8C_fl
--------MVAPMVARSSLEVMLDILRQRDE---------QPQDAPPPLPVRPT--SRGR
LPSSRR----SLPVNFKLETGAPKILLKDSVRKEERLDHQ--------------------
----------------------------------------------------PSKEDKEV
LFKSGIFGNKRILHVKRP--EESPYAKMPELESCEERTDEADSLDSPA------------
------------------------------------------------APLPSAASLEEN
LGWRD-TIDYALKKKIRVWCWF-PDAKWELGKIQSVSG--DDSNILLSDGKVLRVSVENL
LPANPDI-LDG--VDDLIRLSYLNEPSVLHNLEYRCS----------RDLVYTKAGPVLV
ALNPFKKVP--LYGNDFVAAYRQKL-------------------------TDS--PHVYA
TADTAYNEMMRDG-VNQSIIISGESGAGKTETAKIAMQYLAALGGGS-------------
---------------------GIEYE--VLQ-----TNTILESFGNAKTLRNDNSSRFGK
LIELNFSSAGK--IWGAKIQTFLLEKSRVVQRATGERSFHVFYQLCAGAPPDLQEHLNLK
---AASEYEYLKQSD-----CLRIDDVDDAQRFQILMQALDTVKIPKEDQEIAFAMLAAI
LWLGNIDFSVI-------DNENHVEVVLSE--GVTNAANLLGCNVPDVMLALSTHKIQDG
--NDDLVQKLTL-PQAIDTRDALAKSIYASLFDWLVEQINKSFQMEKCHTG---------
------------RSISILDIYGFESFHKNNFEQFCINYANERLQQH-FNRHLFKLAQEEY
IEDGIDWTTVDFVDNTDCLNLFEK----KPLGLLSLLDEESNFPEATDLTFANKLKQHLS
G--SPCFKGERGG-----AFSICHYAGEVMYDTS-GFLEKNRDPLHLDIIQLLLSCS--C
QLPQLFASNILSQSQKESNPLRQPSTVDS-------------QKQSVGTKFKGQLFKLMQ
RLENTAPHFIRCIKPNN--NKLPGMYQHDLVLEQLRCCGVLEVVRISRSGYPTRMTHQQF
AERYGFLLLENLAS----------------------------------------------
-------------------QDPLSVSVGLLQQFNVPP----------------ELYQVGY
TKIFFRTGQVAALEDARNH--TLRGILWVQKNFRGHQACRYFQALKKGVTTLQSFVRGEK
ARSKFKVLIKRWR-----------------------------------------------
--------------------------------AAVLIQKHVRRRIARTMFDDQQKDIILL
QSAIRGWLARNHLAV---------------------------------------------
------------------------------------------------------------
------------------------------------------------------------
-----------TKNRMMSKFDHVKANSDPDKNLPEMK--GTNKEHSQVHPSVLAELQRRV
LKAEAAWREKEEENAILKQQLQHYEMRWSEYEAKMKSMEETWKKQLTSLQVSLAAAKKSL
TADDIASPQG--RLDISPLQYSFDSEDTM-FAGTHTPEGTPAKPFHASDAGLVRNSDGTQ
SAASHLDASDAGFA----------------------------------------------
------------------------------------------------------------
------------------------------------------------------------
------------------------------------------------------------
-----RNSNGTQSAVSHLVKEFEQQRQVFEDDAGFLLEVKSGQSGSS------RNPDEEL
HKLKARFVTWKKDFKVRLRETKIALRKLGNPEERT-------------------------
------------------------------------------------------------
---RKRWWGNWSTK----------------------------------------------
------------------------------------------------------------
------------------------------------------------------------
------------------------------------------------------------
------------------------------------------------------------
------------------------------------------------------------
------------------------------------------------------------
------------------------------------------------------------
------------------------------------------------------------
------------------------------------------------------------
------------------------------------------------------------
------------------------------------------------------------
------------------------------------------------------------
------------------------------------------------------------
------------------------------------------------------------
------------------------------------------------------------
------------------------------------------------------------
------------------------------------------------------------
------------------------------------------------------------

>PhdMyo8E_fl
---MSSAMPLTPLATKSSLEEMLEALEQRDR---------KAKDVPPALPVRPT--LRGR
LPSSRR----SLLLNSKIETNTAECLMKDPKKWVQNKDGQ--------------------
----------------------------------------------------AWKEDKEA
VFKSSIFGSKRFSKSDQP--EESPYDKISKLDSYEERSEDVNGSGSPV------------
------------------------------------------------DPLSLVGLLEEK
LRFGH-IKNYVLKKKLQVWCRL-PDAEWGLGEIQSISG--NNANILLPEGRVLAVLVENL
LPSNPQV-LDG--VDDLIQLSYLNEPSVLHNLKCRYV----------HDMVYTKAGLVLV
AINPFKEVP--LYGDDYIAAYKEKT-------------------------TEN--PHVYA
IADSAFNEMMRDG-VNQSIIISGESGAGKTETAKIAMQYLAALGGGS-------------
---------------------GIEYE--ILQ-----TNPILEAFGNAKTLRNDNSSRFGK
LIDIHFSTSGR--ICGAKIQTFLLEKSRVVQRAKGERSYHVFYQLCAGAPASLREKLNLK
---AANNYEYLKQSD-----CLRIDDVDDALRFHRLTEALDIVRVSKEDQESVFAMLAAV
LWLGNIEYLVI-------DNENHVEVVPSE--AVTNVTKLMGCKVPDLMLTLSTHKIQAG
--NDIVIQKLTL-PQAISTRDALAKSIYSSLFDWLVEQINRSLEVGKSRTG---------
------------RFISILDIYGFESYDKNSFEQFCINYANERLQQH-FNRHPFKLEQEEY
IQDGIDWTKVEFADNTECLNLFEK----KPLGLLSLLDEELTFPKATDLTLADKLKQHLI
G--NRCFKAEREG-----AFRICHYAGEVLYETN-GFLEKNGDPLHSDSIQLLLSCN--C
QLPQLLAAHLLNQSQNPVSPLRRLGSVES-------------QKQSVAIKFKGQLFKLMQ
RLERTTPHFIRCIKPNN--KQLPGIYENDLVLQQLRCCGVLEVVRISRSGYPSRMTHQQF
AERYGFLLLEDVQF----------------------------------------------
-------------------QDPLGVSVAILQQFNILP----------------EMYQVGY
TKLFFRAGQIASLEDIRNR--TMQAILWIQRRYRGLISRHNFQELKRGVIALQSYILLDC
CFHTKKQCEV--------------------------------------------------
-------------------------------------------ADCQETVEDLQKHITAL
QFSIRGWLARKKLIN---------------------------------------------
------------------------------------------------------------
------------------------------------------------------------
-----------LKSLAISKLDNERINIELHKNFQQIQ------------ASVPAVLEMRI
LKSEAELRQKLVENAALHQQLQQYETRLSEYEAKMKSMEEMWQNQITSLQMSLAAAKKSV
AADDRVSQPG--RLDALPIHHSHDSESPM-SAEARTHEAAPKR-HQTSDSGPA-------
------------------------------------------------------------
------------------------------------------------------------
------------------------------------------------------------
------------------------------------------------------------
-----RDSTDKQNAVGRLAKEFEQQRQAFENDARILVEVKQSGSG-----------MEDL
RKLKSHFTAWKKQYGVQLRETKAALHKLANFERKKP------------------------
------------------------------------------------------------
---RRRWLGCGRK-----------------------------------------------
------------------------------------------------------------
------------------------------------------------------------
------------------------------------------------------------
------------------------------------------------------------
------------------------------------------------------------
------------------------------------------------------------
------------------------------------------------------------
------------------------------------------------------------
------------------------------------------------------------
------------------------------------------------------------
------------------------------------------------------------
------------------------------------------------------------
------------------------------------------------------------
------------------------------------------------------------
------------------------------------------------------------
------------------------------------------------------------
------------------------------------------------------------
------------------------------------------------------------

>SobMyo8A_fl
-------MAPAAATQKSSLEVLLETLKKRDE---------QPKDAPPTLPARPT--CRGR
LPTTRRP---SLPAGFKLENGMATVTATEAAVVD--------------------------
------------------------------------------KKADDDKEIAVLEAKEEK
PVKVSIFGAKRKFPNTEAL-EESPYVDAFHEERKGTAVCKDPPS----------------
-------------------------------------------------VSSAAIKMNGK
LACTN-IMDYVLQKKLRVWCSS-PNAKWELGQIQSISG--DDAEILLANGKVLTVSPEQL
LPANPDI-LDG--VDDLIQMSYLNGPSVLHNLQLRYS----------RDLIYTKAGPVLI
AVNPLKEVA--LYGKSSIMQYKQKT-------------------------NDD--PHVYA
VADLAFNEMLRDG-INQSIIISGESGAGKTETAKIAMQYLSDLGGAS-------------
---------------------GTESE--VLQ-----TNVILEALGNAKTSRNHNSSRFGK
LTEIHFSETGK--MCGAKIQTFLLEKSRVVQRAQGERSYHIFYQLCSGAPPLLKKKLFLK
---SASDYNYLKQSN-----CLKIDGVDDSKKFTVLVDALDTIQISKEDQMKLFSMLAAV
LWLGNISFSVI-------DNENHVEVVSNE--GLSTAAKLLGCTANQLVTAMSTRKIRAG
--NDSITKKLTL-TQAIDARDALAKSIYANLFDWIVEQINHSLGTGRQFTW---------
------------RSISILDIYGFECFNKNGFEQFCINYANERLQQH-FNRHLFKLQQEEY
LEDGIDWTPVEFVDNTNCLSLFEK----KPLGLLSLLDEESTFPKATDFSFANKLKQQLS
G--NSCFKGEKEG-----TFEICHYAGEVTYDTA-GFLEKNRDPLHSESIQLLSSCK--C
ELPKHFASVMVADSQNKSSLSWHSVMDT--------------QKQSVVTKFKAQLFKLMQ
QLESTTPHFIRCIQPNS--KQHPRLFEHDLVLHQLKCCGVLEVVRISRTCYPTRITHQQF
AERYGFLLLRSVAS----------------------------------------------
-------------------QDPLSVSIAVLQQLNIPP----------------EMYQVGY
TKLFFRTGQVAALENAKRQ--MLHGTLRIQKHFRGLHSRQGYQQLKKGAMNLQSFIRGER
ARIHFDNLVKRWR-----------------------------------------------
--------------------------------AAVLIQKYTRRRLAANMFNDELSHIIIL
QSVMRGCLARRKYKC---------------------------------------------
------------------------------------------------------------
------------------------------------------------------------
-----------LQNEKESKASHNIVQGDTRKTNSESR-VCHEMNGHYLHEPVITELQDRI
TKAEAALLDKEEENVMLKRQLEQYERKWSEYEAKMKSMEEAWKRQLSSLQLSLVAAKKSL
AADDAATRAA--RTDFTPTHAQYDSEDTL-STGTHTPEVIESRHHNHNPEAKVSA-----
------------------------------------------------------------
------------------------------------------------------------
------------------------------------------------------------
------------------------------------------------------------
-----GNSDRRVNAVNHLAKEFEDRRQVFEDDAGFLVAVKSGQVGPN------MNPDEEL
RKLKDRFATWKKDYKSRLKETKVNLNKVGTHDEKS-------------------------
------------------------------------------------------------
---RKRWWGKKSSK----------------------------------------------
------------------------------------------------------------
------------------------------------------------------------
------------------------------------------------------------
------------------------------------------------------------
------------------------------------------------------------
------------------------------------------------------------
------------------------------------------------------------
------------------------------------------------------------
------------------------------------------------------------
------------------------------------------------------------
------------------------------------------------------------
------------------------------------------------------------
------------------------------------------------------------
------------------------------------------------------------
------------------------------------------------------------
------------------------------------------------------------
------------------------------------------------------------
------------------------------------------------------------

>SeiMyo8A_fl
-------MAPAAATQKSSLEVLLETIKKRDE---------QPKDAPPALPARPT--CRGR
LPTTRRP---SLPAGFKLENGMATVAAMETAPVD--------------------------
------------------------------------------KKPDVEKEIAGLETKEEK
LVKGRIFGTKRKFTNAEVL-EESPYVEKFNEERKGTTVCKDAPS----------------
-------------------------------------------------VSSAMAKMNGN
PACPD-VMDYVLQKKLRVWCSS-PSAKWELGQIQSISG--DDAEILLASGKVLTMSPERL
LPANPDV-LDG--VDDLIQMSYLNEPSVLYNLQLRYS----------RDLIYTKAGPVLI
AVNPLKEVP--LYGKASIMQYKQKT-------------------------KDD--PHVYA
VADLAFNEMLQDG-INQSIIISGESGAGKTETAKIAMQYLAALGGAS-------------
---------------------GMESE--VLQ-----TNIILEALGNAKTSRNHNSSRFGK
LIEIHFSETGK--MCGAKIQTFLLEKSRVVQRAQGERSYHIFYQLCSGAPPLLKKKLFLK
---SANDYNYLKQSN-----CLRIDGVDDSKKFTVLVDALDTLQMSKEDQMKLFSMLAAV
LWLGNISFSVA-------DTENHVEVVSNE--GLATAAKLLGCTANQLVTAMCTRKIRAG
--NDSIVKKLTL-TQAIDARDALAKSIYAHLFDWIVEQINHSLGTGRQRTW---------
------------RSISILDIYGFECFNKNGFEQFCINYANERLQQH-FNRHLFKLQQEEY
LEDGIDWAPVEFVDNTDCLSLFEK----KPLGLLSLLDEESTFPKATDLSFANKLKQQLS
G--NSCFKGEQEG-----AFKICHYAGEVAYDTA-GFLEKNRDPLHSESIQLLSSCT--C
ELPKHFASVMVADSQNKSSVSWHSVVDT--------------QKQSVATKFKVQLFKLMQ
QLESTTPHFIRCIQPNG--KQRPKLFEHDLVLHQLKCCGVLEVVRISRTGYPTRMTHQQF
AERYGFLLLRSIAS----------------------------------------------
-------------------QDPLSVSVAVLQQLNIPP----------------EMYQVGY
TKLFFRTGQVAALENAKKQ--MLHGTLCIQKHFRGLHSRQGYQGLKKGAVTLQSFIRGER
ARIHFDNLVNRWR-----------------------------------------------
--------------------------------AAVLIQKYTRRRLAATMFNDQLKHIVLL
QSVMRGCLARRKYKC---------------------------------------------
------------------------------------------------------------
------------------------------------------------------------
-----------LQNERESKASRNKVQGDMRKNVSESR-TCHEMNGHYPQQPVIKELEGRI
SKTEAALRDKEEENVMLKQQLEQYERKWSEYEAKMKSMEEAWKRQLSSLQLNLVAAKKSL
ASDDVAARAA--RTDFTPAHAQYDSEDTL-STGTHTPEVIESRHHNHHTEAKVSA-----
------------------------------------------------------------
------------------------------------------------------------
------------------------------------------------------------
------------------------------------------------------------
-----GNSDRRVNAVNHLAKEFEDRRQVFEDDAGFLVAVKSGQVGSN------MNPDEEL
RKLKDRFATWKKDYKSRLKETKVNLQKVSTHDEKS-------------------------
------------------------------------------------------------
---RKRWWGKKSSK----------------------------------------------
------------------------------------------------------------
------------------------------------------------------------
------------------------------------------------------------
------------------------------------------------------------
------------------------------------------------------------
------------------------------------------------------------
------------------------------------------------------------
------------------------------------------------------------
------------------------------------------------------------
------------------------------------------------------------
------------------------------------------------------------
------------------------------------------------------------
------------------------------------------------------------
------------------------------------------------------------
------------------------------------------------------------
------------------------------------------------------------
------------------------------------------------------------
------------------------------------------------------------

>ZmMyo8A_fl
-------MAPAAATQKSSLEVLLETLKKRDE---------QPKDAPPTLPARPT--CRGR
LPTTRRS---SLPAGFMLENGMATVAATEAAVVD--------------------------
------------------------------------------KKADAKMEIVGLEAKEEK
LVKGCIFGTKRKFPNTEVL-EESPYVGKFLEERKGTSVCKNPPH----------------
-------------------------------------------------ISSATIRMNGN
VACTD-ILDYILQKKLRVWCSS-PNAKWELGQIQSMSG--DDAEILLANGKVLMVSPEQL
LPANPDI-LDG--VDDLIQMSYLNEPSVLYNLQLRYS----------RDLIYTKAGPVLI
AVNPLKEVA--LYGKSSIMQYKQKA-------------------------NDD--PHVYA
VADLAFNEMLQDG-INQSIIISGESGSGKTETAKIAMQYLSDLGGAS-------------
---------------------GTESE--VLQ-----TNVILEALGNAKTSRNHNSSRFGK
LIEIHFSESGK--MCGAKIQTFLLEKSRVVQRAQGERSYHIFYQLCSGAPPLLKKKLFLK
---SANDYNYLKQSN-----CLKIDGVDDSKKFTVLVDALDTIQISKEDQMKLFSMLAAV
LWLGNISFCVI-------DNENHVEVVSNE--GLSTAAKLLGCTANQLVIALSTCKIRAG
--NDSIVKKLTL-TQAIDARDALAKSIYANLFDWIVDQINHSLGTGRQFTW---------
------------RSISILDIYGFECFNKNGFEQFCINYANERLQQH-FNRHLLKLQQEEY
LEDGIDWTPMEFVDNTNCLSLFEK----KHLGLLSLLDEESTFPKASDFSFANKLKRQLS
G--NSCFKSEKEG-----TFKICHYAGEVTYDTA-GFLEKNRDPLHSESIQLLSSCT--C
ELSKHFASVMVADSQNKSSLSWHSVKDT--------------HKQSVVMEFKAQLFKLMQ
QLESTTPHFIQCIQPNS--KHHPRLFEHDLVLHQLKCCGVFEVVRISRTCYPTRITHQQF
AERYRFLLLRSIAS----------------------------------------------
-------------------QDPLSVSIAVLQKFNIPP----------------EMYQVGY
TKLFFRTGQVAALENAKRQ--MLLGTLHIQTQFRGLHSRRGYQRLKKGAMNLQSFIRGER
TRIHFDNLVKRWR-----------------------------------------------
--------------------------------AAVLIQKHTRRRLAANMFNDQLNHVILL
QSVTRGFLARRKYKC---------------------------------------------
------------------------------------------------------------
------------------------------------------------------------
-----------LQNEKESKASHSIVQGNTRKNNSESR-ICHEMNGHYPHEPVITELQGRI
TKAEAALRGKEEENVMLKQQLEQYERKWSEYEAKMKCMEEAWKRQLSSLQLSLVVAKKSL
AADDAATRAA--RTDCTPTHAQYDSEDTL-STGTRTPEVIESKHDNHNPEAKVSA-----
------------------------------------------------------------
------------------------------------------------------------
------------------------------------------------------------
------------------------------------------------------------
-----GNSDRRVNAVNHLAKEFEDRRQVFEDDAGFLVAVRSGQIGSN------MNPDEEL
RKLKDRFATWKKDYKSRLKETKVNLSKVGTHDEKS-------------------------
------------------------------------------------------------
---RKRWWGKKSSK----------------------------------------------
------------------------------------------------------------
------------------------------------------------------------
------------------------------------------------------------
------------------------------------------------------------
------------------------------------------------------------
------------------------------------------------------------
------------------------------------------------------------
------------------------------------------------------------
------------------------------------------------------------
------------------------------------------------------------
------------------------------------------------------------
------------------------------------------------------------
------------------------------------------------------------
------------------------------------------------------------
------------------------------------------------------------
------------------------------------------------------------
------------------------------------------------------------
------------------------------------------------------------

>PnvMyo8C_fl
-------MAPAAATQKSSLEVLLETIKKRDE---------QPKDAPPALPARPT--CRGR
LPTTRRP---SLPAGFKLENDMATVVAMETVPVD--------------------------
------------------------------------------KKPDVEKEISGLETKEDK
PVKGHIFGTKRKFHNSEVL-EESPYVESFHE-RKGTTVCKDPPS----------------
-------------------------------------------------VSSASAKMNGK
PACTD-VMDYVRQKKLRVWCSS-PNAKWELGQIKSISG--GDAEILLADGKVLTISPEML
LPANPDV-LDG--VDDLIQMSYLNEPSVLYNLQLRYS----------RDLIYTKAGPVLI
AVNPLKEVP--LYGKTSIMQYKKKT-------------------------KDD--PHVYA
VADLAFNEMLRDC-INQSIIISGESGAGKTETAKIAMQYLAALGGAS-------------
---------------------GMESE--VLQ-----TNVILEALGNAKTSRNDNSSRFGK
LIEIYFSETGK--MCGAKIQTFLLEKSRVVQRAQGERSYHIFYQLCSGAPPLLKKKLFLK
---SANDYNYLKQSN-----CLRIDGVNDSNKFTALVDALDTIQISKEDQMKLFSMLAAV
LWMGNISFSVI-------DTENHVEVVSNE--GLATAAKLLGCTSNQLVTAMSTRKIRAG
--NDSIIKKLTL-PQAIDARDALAKSIYAHLFDWVVEQINHSLGTGRQCTW---------
------------RSISILDIYGFECFNKNGFEQFCINYANERLQQH-FNRHLFKLQQEEY
LEDGIDWAPVEFVDNTDCLSLFEK----KPLGLLSLLDEESTFPKATDLSFANKLKQQLS
G--NSCFKGEQEG-----TFKICHYAGEVTYDTS-GFLEKNRDPLHSDSIQLLSSCK--C
ELPKHFASVMVADSQNKSSQSWHSVVDT--------------QKQSVVTKFKVQLFKLMQ
QLESTTPHFIRCIQPNG--KQCPRLFEHDLVLHQLKCCGVLEVVRISRTGYPTRMTHHQF
AERYGFLLLRSIAS----------------------------------------------
-------------------QDPLSVSIAVLQQLNIPP----------------EMYQVGY
TKLFFRTGQIAALENAKRK--MLHGTLCIQKHFRGLHFRQGYQGLKKGAMTLQSFIRGER
ARIHFDNVIKRWR-----------------------------------------------
--------------------------------AAVLIQKYTRRRIAATKFNDQLKHIILL
QSVMRGCLARTKYKC---------------------------------------------
------------------------------------------------------------
------------------------------------------------------------
-----------LQNEKESKVSHNKAQGDMRKNISESR-VCHEMNGHYPHQPVITELEGRI
SKAEAALRDKEEENVMLKQQLEQYERKWSEYEAKMKSMEEAWKRQLSSLQLSLVAAKKSL
VSDDMATRTA--RSDFTPAHAQYDSEDTL-STGTHTPEVIESRHHNHHPEAKVSA-----
------------------------------------------------------------
------------------------------------------------------------
------------------------------------------------------------
------------------------------------------------------------
-----GNSDRRVNAVNHLEKEFEDRRQVFEDDAGFLVAVKSGQVGSN------MNPDEEL
RKLKDRFATWKKDYKSRLKETKVNLQKVGTHDEKS-------------------------
------------------------------------------------------------
---RKRWWGKKSSK----------------------------------------------
------------------------------------------------------------
------------------------------------------------------------
------------------------------------------------------------
------------------------------------------------------------
------------------------------------------------------------
------------------------------------------------------------
------------------------------------------------------------
------------------------------------------------------------
------------------------------------------------------------
------------------------------------------------------------
------------------------------------------------------------
------------------------------------------------------------
------------------------------------------------------------
------------------------------------------------------------
------------------------------------------------------------
------------------------------------------------------------
------------------------------------------------------------
------------------------------------------------------------

>PnvMyo8A_fl
-------MAPAAATEKSSLEVFLETIKKRDE---------QPKDAPPALPARPT--CRGR
LPSTRRP---SLPAGFKLENGMATVAAVESALVD--------------------------
------------------------------------------KKPDVKKEISGLETKEDK
PVKGCIFGTKRKFHNSEVL-EESPYVEKFHEERKGTTVCKDPPS----------------
-------------------------------------------------VSSATAKMNGK
SACTD-VMDYVLQKKLRVWCSS-PNAKWELGQIKSISG--DDAEILLADGKILTISPERL
LPANPDV-LDG--VDDLIQMSYLNEPSVLHNLQLRYS----------RDLIYTKAGPVLI
AVNPLKEIP--LYGKASMLQYKQKT-------------------------KDD--PHVYA
VADLAFNEMLQDG-INQSIIISGESGAGKTETAKIAMQYLAALGGAS-------------
---------------------GMESE--VLQ-----TNVILEALGNAKTSRNHNSSRFGK
LIEIHFSETGK--MCGAKIQTFLLEKSRVVQRAQGERSYHIFYQLCSGAPPLLKKKLSLK
---SANDYTYLKQSN-----CLRIDGVDDSKMFTVLVDALDTIQISKEDQMKLFSMLAAV
LWMGNISFSVV-------DTENHVEVVSNE--GLATAAKLLGCTSNQLVTAMSTRKIRAG
--NDSIVKKLTL-TQAIDARDALAKSIYAHLFDWIVEQINHSLGMGRQCTW---------
------------RSISILDIYGFECFNKNGFEQFCINYANERLQQH-FNRHLFKLQQEEY
LEDGIDWAPVKFVDNTDCLSLFEK----KPLGLLSLLDEESTFPKATDLSFANKLKQQLS
A--NSCFKGEQEG-----AFKICHYAGEVTYDTS-GFLEKNRDSLHSESIQLLSSCK--C
ELPKHFASVMVADSQNKSSQSWHSVVDT--------------QKQSVVTKFKVQLFKLMQ
QLESTTPHFIRCIQPNG--KQRPRLFEHDLFLHQLKCCGVLEVVRISRTGYPTRMTHQQF
AERYGFLLLRSIAS----------------------------------------------
-------------------QDPLSVSIAVLQQLNIPP----------------EMYQVGY
TKLFFRTGQVAALENAKRK--MLHGTLCIQKHFRGLHFRQGYQGLKKGAMTFQSFIRGER
ARIHFDNVIKRWR-----------------------------------------------
--------------------------------AAVLIQKYTRRRIAATMFNDQLKHIILL
QSVMRGCLARTKYKC---------------------------------------------
------------------------------------------------------------
------------------------------------------------------------
-----------LQNEMESKVSHNKVQGDMRKNISESR-VCHEMNGRYPHQPVITKLENRI
SKAEAALRDKDEENVMLKQQLEQYERKWSEYEAKMKSMEEAWKRQLSSLQLSLVAAKKSL
VSDDVASRAA--RSDFTPAHAQYDSEDTL-STGTHTPEVIESRHHNHHPEAKVSA-----
------------------------------------------------------------
------------------------------------------------------------
------------------------------------------------------------
------------------------------------------------------------
-----GNSDRRVNAVNHLAKEFEDRRQVFEDDAGFLVAVKSGQVGSN------MNPDEEL
RKLKDRFATWKKDYKSRLKETKFNLQKVGTHDEKT-------------------------
------------------------------------------------------------
---RKRWWGKKSSK----------------------------------------------
------------------------------------------------------------
------------------------------------------------------------
------------------------------------------------------------
------------------------------------------------------------
------------------------------------------------------------
------------------------------------------------------------
------------------------------------------------------------
------------------------------------------------------------
------------------------------------------------------------
------------------------------------------------------------
------------------------------------------------------------
------------------------------------------------------------
------------------------------------------------------------
------------------------------------------------------------
------------------------------------------------------------
------------------------------------------------------------
------------------------------------------------------------
------------------------------------------------------------

>EugMyo8A_fl
----MMLSASPTSVARSSLEEMLDSLRRRDEVE-------KPKDLPPALPARPS--SRAR
LPSARR----SLPVNFTVGTATLQECA---------------------------------
-----------------------------------------SNQANIGKEDAKRKEKDFI
PNRS-SFGSKKIKKDQN---LDSPYTAVAEREEKNDEVSHSHGGITSQSGAP--------
-------------------------------------------------------PKLCE
LEWGD-NIGYFIKKKLRVWCRL-VSGQWDLGTILSTSG--EEAVISLPNGNVVKVSTGEL
LPANPDI-LKG--VDDLIQLSYLNEPSVLHNLQTRFS----------RDLVYSKAGPVLI
AINPFKEVQ--LYGNSFMTAYKRKT-------------------------VES--PHVYA
MADTAYNEMMRDE-VNQSIIISGESGAGKTETAKIAMQYLAALGGVSGL-----------
---------------------GIEDE--VLH-----TNVILEAFGNAKTSRNGNSSRFGK
FIEIQFSKPGK--ICGAKIQTFLLEKSRVVQVANGERSYHIFYELCAGASPSLKEKLNLK
---VASEYNYLKQSN-----CLTIDGVDDAKKFQMLLEALEMVRIPRQDQEHAFAILAAV
LWLGNISFRVT-------SHENHVEVVVDE--AVTTTAGLLGCSVDDLALALSVRRIKAG
--KDSISKKLTL-QQATDTRDALAKFLYSSLFDWLVEQINKSLEAGKPCAG---------
------------RSINILDIYGFESFQKNSFEQFCINYANERLQQH-FNRHLLKLEQEEY
ELDGVDWTKVDFEDNEDCLTLIEK----KPLGVLSLLDEESNFPKATDLTFANKLKQHLT
S--NPCFKGERGG-----AFGIRHYAGEVQYDTS-GFLEKNRDPLPSDSVELLSSCS--C
QLPHLFASRVLEQSTKSASPLNHGAMES--------------QKQSVGTKFKGQVFKLMH
QLERTKPHFIRCIKPNN--KQVPGLYEKDLVLQQLRCCGVLEVVRISRAGYPTRMTHQEF
AERYGFLLLDTSVS----------------------------------------------
-------------------RDPLSVSVAVLQQFNVLP----------------EMYQVGY
TKLYLRTGQIATLEGRRKR--ILQGIVGVQKCFRRHLARHQFYELKNGVTTLQSFVRGEV
TRKEYSTLRDSCL-----------------------------------------------
------------------------------------------DGASMLGTDEEQRAIVGL
QSVIRGWLVRRKFND---------------------------------------------
------------------------------------------------------------
------------------------------------------------------------
------SLKMKRSSLQTLKSTYKSGRRFSGVKDKPQKREEKPQKQTEVMPAVLAELQKRA
LKAEAMLKQKEEENAALREELQQFETKWSEYESRMKSMEETWQKQMASLQMSLAAARKSL
MTDDNGGQPK--RPDVALSPRDYDSEDTT-SMGSRTP---GGSMP-VKFSNAVTDGRAG-
------------------------------------------------------------
------------------------------------------------------------
------------------------------------------------------------
------------------------------------------------------------
-----RDTNGTLNAVSDLMKEFEIRKQTFDDDARSLVEVRS-ELASN------ASPDEEL
RKLKVRFESWKKEYKVRLRETKVRLRKRGHLDADKG------------------------
------------------------------------------------------------
---RRKWWGR--------------------------------------------------
------------------------------------------------------------
------------------------------------------------------------
------------------------------------------------------------
------------------------------------------------------------
------------------------------------------------------------
------------------------------------------------------------
------------------------------------------------------------
------------------------------------------------------------
------------------------------------------------------------
------------------------------------------------------------
------------------------------------------------------------
------------------------------------------------------------
------------------------------------------------------------
------------------------------------------------------------
------------------------------------------------------------
------------------------------------------------------------
------------------------------------------------------------
------------------------------------------------------------

>EucMyo8A_fl
----MMLSASPTSVARSSLEEMLDSLRRRDEVE-------KPKDLPPALPARPS--SRAR
LPSARR----SLPVNFTVGTATLQECA---------------------------------
-----------------------------------------SNQANIGKEDAKRKEKDFI
PNRS-SFGSKKIKKDQN---LDSPYTAVAEREEKNDEVSHSHGGITSQSGAP--------
-------------------------------------------------------PKFCE
SEWGD-NIGYFIKKKLRVWCRL-VSGQWDLGTILSTSG--EEAVISLPNGNVVKVSTGEL
LPANPEI-LKG--VDDLIQLSYLNEPSVLHNLQTRFS----------RDLVYSKAGPVLI
AINPFKEVQ--LYGNSFMKAYKRKT-------------------------VES--PHVYA
MADTAYSEMMRDE-VNQSIIISGESGAGKTETAKIAMQYLAALGGGSGL-----------
---------------------GIEDE--VLH-----TNVILEAFGNAKTSRNGNSSRFGK
FIEIQFSKPGK--ICGAKIQTFLLEKSRVVQVANGERSYHIFYELCAGASPSLKEKLNLK
---VASEYNYLKQSN-----CLTIDGVDDAKKFQMLLEALEMVRIPRQDQEHAFAILSAV
LWLGNISFRVT-------SHENHVEVVVDE--AVTTTAGLLGCSVDDLALALSVRRIKAG
--KDSISKKLTL-QQATDTRDALAKFLYSSLFDWLVEQINKSLEAGKPCAG---------
------------RSINILDIYGFESFQKNSFEQFCINYANERLQQH-FNRHLLKLEQEEY
ELDGVDWTKVDFEDNEDCLTLIEK----KPLGVLSLLDEESNFPKATDLTFANKLKQHLT
S--NPCFKGERGG-----AFGIRHYAGEVQYDTS-GFLEKNRDPLPSDSVELLSSCS--C
QLPHLFASRVLEQSTKSASPLNHGAMES--------------QKQSVGTKFKGQVFKLMH
QLERTKPHFIRCIKPNN--KQVPGLYEKDLVLQQLRCCGVLEVVRISRAGYPTRMTHQEF
AERYGFLLLDTSVS----------------------------------------------
-------------------RDPLSVSVAVLQQFNVLP----------------EMYQVGY
TKLYLRTGQIATLEGRRKR--ILQGIVGVQKCFRRHLARHQFYELKNGVTTLQSFVRGEV
TRKEYSTLRDSCL-----------------------------------------------
------------------------------------------DGASMLGTDEEQRAIVGL
QSVIRGWLVRRKFDD---------------------------------------------
------------------------------------------------------------
------------------------------------------------------------
------SLKMKRSSLQTLKSTYKSGRRFSGVKDKPQKREEKPQKQIEVMPAVLAELQKRA
LKAEAMLKQKEEENAALREELQQFETKWSEYESRMKSMEETWQKQMASLQMSLAAARKSL
MTDDNGGQPK--RPDVALSPRDYDSEDTT-SMGSRTP---GGSMP-VKFSNAVTDGRAG-
------------------------------------------------------------
------------------------------------------------------------
------------------------------------------------------------
------------------------------------------------------------
-----RDTNGTLNAVSDLMKEFEIRKQTFDDDARSLVEVRS-ELASN------ASPDEEL
RKLKVRFESWKKEYKVRLRETKVRLRKRGHLDADKG------------------------
------------------------------------------------------------
---RRKWWGR--------------------------------------------------
------------------------------------------------------------
------------------------------------------------------------
------------------------------------------------------------
------------------------------------------------------------
------------------------------------------------------------
------------------------------------------------------------
------------------------------------------------------------
------------------------------------------------------------
------------------------------------------------------------
------------------------------------------------------------
------------------------------------------------------------
------------------------------------------------------------
------------------------------------------------------------
------------------------------------------------------------
------------------------------------------------------------
------------------------------------------------------------
------------------------------------------------------------
------------------------------------------------------------

>PotMyo8A_fl
----MMLSASPAAVTRSSLEEMLDSLRRRDEALE------NSKDLPPALPARPA--SRAR
LPSARH----SLPTDFKVGSNGQ-------------------------------------
-------------------------------------VESKVETRVTKVKEYNKRKEKEL
GYKSGSFGSKKMRKDQNCV-DSNPYVEENNEKAKGPVTGSVP------------------
--------------------------------------------------------KGKE
PEWDD-NIGYFIKKRLRVWCRL-PNGQWGIGKIQSTSG--DEATVSLSSGTVIKVSTEEL
IPANPDV-LEG--VDDLIQLSYLNEPSVLHNVKHRYA----------QDLIYSKAGPVLI
AVNPFKDIP--IYGNETLTSYKQNA-------------------------KDS--PHVYA
IADAAYNEMMRDE-KNQSIIISGESGAGKTETAKYAMQYLAALGCGND------------
---------------------GMEYE--ILQ-----TNCILEAFGNAKTSRNDNSSRFGK
LIEIHFTASGK--IRGAKIQTFLLEKSRVVQLANGERSYHIFYQLCAGAPSTLRDRLNLK
---MASEYKYLNQSE-----CLVIDGVDDGMKFHKLVEALDIVQIHKEDQEQAFAMLAAV
LWLGNISFQVI-------DNENHVEALADE--AFNSAARLLNCSAQDLMLALSSHKIQAG
--KDSIAKKLTM-QQAIDRRDALSKFIYADLFEWLVVQINKSFEVGELMITG--------
------------RSISILDIYGFESFKNNSFEQFCINYANERLQQH-FNRHLFKLEQQEY
EEDGIDWTKVDFEDNQECLNLVEK----KPLGLLSLLDEESNFPNATDLTFANKLKQYLN
G--NPCFKGERGR-----AFGVCHYAGEVVYDTN-GFLEKNRDPMHSDFIQLLSSCG--C
QLLKLASPSSQFGGSES-------------------------SMQSVGTKFKSQLFKLMH
QLEKTTPHFIRCIKPNA--KQLPGQYEDDLVSKQLRCCGVLEVVRISRSGYPTRMTHQEF
AGRYGFLLPETNVS----------------------------------------------
-------------------QDPLSLSVAVLKNFNVLP----------------EMYQVGY
TKVYLRMGQIGTLEEQRKQ--FLQGIVGVQKYFRGGQARHNFHELKQGVMILQSFVRGEN
LRRKFNHIKKKC------------------------------------------------
------------------------------------------TARAPIAMDEQLVAAVYL
QSVIRGWLARKHFNN---------------------------------------------
------------------------------------------------------------
------------------------------------------------------------
-----------MHKMKWLIHENSNSKRKPGKKISEVK-VIPQEQI-DIQTSILAELQKRV
VKAEATIGQKEEENAALQEQLQQYEKRWSDYEAKMKAMEEMWQMQMLSLQTSLAAARKSL
AADNTAAQPG--KLDSSTSPRDYDSEDNV-SMESRTP---GGNTP-NIFANAFPDLRAG-
------------------------------------------------------------
------------------------------------------------------------
------------------------------------------------------------
------------------------------------------------------------
-----RENNGSVNVVNTLAKEFELQKQNFDDDAKALVEVRAGQSASN------MNPDEEL
RRLKLKFETWKKDYKVRLRETKARLHKLGHGEVDRN------------------------
------------------------------------------------------------
---RRKWWRR--------------------------------------------------
------------------------------------------------------------
------------------------------------------------------------
------------------------------------------------------------
------------------------------------------------------------
------------------------------------------------------------
------------------------------------------------------------
------------------------------------------------------------
------------------------------------------------------------
------------------------------------------------------------
------------------------------------------------------------
------------------------------------------------------------
------------------------------------------------------------
------------------------------------------------------------
------------------------------------------------------------
------------------------------------------------------------
------------------------------------------------------------
------------------------------------------------------------
------------------------------------------------------------

>BevMyo8A_fl
-----MMSTSP-TLMRSSLEEMLENLRRRDED--------QPKDNPPALPSRPV--SKAR
LPSARK----SLPVGFKVSASLPP------------------------------------
------------------------------TATATATATADERKKIPEDLQREKVGVGPW
FRRRNSFGSSKKKIKS----DQSPYYYDDDDVDAVLEMKMEEREIRGGFDVNNAQRLTST
TTTSKA-----------------------------------------------------V
VEWED-NVDYFIKKKLRVWFKL-PSGQWESGRIQSTSG--EDSLVQLASGNVINVLKTEL
LPANPDI-LDG--VDDLIQLSYLNEPSVLSNLQYRYS----------RDLIYSKAGPVLI
AINPFKDVQ--IYGSNHITSYRQKL-------------------------ADS--PHVFA
MADAAYDEMMRDG-VNQSIIISGESGAGKTETAKIAMQYLATLGGGGD------------
---------------------GIELE--VLQ-----TSRILEAFGNAKTSRNDNSSRFGK
LIEIHFSMTGK--ICGALIQTFLLEKSRVVQLARGERSYHVFYQLCAGAPSDLRGRLNIK
---MANDYNYLNQSN-----CLVIDDVDDALNFCKLQEALDIVRIHAEDRESMFAVLSAV
LWLGNISFQVT-------DNENHVEVVAGE--ALTAAASLMGCTEQDLMLVLSTRKIQAG
--KDKIAKSLTL-PQAMDTRDALAKCIYARLFDWLVEQVNKSLEVGK-RRTG--------
------------RSINILDIYGFESFQNNSFEQFCINYANERLQQH-FNRHLFKLEQEDY
EADGIDWAKVDFEDNQECLNLFEK----RPLGLLSLLDEESNFPKATDLTFANKLEQHLS
S--NSCLKSGRDG-----AFSICHYAGQVLYDTS-GFLEKNRDPLHTDSLHLLLSCS--S
PLLQLFASSMLDQSQKSNGLNSQSALDT--------------QKRSVATKFKSQLYKLMQ
QLEDTTPHFIRCIKPNS--KQHPGVFEKDLVLQQLRCCGVLEAVRIARCGYPNRITHQEF
AQRFGFLISDKSVS----------------------------------------------
-------------------QDPLSISVAILQQFNILP----------------ELYQVGY
TKLYFRTGQIGALEDTRKQ--VLQSVIGLQKCYRGYRARAQFLELKTRISSLQSFIRGES
TRSKYDSLLQINRANLQKHKNKHKHKH---------------------------------
--------------------------------------------SASKALDEQQKAIIQL
QSVVRGWLARKHFDD---------------------------------------------
------------------------------------------------------------
------------------------------------------------------------
-----------MLTAEDSDVKDK-NKVIKDSKSGQMKDLLPANVQ--VSNNVVEELQRRV
ARAEATLVQKEEENASLKKQLQQYEMRWSDYEAKMRSMEDMWQKQISSLQMSLAAARKSL
PPEDVTGQPG--RQEASPSPRSYDSDDNL-FMGPQTP---GESTP-TKYSNPIAEAR---
------------------------------------------------------------
------------------------------------------------------------
------------------------------------------------------------
------------------------------------------------------------
-----EANGGGLNPVNRLAKEFEQQRQAFDEDARALFDVRPQSTPGM-------SSFNEL
RRLKMRFEVWKKEYKVRLKETKGTLHKLGHADMEKN------------------------
------------------------------------------------------------
---RRKWWGKLSGRVH--------------------------------------------
------------------------------------------------------------
------------------------------------------------------------
------------------------------------------------------------
------------------------------------------------------------
------------------------------------------------------------
------------------------------------------------------------
------------------------------------------------------------
------------------------------------------------------------
------------------------------------------------------------
------------------------------------------------------------
------------------------------------------------------------
------------------------------------------------------------
------------------------------------------------------------
------------------------------------------------------------
------------------------------------------------------------
------------------------------------------------------------
------------------------------------------------------------
------------------------------------------------------------

>CnsMyo8A_fl
----MMLSASPSLIVRSSLEEMLDSLRRKDEDE-------KPKDLPPALPARPT--SRGR
LPPARR----SLPNNFKVQVVVGGSD----------------------------------
-------------------------------------GDTESPECFPCEIEETKRKENDW
GAKRSGFVSKKMKKYRN---VESPYAAVLDESKTELTGISDQPSASP-------------
-------------------------------------------------------TKIRG
TDWDD-NIGYFMKKKLRVWCRL-ANGQWESGTIQSNSG--EDATVSLSNGNVMKVTASEI
LPANPDI-LEG--VDDLVQLSYLNEPSTVYNIQHRYS----------KDMIYSKAGPVLI
AVNPFEDVQ--IYGDDLITAYRQKK-------------------------LDS--PHVYA
TVDTAYNEMMRDE-VSQSIIISGESGAGKTETARIAMQYLAAVSGDSS------------
---------------------GIEHR--ILK-----ANYILEAFGNAKTSRNHNSSRFGK
LIEIQFSTLGK--ICGANIQAFFLEKSRVVELVNGERSFHVFYQLCAAAPTDLKERLNLR
---MASEYKYLNQSD-----CLTIDGVNEAEKFHDLMKALNILQICEEDQECLFSMLAAV
LWLGNISFQMN-------ENVNQLEVLSDE--ALINASNLMGCSTQELKLSLSTHKTEAG
--NNSIANRLTL-QQAIDRRDALAKFIYTCLFEWLVEQINKSLQVGKQQIG---------
------------KSISILDIYGFESSQKNSFEQMCINYANERLQQH-LNRHLLKLEQEDY
ELDGIDWKKVDFEDNEECLELFEK----KPSGLISLLDEESNLPKASDLTFANKLKQHLN
S--NSCFKGERGR-----AFSVCHNAGEVLYDTN-GFLEKNKDCLHSDFSHLLSSCH--N
ELLQLFTSKMQNQSAPTTACHISSSDC---------------PRPSIGTKFKIQMFKLMH
QLESTRPHFICCIKPNQ--KQLPSIYQVDLVLQQLRCCKVLEVLKISRSGYPSRMQLHEF
AGRYGVLLPKTFAA----------------------------------------------
-------------------RDPLSISIAVLQQFGIPP----------------EMYQIGY
TKVFLRTGQIEKLEHRRQQ--VLQGIVGVQKYFRGRQARHHFYELKKQVNPLHSYAPSDL
SRGKRNIMVKWR------------------------------------------------
------------------------------------------TASAPKTLDE-LQAVIYL
QSVIRGSLVRKQFIG---------------------------------------------
------------------------------------------------------------
------------------------------------------------------------
-----------TPELKKSKPESVRYRKNHGRKMSEVK-DMQHEKL-YSVPSTVKELQQRV
IKAEETLEQKEEENAALREQVRQFEARWSDYEAKMKSMEEMWQKQMASLQVSLAAARKSL
VVDTAVGQPG--RLDAAFSPRYYDSEDAT-SMGSRTP---GASTP-LKFSNSVQDVGSG-
------------------------------------------------------------
------------------------------------------------------------
------------------------------------------------------------
------------------------------------------------------------
-----RDANGTLNEVSNLVKEFEQQKQTFDEEAKAIVGIKTGKSASN------INSDDDL
RKLKLRFEMWKKEYKLRLRETKAKLHKLGHSEAERS------------------------
------------------------------------------------------------
---RRRWWGRISTK----------------------------------------------
------------------------------------------------------------
------------------------------------------------------------
------------------------------------------------------------
------------------------------------------------------------
------------------------------------------------------------
------------------------------------------------------------
------------------------------------------------------------
------------------------------------------------------------
------------------------------------------------------------
------------------------------------------------------------
------------------------------------------------------------
------------------------------------------------------------
------------------------------------------------------------
------------------------------------------------------------
------------------------------------------------------------
------------------------------------------------------------
------------------------------------------------------------
------------------------------------------------------------

>PotMyo8C_fl
----MMLSASPAAVTRSSLEEMLDSLRRRDEGLE------KSKDLPPALPARPT--SRAR
LPSARH----SLPTDFKVGSNGQ-------------------------------------
-------------------------------------VESKVETRVSKVKGDTKRKGKEL
GYKSGNFGSKKMRKDQNCV-DSNPYVEENNEKVNGLVAGSVP------------------
--------------------------------------------------------RGKE
PEWDD-NIGYFIKKRLRVWCRL-PNGQWGLGKIQETFG--DEATISLLSGTVVKVSTAEL
LPANPDI-LEG--VDDLIQLSYLNEPSVLHNIKHRYA----------QDLIYSKAGPVLI
AVNPFKEIP--IYGNEILTSYKQKA-------------------------KDS--PHVYA
IADAAYNEMMRDE-KNQSIIISGESGAGKTETAKYAMQYLAALGCGND------------
---------------------GMEYR--ILQ-----TNCILQAFGNAKTSRNNNSSRFGK
LIEIHFTTSGK--IRGAKIQTFLLEKSRVVQLANDERSYHIFYQLCAGAPSTLRDRLNLR
---MASEYKYLNQSE-----CLVVDGVDDGMEFHKLVDALDIVQICKDDQEQAFAMLAAV
LWLGNISFQVI-------DNGNHVEVLANE--AVENAARLINCSAQDLVLALSTHKIQAG
--KDFIAKKLTM-QKAIDRRDALAKFIYARLFEWLVVQINKSVEMGELSTG---------
------------RSISILDVYGFESFKNNSFEQFCINYANERLQQH-FNRHLFKLEQEEY
EEDGINWTKVDFEDNQECLNLFEK----KPLGLLSVLDEESNIPNATDLTFANKLKQYFN
D--NPCFKGERGR-----AFGVCHYAGEVVYDTN-GFLEKNRDPMHSDFIHLLSSSG--C
QLPKSASLSCQSGGLES-------------------------SMQSVGTKFKSQLFKLMH
QLEKTTPHFIRCIKPNA--KQFPDQYEDDLVSQQLRCCGVLEVVRISRYGYPTRMTHQEF
AGRYGFLLMETNVS----------------------------------------------
-------------------WDPLSMSVAILKKFNFLP----------------EMYEVGY
TKVYLRMGQIGRLEEQRKQ--FLLGIVEVQKYFRGGQARRHFHELKQGVVILQSFIRGEN
MRRKYNHMIKRR------------------------------------------------
------------------------------------------TANAPLAVDDQLVAALYL
QSVIRGWLARKQFNS---------------------------------------------
------------------------------------------------------------
------------------------------------------------------------
-----------MHKMKQLTHENSNSKRKPGKKISEVK-VIPQEQV-DIQTSILAELQKRV
VKAEVTVAQKEEENAALKDQLQQNEKRWLDYEAKMKAMEEMWQVQMASLQTSLAAARKSL
AADNTAGQPG--KLDSSTSPHYYDSEDYV-STESRTP---GGNTP-NIFANTFPDLRAV-
------------------------------------------------------------
------------------------------------------------------------
------------------------------------------------------------
------------------------------------------------------------
-----RENNGPVHAVSNLTKEFEQQKQNFDDNVKALVEVRAGQSASN------MNPDEEL
RRLKLGFETWKKDYKVRLRETKARLHKLGHGEVDRN------------------------
------------------------------------------------------------
---RRKWWRR--------------------------------------------------
------------------------------------------------------------
------------------------------------------------------------
------------------------------------------------------------
------------------------------------------------------------
------------------------------------------------------------
------------------------------------------------------------
------------------------------------------------------------
------------------------------------------------------------
------------------------------------------------------------
------------------------------------------------------------
------------------------------------------------------------
------------------------------------------------------------
------------------------------------------------------------
------------------------------------------------------------
------------------------------------------------------------
------------------------------------------------------------
------------------------------------------------------------
------------------------------------------------------------

>RicMyo8A_fl
---MMLSESPASTVTRSSLEEMLDSIRRRDEAME------KSKDLPPALPARPT--SRAR
LPSARK----SLPTDFKVGANGQLESKVETVVEVDK------------------------
------------------------------------------------RKDDTKRKEKEL
GHKTGSFGSKKMRKDQNCV-DSNPYAEEKNEAVRGPV-----------------------
---------------------------------------------------IASMSKAEE
PDWDD-NIGYFIKKKLRIWCQL-ANGQWGSGKIQSTSG--DEAVVSLSAGNFVKVSTADL
LPANPDI-LEG--VDDLIKLSYLNEPSVLYNLKHRYS----------QDMIYSKAGPVLI
AFNPFKVVP--LYGNEIIGAYKQKL-------------------------VDS--PHVYA
IADTAYNEMMRDG-KNQSLIISGESGAGKTETAKYAMQYLAALGGGSG------------
---------------------GIETE--ILQ-----TNCVLEAFGNAKTYRNGNSSRFGK
LIEIHFSSLGK--ICGAKIQTFLLEKSRVVQLANGERSYHIFYQLCAGAPSILRERLNLK
---MASEYNYLNQSE-----GLVIDGVDDALKFEKLMEALEIVQISKADQEQAFSMLAAI
LWLGNISFQVI-------DNENHVEVLADE--ALTNAARLMGCSFHELMLALSTHRIRFG
--KDDIVKKLTF-RQAIDRRDALAKFIYASLFDWLVEQINKSLEVGKLRTG---------
------------RSINILDIYGFESFKNNSFEQFCINYANERLQQH-FNRHLFKLEQEEY
DEDGIDWTKVDFDDNQDCLNLFEK----KPLGLLSLLDEESNFPNATDLTFANKLKQHLG
G--NPCFKAERGR-----AFVVRHYAGEVVYDTN-GFLEKNRDPLHSDLFQLLSSCS--C
RLAQLFVSKMSN---QFVSSSFNQSYGLES------------SKQSVGTKFKGQLFKLMH
QLENTTPHFIRCLKPNS--KQLPGEHEDDLVLQQLRCCGVLEVVRISRSGYPTRITHQDF
AQRYGFLLSNTSVS----------------------------------------------
-------------------QDPLSISVAVLQQFNILP----------------EMYQVGY
TKVYLRTGSIAKLEESRKQ--VLQGILGVQKYFRGSQVRRDLNELKRGVTIIQSFVRGEN
ARRNYNSIANRCAFR---------------------------------------------
------------------------------------------NEGPPTMVDKKLMAVIFL
QSAIRGWLARKQFSD---------------------------------------------
------------------------------------------------------------
------------------------------------------------------------
-----------KRKLKE-LHENINSRRKHVKKISEVK-VLPQEQV-DIQAMILTELHRRV
AKAEVALLQKEDENASLREQLQQFERRWSEYETKMKTMEQTWQMQMESLQASLAAARKSL
AADSTAGQHG--KLESFSSPHYYDSEDNM-STGVQTP---GSNTP-NKSSIAIPDVKLG-
------------------------------------------------------------
------------------------------------------------------------
------------------------------------------------------------
------------------------------------------------------------
-----RETNGSINAVSILAKEFEQQRQNFDDHAKALAEVKLGQQSASD-----KNPDEEL
RKLKIRFEDWKKDYKVRLRETKVRLHKVGRGEGDRR------------------------
------------------------------------------------------------
---TRRWWGKIGPRGFQRSHF---------------------------------------
------------------------------------------------------------
------------------------------------------------------------
------------------------------------------------------------
------------------------------------------------------------
------------------------------------------------------------
------------------------------------------------------------
------------------------------------------------------------
------------------------------------------------------------
------------------------------------------------------------
------------------------------------------------------------
------------------------------------------------------------
------------------------------------------------------------
------------------------------------------------------------
------------------------------------------------------------
------------------------------------------------------------
------------------------------------------------------------
------------------------------------------------------------
------------------------------------------------------------

>MeMyo8A_fl
----MMSAS-AASAVRSSLEAMLESLRRRDEALE------KAKELPPALPARPT--SRAR
LPSARH----SLPTDFKVDANGQMEGEVEIEVKKQE------------------------
--------------------------------------------------EDTKKKEKEL
GHSTGSFGSKKMKKDQNCV-DSSPYAEEKNEPAKELE-----------------------
---------------------------------------------------ISSTPNTEE
PEWED-NIGYFIKKKLSIWCQL-ANGRWGSGNIHSTSG--DEAVVSLSGGNFVKVSTADL
LPANPDI-LEG--VDDLIKLSYLNEPSVFHNLKCRYS----------QDMIYSKAGPALI
VVNPFKAVP--FYGNEIIKAYRQKL-------------------------MDS--PHVYA
LADTAYNDMMRDE-KNQSLVISGESGAGKTETAKHAMKYLATLGGGTG------------
---------------------GIEHE--ILQ-----TNSILEAFGNAKTSRNSNSSRFGK
LIEIHFSTEGK--ICGAKIQTFLLEKSRVVQLAKGERSYHIFYLLCAGAPSILRERLNLK
---MASEYNYLNQSE-----CLVIDGVDDSLNFHKLMEALDIVQICKADQEEIFALLAAI
LWLGNISFHVI-------GDENHVEVLTDE--AITNAARLMGSSIQDLTLLLSTHKIRCG
--KDDIVKKLTW-QQAIDRRDALAKFIFASLFDWLVDQINKSLGLEKLHTG---------
------------RSINILDIYGFESFRNNSFEQFCINYANERLQQH-FNRHLFKLEQEDY
EVDGIDWTKVDFADNQECLNLFEK----KPLGLLSLLDEESNFPNATDLTFANKLKQHLS
S--NPCFKAERGR-----TFVIHHYAGEVAYDTN-GFLEKNRDLLHSDFLQLLSSCN--S
QLLELFASPLSQSGGLES------------------------STQSVGTKFKGQLFKLMQ
QLEDTTPHFIRCIKPNT--KQLPGVYEDNTVSQQLRCCGVLEVVRISRSGYPTRMTHQDF
ARRYGFLLLETNAS----------------------------------------------
-------------------QDPLSISVAVLQQCNVAP----------------EMYQVGY
TKVFLRTGQIARLEDQRKQ--VLQGILGIQKCFRGSHARRDFNKLKQGVTILQSFVRGEN
ARRKYMSMRRSCTV----------------------------------------------
------------------------------------------SAPITVDIDNKLLAIVYL
QSVIRGWLARKQFNE---------------------------------------------
------------------------------------------------------------
------------------------------------------------------------
-----------RRKL------NPNAKRKLGKKISELK-VIPREQI-ELQTSILADLQRRV
TKAEATIVQKEEENAALREQLQQFERRWSEYEAKMKKMEETWQMQMDSLQTSLAAARKSP
APDNTVGQPG--KLSDPFATPGCYDSEDNLSSGLRTP---GGSTP-TKMPSSVHDGRVVV
G-----------------------------------------------------------
------------------------------------------------------------
------------------------------------------------------------
------------------------------------------------------------
-----SETNSPMIGVNVLAREFEQRRQNFDDDAKALNDTKAAQP---------AS-DAEF
RKLKLRFETWKKEYKARLQETRTRLSKLGNGDIERR------------------------
------------------------------------------------------------
---TRKWWGKIGAKGLQRSPA---------------------------------------
------------------------------------------------------------
------------------------------------------------------------
------------------------------------------------------------
------------------------------------------------------------
------------------------------------------------------------
------------------------------------------------------------
------------------------------------------------------------
------------------------------------------------------------
------------------------------------------------------------
------------------------------------------------------------
------------------------------------------------------------
------------------------------------------------------------
------------------------------------------------------------
------------------------------------------------------------
------------------------------------------------------------
------------------------------------------------------------
------------------------------------------------------------
------------------------------------------------------------

>JcMyo8A_fl
----MLSAS-PASLTRSSLEEMLDSLRRRDEAAE------KSKELPPALPARPT--SRAR
LPSARH----SLPTNFQVSANGEMESKVENEIDQGK------------------------
--------------------------------------------------EDAKRKEKEL
GYKIGSFGSKKMRQDQNCCVDSNPYAEEQNEPVKQPI-----------------------
---------------------------------------------------VSSRPKAAQ
PEWED-NIGYFIKKKLRIWCQL-SSGRWSAGIIQSTSG--DEAVVSLADGNLLNVSTSXX
XXXXXXX-LEG--ADDLIKLSYLNEPTVLYNLKHRYS----------QDLIYSKAGPVLI
AINPFKAAP--LYGDEIVKAYRQKL-------------------------MDS--PHVYA
LADTAYNEMMRDE-KNQSIIISGESGAGKTETAKYTMQYLATLGGGTG------------
---------------------GIESE--ILQ-----MNNVLEAFGNAKTSRNDNSSRFGR
LIEIHFSTLGK--ICGAKIQTFLLEKSRVVQLAKGERSYHVFYQLCAGAPSVLREKLNLK
---IAGDYNYLNQSE-----CLIIDGVNDAQKFHNLMEALDIVQICKADQEQIFAMLAAI
LWLGNISFQVID-------SENHVDVLFDE--AITNAAKLMGCSVLDLTLALSTHKIRCG
--KDHIDKKLTL-QQAIDRRDALAKFIYASLFDWLVDQINKSLEAGKLFTG---------
------------RSINILDIYGFESFKINSFEQFCINYANERLQQH-FNRHLFKLEQEEY
DEDGIDWTKVDFIDNQECLNLFEK----KPLGLLSLLDEESNFPIATDLTLANKLKQHLN
S--NPFFKAERGR-----AFAIHHYAGEVAYDTN-GFLEKNRDPLHSDFYQLLSSCD--C
QLLQLFASKLPSSQSGGSES----------------------STQSVGSKFKGQLFKLMH
QLENTTPHFIRCIKPNA--KQLPQVCEDDLVLRQLRCCGVLEVVRISRSGYPTRMSHQDF
AQRYGFLLSEKNVS----------------------------------------------
-------------------RDPLSISVAVLQHFNILP----------------EMYQVGY
TKVFLRTGQIARLEVQRKQ--VLQGILGVQKHFRGFLARRDLNELKTGVTILQSFVRGEN
ARRRYSSMVTRCTV----------------------------------------------
------------------------------------------SAPDT--LDQQLVATICL
QAAIRGWLARKQFSD---------------------------------------------
------------------------------------------------------------
------------------------------------------------------------
-----------KWKLKSLNQDNTNSKRKPGKKISEVK-VIPQEQV-EIQASILVELQRKV
AKAEEIIEQKEEENAALREQLQQYERKWSEYETKMKTMEETWQMQMESLQGSLAAARKSL
TTDNAAPQHA--KADSFPSPYYYDCEDNP-STDVRTP---SASTP-SKNPTT--DARAE-
------------------------------------------------------------
------------------------------------------------------------
------------------------------------------------------------
------------------------------------------------------------
-----KETNDPINAVTMLTKEFEQRKQNFDNDAKALAEVKASGKS--------ASVDDEL
RKLKARFESWKKDYKVRLRDVKARFSKLGHGEFERR------------------------
------------------------------------------------------------
---TRKWWGKLGGKGRTHFL----------------------------------------
------------------------------------------------------------
------------------------------------------------------------
------------------------------------------------------------
------------------------------------------------------------
------------------------------------------------------------
------------------------------------------------------------
------------------------------------------------------------
------------------------------------------------------------
------------------------------------------------------------
------------------------------------------------------------
------------------------------------------------------------
------------------------------------------------------------
------------------------------------------------------------
------------------------------------------------------------
------------------------------------------------------------
------------------------------------------------------------
------------------------------------------------------------
------------------------------------------------------------

>LuMyo8A_fl
------MMLSPTTVTRSSLEEMLESLRQRDEALE------KAKDLPPALPSRPT--SRAR
LPSARL----SLPTDFKVGANGKFEGKVESVLESKV------------------------
-----------------------------------VESVVVSKLLSVVNQDDETKRKKEL
DCRIGSFGSRKMRKVLDSV-DSNPYAKEMNS-----------------------------
---------------------------------------------------TESMPNGNE
MECED-NIGYFIRKKLRVWCEL-SNGVWASGTIQSTSD--NETSVELADGNVVNVPAVQL
LPANPDI-LDG--VDDLMQLSFVNEPSVLHNLKYRYT----------EDMIYSKAGPVLI
AVNPFKDVP--LYGKKAIAAYKQKD-------------------------MAW--PHVYA
LADAAYDQMMRDE-KNQSIIISGESGAGKTETAKYAMQYLAALGGGSG------------
---------------------GMELE--MLQ-----TNCVLEAFGNAKTLRNKNSSRFGK
LIEIHFTTLGK--ICGAKIQTFLLEKSRVVQVGDGERSYHVFYQLCSGAPSLLREKLNLK
---AAAEYKYLNQSE-----CFEIDGVDDAVKFHKLQDAFESLKIPKEDQERIFEILAAI
LWLGNITFQTV-------DNENHVEVLPDE--ALANASKLMNCTALGLMVALSTHKIRAG
--NDNISKKKTL-QQAIDTRDALVKFMYGNLFDWLMEQINKLLDGRQNTW----------
------------RSINILDIYGFESFKKNSFEQFCINYANERLQQH-FNRHLLKLEQEEY
EEDGIDWTKVDFEDNQDCLDLFEK----KPIGLLSLLDEESNFPNSTDLTLVNKLNKHLN
G--NPCYKGQRGR-----AFGVRHYAGEVVYDTN-GFMEKNRDPLHSDFIQLLSSSS--C
KILQALATEKPNQTPNSLKSSVSHLGRQES------------STQSVGTKFKGQLFKLMN
QLENTAPHFIRCIKPNR--KQVPGAYEEDLVLQQLLCCGIMEVMRIARAGYPSRMTHQEF
SGRYGLLLPETSEC----------------------------------------------
-------------------LDPLSISVAILKQFNVLS----------------EMYQVGY
TKVHLRTAQIARLEDQRTK--ALQGIITLQNCFRGSKARRHFHELKDGATTLQSFIRGEN
ARREYESMSKTC------------------------------------------------
------------------------------------------DVDTLPVVDEQLVAIICL
QSVIRGWLTRKQLNE---------------------------------------------
------------------------------------------------------------
------------------------------------------------------------
-----------KYILKQSSQENTNTRRKSGKKISEVK-VMPQEQIEELQTTLLAELQKRV
LMAEQTLVHKDEENATLREQVHDFEKRWSDYESRMKTMEETWQMQMTSLQASLAAARKCA
AADNLIIPHG--KLE---SPHYYDSEDYP-SNDSRTP---GGSTP-RNVPNSMPDLRVA-
------------------------------------------------------------
------------------------------------------------------------
------------------------------------------------------------
------------------------------------------------------------
-----KEPNGARNPVTTLLREFENQTQNFESDCKAIVDVGSGNSSGSI-----MSPDEAL
RRLRNRFEMWKKNYKTKLREAKTRLQKLGQGENHKN------------------------
------------------------------------------------------------
---RRGWWAKIGAKMLT-------------------------------------------
------------------------------------------------------------
------------------------------------------------------------
------------------------------------------------------------
------------------------------------------------------------
------------------------------------------------------------
------------------------------------------------------------
------------------------------------------------------------
------------------------------------------------------------
------------------------------------------------------------
------------------------------------------------------------
------------------------------------------------------------
------------------------------------------------------------
------------------------------------------------------------
------------------------------------------------------------
------------------------------------------------------------
------------------------------------------------------------
------------------------------------------------------------
------------------------------------------------------------

>LuMyo8C_fl
------MMVSPTTVTRSSLEEMLESLRQRDEALE------KAKDLPPALPSRPT--SRAR
LPSARL----SLPTDFKVGTNGKLEGKDESILESKV------------------------
-----------------------------------VESVLVSKLVSVVNKVDETKRKKEL
DCRIGSFGSRKMRKVLDSV-DSNPYAKEMNS-----------------------------
---------------------------------------------------TESMPNVNE
MECED-NIGYFIRKKLRVWCEL-SNGVWASGKIQSSSD--DETSVELANGNVVNVPAVQL
LPANPDI-LDG--VDDLMQLSFLNEPSVLHNLKYRYT----------EDMIYSKAGPVLI
AVNPFKDVP--LYGKKAIAAYKQKD-------------------------MAW--PHVYA
LADAAYDQMMRDE-KNQSIIISGESGAGKTETAKYVMQYLAALGGGSG------------
---------------------GMELE--MLQ-----TNCVLEAFGNAKTLRNKNSSRFGK
LIEIHFTTLGK--ICGAKIQTFLLEKSRVVQVGDGERSYHVFYQLCSGAPSLLREKLNLK
---AAAEYKYLNQSE-----CFEIDGVDDAVKFHKLQDAFESLKIPKEDQEHVFEILAAI
LWLGNITFQTV-------DNENHVEVLPDE--ALATASKLMKCTALGLMVALSTHKIRAG
--NDNISKKKTL-QQAIDARDALAKFMYGNLFDWLMEQINNLLDGSQSIW----------
------------RSINILDIYGFESFKKNSFEQFCINYANERLQQH-FNRHLLKLEQEEY
EEDGIDWTKVDFEDNQDCLDLFEK----KPIGLLSLLDEESNFPNSTDLTLVNKLNKHLN
G--NPSYKGQRGR-----AFGVRHYAGEVVYDTN-GFMEKNRDPLHSDFIQLLSSSS--C
KILQALATEKPNQTLNSLKSSVSHLGRQES------------STQSVGTKFKGQLFKLMN
QLENTAPHFIRCIKPNK--KQLPGAYEEDLVLQQLLCCGIMEVMRIARAGYPSRMTHQEF
SGRYGFLLPETSEC----------------------------------------------
-------------------LDPLSISVAILKQFNILP----------------EMYQVGY
TKVHLRMAQIARLENQRTK--ALQGIITLQNFFRGSKARRHFHELKDGATTLQSFVRGEN
ARREYESMSKTC------------------------------------------------
------------------------------------------DVDTLPVVDEKLVSIICL
QSVIRGWLTRKQLNE---------------------------------------------
------------------------------------------------------------
------------------------------------------------------------
-----------KYILKQSSQENTNTRRKSGKKISEVK-VMPQEQIEELQTTLLAELQKRV
LMAEQTLVHKDEENATLREQVHDFEKRWSDYESRMKTMEETWQMQMTSLQASLAAAKKCA
AADNLIIPHG--KLG---SPHYYDSEDYP-SNDSRTP---GGSTP-RNVPNSMPDLRAA-
------------------------------------------------------------
------------------------------------------------------------
------------------------------------------------------------
------------------------------------------------------------
-----KEPSGVRNPVTTLLREFENQTQNFESDCKVIVDVASGNSSGSI-----MSPDEAL
RRLRNQFEMWKKNYKSKLREAKTRLQKLSQGENHKN------------------------
------------------------------------------------------------
---RRGWWAKIGAKMLT-------------------------------------------
------------------------------------------------------------
------------------------------------------------------------
------------------------------------------------------------
------------------------------------------------------------
------------------------------------------------------------
------------------------------------------------------------
------------------------------------------------------------
------------------------------------------------------------
------------------------------------------------------------
------------------------------------------------------------
------------------------------------------------------------
------------------------------------------------------------
------------------------------------------------------------
------------------------------------------------------------
------------------------------------------------------------
------------------------------------------------------------
------------------------------------------------------------
------------------------------------------------------------

>MeMyo8C_fl
---MMLSAS-PAAVGRSSLEEMLDSLRRRDEALE------KSKDLPPALPARPT--SRAR
LPSARR----SLPTDFKVGANGQMESKEEIEINKGK------------------------
--------------------------------------------------EDTKRKEKQL
GYKTGSFGSKKMKKDQNCV-DSNPYAEEKNEPAKWSV-----------------------
---------------------------------------------------ISSMPNAEE
PEWDD-NIGYFIKKKLRIWCQL-PNGQWGSGTIQSTSR--DEAVVLLSTGNFIKVSTADL
LPANPDL-LEG--VDDLIKLSYLNEPSVLYNLKYRYS----------QEKIYSKAGPVLI
AINPFKAVP--FYGNEVVKAYKQKL-------------------------MDS--PHVYA
IVDIAYNEMMRDA-KNQSIIISGESGAGKTETAKYAMQYLATLGGSTS------------
---------------------GIEHK--ILW-----TNCILEAFGNAKTSRNGNSSRFGK
LVEIHFSITGK--MRGAYVQTFLLEKSRVVQLAKGERSYHIFYQLCAGAPSILRERLKLK
---VASEYNYLNQSE-----CLVIDGVNDSLNFHKLVEALDIVQICKADQEQIFSMLAVI
LWLGNVSFQVI-------DKENHVEVLADE--AITNAARLMGCSIQDLIFALSSHRIRCG
--RDDIIKKLTF-QQAIDRRDALAKFIYASLFDWLMDQINKSLEAGKLPAG---------
------------RSINILDIYGFESFKNNSFEQFCINYANERLQQH-FNRHLFKLKQEDY
EEDGIDWTRFDQ------------------------------------------------
----------------------------VVYDTN-GFLEKNRDSLHSDFFQLLSSCS--C
QLPQLFVSRMSNQSHSVKFASPLCQSGGLES-----------SMQSVGTKFKGQLFKLMQ
QLENTTPHFIHCIKPNT--KQLPGVYEDDLVLQQLRCGGVLEVLRISRSGYPTRITHEDF
AQRYGFLLSGTSVS----------------------------------------------
-------------------QDPLSISVVALQQFNVPP----------------EMYQVGY
TKVFLRTGQIAKLEEQRKQ--VLQGILGIQKCFRGSQARRDLNEMKKGAIILQSVIRGEN
ARRKYKSMPKSLTV----------------------------------------------
------------------------------------------SASLTADNNNQLVAIICL
QSVIRGWLARKQFND---------------------------------------------
------------------------------------------------------------
------------------------------------------------------------
-----------KRKLKNSSHENPNSKRKPGKKISEVK-VMPQEQV-EIQTSILAELQKRV
TKAEVTITQKEEENAALREQLQLVERRWSEYEAKMKAMEETWQMQMESLQTSLAAARKSL
AADNAAGQHG--KLDSFASP-RYDSEENM-SSGLRTP---VGSTP-SKMSLG--------
------------------------------------------------------------
------------------------------------------------------------
------------------------------------------------------------
------------------------------------------------------------
-----KENNGPVNAVNILAKEFEQRRQNFDNDAKALAEIKPVQP---------ASADAEL
RNLKSRFETWKKDYKVRLRETKARLHKLGHGEIDRR------------------------
------------------------------------------------------------
---SRRWWAKIGSKGLQRS-----------------------------------------
------------------------------------------------------------
------------------------------------------------------------
------------------------------------------------------------
------------------------------------------------------------
------------------------------------------------------------
------------------------------------------------------------
------------------------------------------------------------
------------------------------------------------------------
------------------------------------------------------------
------------------------------------------------------------
------------------------------------------------------------
------------------------------------------------------------
------------------------------------------------------------
------------------------------------------------------------
------------------------------------------------------------
------------------------------------------------------------
------------------------------------------------------------
------------------------------------------------------------

>ThcMyo8A_fl
----MMLSASPTSLAKSSLEEMLDSLRRRDEAE-------KPKDLPPALPARPT--SKAR
LPPARR----SLPTNFKVDANGETGGN---------------------------------
------------------------------------CGENGGGLSEVRGKEEGKRKEKEL
GVKRNSFGSKKMRKDVN---VDSPYNMEAVEGKKGEEKDGKSRVSDAK------------
-------------------------------------------------VEMKEGGKGKA
EWEENDNIEYFIKKKLLVWCWL-SNGVWGSGTIQSTSG--EESFVSLSNGNVVKVSTGEL
LPANPEI-LEG--VDDLIQLSYLNEPSVVHNLKYRYS----------RDMIYSKAGPVLI
AVNPFKDVK--IYGKDFVTAYRQKA-------------------------TDS--PHVFA
IADMAYNEMMNDG-VNQSIIISGESGAGKTETAKFAMKYLAALGGGSG------------
---------------------GIECE--ILQ-----ANCILEAFGNAKTSRNDNSSRFGK
LIEIHFTTLGK--MSGAKIQTFLLEKSRVVQLAAGERSYHIFYQLCAGAPPTLRERLNLK
---MANEYNYLVQSD-----CLVIDGVDDAQKFHKLMEALDIVQICKEEQEQALKMLAVV
LWLGNISFQVI-------DNENHVEALADE--ALTSAAKLMGCAPHELMQALSTHRMQAG
--KDSIAKKLTL-RQAIDTRDALAKFIYASLFDWLVEQINKSLEVGKQCTG---------
------------RSISILDIYGFESFKKNSFEQFCINYANERLQQH-FNRHLFKLEQEEY
ELDGINWTKVDFADNQECLDLFEK----KPFGLLCLLDEESNFPNATDLTFANKLKQHLN
A--NPCFKGDRGR-----AFGVRHFAGEVLYDTN-GFLEKNRDPLNSELVQLLSSCN--G
QLPQSFASKMLNQSLKPATSFDA-------------------SKQSVGAKFKGQLFKLMN
QLENTTPHFIRCIKPNC--KKLPGMYEEDLVLQQLRWCGVLEIVRISRSGYPTRMTHQKF
AERYGFLLSKTNVS----------------------------------------------
-------------------QDPLSISVAVLQQFNVLP----------------EMYQIGY
TKLYLRTGQIGALEHRRKQ--VLQGVIEVQKYFRGHQARRLFHELNKEAKHIQSFVRGEN
IRRKHAVEGNMC------------------------------------------------
------------------------------------------SAFASQLLDEQLTAVIYL
QSVIRGWLARRHFNN---------------------------------------------
------------------------------------------------------------
------------------------------------------------------------
-----------MHNLKQLNRESVKSRRKMGRRISEAK-GIPHEQQIPVLPSVMAELQKRV
LKAEATLGQKEQENATLREQLQQYEARWLEYESKMKSMEEMWQKQMASLQSSLAAARKSL
AADSTTGQLG--RVDVA-SPRCYDSED-M-SMGSRTP---GGNTP-VLYSGAMPDFVGG-
------------------------------------------------------------
------------------------------------------------------------
------------------------------------------------------------
------------------------------------------------------------
-----RE-NGSLNAVSNLVKELEQRKQTFDDDAKSLIEVRTAHPGSV------TNPDDEL
RRLKLRFETWKKDYKTRLRETKARLHKRGHPESDKA------------------------
------------------------------------------------------------
---RRKWWGKLSSRA---------------------------------------------
------------------------------------------------------------
------------------------------------------------------------
------------------------------------------------------------
------------------------------------------------------------
------------------------------------------------------------
------------------------------------------------------------
------------------------------------------------------------
------------------------------------------------------------
------------------------------------------------------------
------------------------------------------------------------
------------------------------------------------------------
------------------------------------------------------------
------------------------------------------------------------
------------------------------------------------------------
------------------------------------------------------------
------------------------------------------------------------
------------------------------------------------------------
------------------------------------------------------------

>GorMyo8A_fl
----MMLSVSPMAPAKSSLEEMLESLRRQGEVD-------KPKDLPPALPVRPT--SKAR
LPSARR----SLPTNFKIDAN---------------------------------------
-------------------------------------GVDGAVLSEVKGKEEVKRNEKEL
GVKIVSFGSKKMRKDVK---VDSPYNLDAVEEKKGEYLEGK-------------------
-------------------------------------------------IEVK-GGKG--
----NANIGYFINKKLHVWCRL-ANGMWGSGTIQSTSG--EESIVSLSNGNVIKVSTSQL
LPANPGI-LEG--VNDLIQLSYLNEPSVLHNLKRRYS----------HDMIYSKAGPVLI
AVNPFKDVQ--IYGKDFVTSYREKA-------------------------TDS--PHVFA
IADNAYNEMMNDG-LNQSIIISGETGAGKTETAKFAMQYLASLGGGYG------------
---------------------GKECK--ILQ-----THCILEAFGNAKTSRNDSSSRFGK
LIDIHFTALGK--ISGANIQTFLLEKSRVVQLAAGERSYHIFYQLCAGAPPALRERLNLK
---MANEYNYLVQSD-----CLVINGVDDCQKFQKLKEAFDIVQICKEEQEQVFAMLAAV
LWLGNISFQVI-------DKENHVEALADE--ALTSVATLIGCAPHELMQAISTHRIQVG
--KDIIAKKLTL-QQAIDTRDALAKFIYASLFDWLVEQINNSLEAGKKHIG---------
------------RSISIIDIYGFESLKKNSFEQFCINYANERLQQH-FNRHLFKLEQEEY
DLEGIDWTKVVFEDNQECLDLFEK----KPLGILSLLDEESNAPNSTDFTLANKLKQHLN
S--NSYFKGDRGR-----AFGVLHFAGEVLYDTN-GFLDKNRNPLSSEVVQLLSSCD--G
QLPQLFAKKMFNQPLQPVTSLDT-------------------PMQSVALQFKGQLFKLMH
QLESTRSHFICCIKPNS--KQLPGTYEEYLVLQQLRCYGIFEVIRISRSGYPTRMTHQAF
TERYGFLLSDPIVS----------------------------------------------
-------------------QDPLSISVALLKQFNVLP----------------QMYQIGY
TKLFLRTGQISALEDRRKQ--VLRGVIEVQKYFRGHRARCLFHELNKGAKSIQSFVCGEN
IRRKYAAESIRC------------------------------------------------
------------------------------------------SAFASQLLDEQLTAVVYL
QSVIRGWLARRHFNN---------------------------------------------
------------------------------------------------------------
------------------------------------------------------------
-----------MHNLKQSNRGSVKSRRKMGRKIFEAK-DMLHEQQIQVLPSVMAELQRRV
LKAETNLGQKEHENATLREQLQKSEARWLDYEAKMKSMEEMWQKQMVSLQTSLTAARKSL
AADNGAGQLG--RADVL-SPRCYDSED-NVSMGSRTT---GGNTP-VLFSGAMPDVVGG-
------------------------------------------------------------
------------------------------------------------------------
------------------------------------------------------------
------------------------------------------------------------
-----RE-NGSLNALGNLLKEFEQRKQNFDADAKSLMDLRVPQQASN------MNPDDEL
RTLRLRFETWKKDYKLRLKEAKARLHKRGHPESDKA------------------------
------------------------------------------------------------
---RRKWWGKLGSRA---------------------------------------------
------------------------------------------------------------
------------------------------------------------------------
------------------------------------------------------------
------------------------------------------------------------
------------------------------------------------------------
------------------------------------------------------------
------------------------------------------------------------
------------------------------------------------------------
------------------------------------------------------------
------------------------------------------------------------
------------------------------------------------------------
------------------------------------------------------------
------------------------------------------------------------
------------------------------------------------------------
------------------------------------------------------------
------------------------------------------------------------
------------------------------------------------------------
------------------------------------------------------------

>GorMyo8C_fl
-------MLSPTTLARSSLEEMLESLRLRDNSD-------RPKDLPPALPSRPP--SRAR
IRSGRW----SAQPNFNTDSN---------------------------------------
---------------------------------------------SESGGEGQRK-ENEL
RVKRNTFWNKKRRKDVN---VDSPYNVVAVEGIEG-------------------------
-------------------------------------------------EERVEETGVLE
G--SD-NIGYFIEKKLRVWCRQ-SNGVWVSGTIHSTSG--EESFVSLANGNVVKVSTCHL
FPANPEI-LDG--VDDLMHLSYLNEPTVFHNLKYRYS----------RDMIYSKAGPILI
AVNPFKDVQ--INGKDIVTAYKQKA-------------------------TDK--PHVFA
IAENAYNEMMNDG-VNQSLMISGESGAGKTETAKFAVQYLAALGGGNV------------
---------------------GIECQ--ILQ-----TSCLLEAFGNSKTSMNDNSSRFGK
LIEIHFTAAGK--ICGSKIRTFLLEKSRVVQLANGERSYHIFYQLCAGAPQALRERLNLK
---MANEYNYLAQSD-----CLVINGVDDAQRFLKFMETLDIFQISKGEQDQAFAMLAAV
LWLGNISFHAI-------DYENHVEASNDE--ALINAARLIGCEPHELKEALSARRIQTE
--EGNIVEKFTM-QQAIDARDALAKFIYASLFDWLVEQINNLLEVGKQHTG---------
------------WSISILDIYGFESFKKNSFEQFCINYANERLQQH-FNRHIFKLEQEEY
ELDGIDGVKVDFADNQECLDLFEK----KPIGLLSLLDEDLHSPDANDATLANKLKQNLN
G--MACFKGDKGR-----VFGVRHFAGEVLYDTN-DFLKKNQDSLNPELIELLSSCN--G
QLPQLFAIKMLNQTLEPATSLDS-------------------PNQSVSAKFKGKLFKLMQ
RLEKTKPHFICCIKPNR--KQLPGMYEEDLVSQQLRCSGVLEAVRMSRSGYPTRMTHQEF
ADRYGFLLLETNES----------------------------------------------
-------------------QDPLSISVAVLKQFNMLP----------------GMYQIGY
TKLYLRIGLIGVLEDRRKQ--VLQT-----------------------------------
-----------GK-----------------------------------------------
------------------------------------------YTDEANKGSTLLTAIIGL
QSVIRGCLVRKHFSN---------------------------------------------
------------------------------------------------------------
------------------------------------------------------------
-----------SHKLI-----PSRSKQKLVRENSEAN-DIPNEQS-----SAMAELQRRV
VDAEASLGQKQQENATLQEQLQQYEEQLQQSEAKMKKTEEMLRKQTAPLQVSLCACRLPL
L------------------------------ASLAAAKKSEGSAMEEVGG----------
------------------------------------------------------------
------------------------------------------------------------
------------------------------------------------------------
------------------------------------------------------------
-----RE-NG----VSSLVKEFEQQKQSFEDD-----INKTTQPASN------MNSYEEL
RKLKRRFRAWKKDYKVRLKETKAIVRKHRHQDSDKT------------------------
------------------------------------------------------------
---RKKWWPNRGKVLQNCGKSPS-------------------------------------
------------------------------------------------------------
------------------------------------------------------------
------------------------------------------------------------
------------------------------------------------------------
------------------------------------------------------------
------------------------------------------------------------
------------------------------------------------------------
------------------------------------------------------------
------------------------------------------------------------
------------------------------------------------------------
------------------------------------------------------------
------------------------------------------------------------
------------------------------------------------------------
------------------------------------------------------------
------------------------------------------------------------
------------------------------------------------------------
------------------------------------------------------------
------------------------------------------------------------

>GorMyo8E_fl
----MMLSASPTSIAKSSLEEMLESLRRQDEDE-------KPKDLPPALPSRPT--SKAR
LPSARR----SLPTNFRVDSNGESGGI---------------------------------
-------------------------------------------SSEVERKEEGKRKEEEL
GVKRHVLGSRKMRKFVN---VDSPYNLEAVEGTKGEDRVSDAK-----------------
------------------------------------------------------------
VEVND-NIGHFIKKKLRVWCRL-SNGLWGSGTIQSASG--EESFVSLSNGNVVKVSTNEL
LPANPEI-LEG--VNDLIQLSYLNEPSVLQNLKYRYS----------RDMIYSKAGLVLI
AVNPYKDVQ--IYGEEFVTSYRQKA-------------------------ADI--PHVFA
TADTAYNEMMNDR-VSQSIIISGESGAGKTETAKMAMRYLAALGGGNG------------
---------------------RIGRK--ILE-----THCILEAFGNAKTSKNDNSSRFGK
LTEIHFTEMGK--ISGAEIQTFLLEKSRVVQLAAGERSYHIFYQLCAGAPPTLREKLNLK
---MASEYNYLIQSD-----SLVINGVDDAKKFQKLVEALDIVQMCKEEQEQAYAMIAAV
LWLGNISFQSI-------DNEHYVEASADE--ALTSAARLMGCTSNELNQALSTHRVQAG
--KDSFAKKLTL-QQAIDTRDALAKFIYASLFDWLVEQINKSLGVHKKYIG---------
------------RSISILDIYGFESFKKNSFEQFCINYANERLQQH-FNRHLFKLEQEEY
GLDGIDWNNVDFEDNQECLDLFEK----KPLGIFSLLDEESNFPNSTDFTLANKLKQHLH
S--SSYFKGDRGR-----AFGVRHFAGEVLYDTN-GFLEKNRDSLNSELVQLLSSCN--S
QLPRLFARKRINQSLKPTISSDT-------------------PKQSVGTNFKGQLFKLMH
QLENTKPHFIRCIKPNC--KQLPDMYEEELVLQQLRYCGILEVVKISRAGYPTRMTHLEF
AERYGFLLLETNAS----------------------------------------------
-------------------QDPLSISVAVLKQFNVLP----------------DMYRVGF
TKLYLRTGQIGALEDRRKQ--VLQGVIQVQKYFRGHRARRLFHELNKGAKTIQSFVCGEN
IRRKYAIEANRC------------------------------------------------
------------------------------------------SSFASHLLDEQLASVIYL
QSVIRGWLARRDFNN---------------------------------------------
------------------------------------------------------------
------------------------------------------------------------
-----------MHNLKQLNRESVKSRRKVGRKISEAK-DMPHEQQIQVVPSVMAELQRKV
LKAEAILGQKEQENATLREQLQQYEARWLEYEAKMKSMEDMWQKQMASLQTSLAAARKSL
AAD--SNAGQRRGDVVS--PRYYDSEDNV-SMGSRTP---VGNMP------DVVGG----
------------------------------------------------------------
------------------------------------------------------------
------------------------------------------------------------
------------------------------------------------------------
-----RE-NGSLNAVGNLLKEFEQRRQTFDDDAKSLAEIRMAQPTSN------VNPDDEF
RRLKRRFETWKKEYKLRLKETKARLHKRGYESDKT-------------------------
------------------------------------------------------------
---RRKWWEKLGSRS---------------------------------------------
------------------------------------------------------------
------------------------------------------------------------
------------------------------------------------------------
------------------------------------------------------------
------------------------------------------------------------
------------------------------------------------------------
------------------------------------------------------------
------------------------------------------------------------
------------------------------------------------------------
------------------------------------------------------------
------------------------------------------------------------
------------------------------------------------------------
------------------------------------------------------------
------------------------------------------------------------
------------------------------------------------------------
------------------------------------------------------------
------------------------------------------------------------
------------------------------------------------------------

>CicMyo8A_fl
----MMLSASPSMVARSSLEEMLESLRRRDECE-------RPKDLPPALPARPT--SRAR
LPSARK----SLPTDFKVGEENGAKAS---------------------------------
------------------------------------MESAEKRSSLNGKEDGKRKEKEWG
AKRNNSFGSKKLRKEQTV--VDLPYDGGVMLDEEKVNEVLEVNEMKS-------------
-------------------------------------------------------AKSGE
VEWED-NLGYFIKKKLRVWCRL-EDGKWESGMIQSTSG--DEAFVLLSNGNVVKVSTGEL
LPANPDI-LEG--VDDLIQLSYLNEPSVLNNIQYRYS----------RDMIYSKAGPVLI
AVNPFKAVP--IYGNKFITAYRQKV-------------------------MDS--PHVYA
IADTAYNEMMGDG-VNQSIIISGESGAGKTETAKFAMQYLAALGGGSE------------
---------------------GIEYE--ILQ-----TNHILEAFGNAKTSRNDNSSRFGK
LIEIHFSAFGK--ICGAKIQTFLLEKSRVVQLAAGERSYHIFYQLCAGAPSFLKERLNLK
---VANDYNYLNQSE-----CLTIDGVDDAQNFHNLMEALDIVLIRKEDREQTFAMLAAV
LWLGNISFQVI-------DNENHVEVIADE--AVTTAAMLMGCSSDELMLALSTHKIQAG
--KDSIAKKLTL-QQAIDSRDALAKFIYGSLFDWIVEQINKSLEVGKQCTG---------
------------RSINILDIYGFESFKKNSFEQFCINYANERLQQH-FNRHLFKLEQEEY
ELDGVDWTRVEFEDNEECLNLIEK----KPLGVLSLLDEESNFPKATDLTFANKLKQHLG
S--NSCFKGERGR-----AFSIRHYAGEVPYDTN-GFLEKNRDPLQTDIIQLLSSCT--C
QVLQLFASKMLKPSPKPAASSQPGALDT--------------QKQSVGTKFKGQLFKLMH
QLENTRPHFIRCIKPNS--KQLPGIYEEDLVLQQFRCCGVLEIVRISRSGYPTRMRHQEF
AGRYGVLLSEKQLS----------------------------------------------
-------------------QDPLSISVAVLQQFNVLP----------------EMYQVGY
TKLYLRSGQLAALEDRRKQ--VLQAIIRLQKCFRGYQARSRFRELCNGVITLQSFARGEN
TRRRHASLGKSC------------------------------------------------
------------------------------------------SAVVPKIRDEQLREIICL
QSAIRGWLVRKQLK----------------------------------------------
------------------------------------------------------------
------------------------------------------------------------
-----------MHKLKQSNPVNAKVKRRSGRKSSDMK-DVPQEQV-QALPTALAELQRRV
LKAEATLGQKEEENAALREQLQQYDAKWLEYEAKMKSMEEMWQKQMASLQMSLAAARKSL
ASDNTPGEPG--RLDASTSPHLYDSEDTM-SMGSRTP---GGSTP-MKFLNIVPDAGSG-
------------------------------------------------------------
------------------------------------------------------------
------------------------------------------------------------
------------------------------------------------------------
-----RESNGSLTAVNHLTKEFEQRRQNFDDDAKALIEIKTTQPAST------VHPDVEL
RKLKMRFETWKKDYKTRLREAKVRLNKLGQSEVEKT------------------------
------------------------------------------------------------
---RRKWWEKISSRVQ--------------------------------------------
------------------------------------------------------------
------------------------------------------------------------
------------------------------------------------------------
------------------------------------------------------------
------------------------------------------------------------
------------------------------------------------------------
------------------------------------------------------------
------------------------------------------------------------
------------------------------------------------------------
------------------------------------------------------------
------------------------------------------------------------
------------------------------------------------------------
------------------------------------------------------------
------------------------------------------------------------
------------------------------------------------------------
------------------------------------------------------------
------------------------------------------------------------
------------------------------------------------------------

>LasMyo8C_fl
----MLLSPPP--VARSSLEEMLDSLRRRDEDE--------NRDLPPALPTRPT--SKAR
LP--KR----LLPAKLDVEYVAPPDFTN--------------------------------
---------------------------------------------------IKKQDVKCI
TGTVCHFGRKKVTAAAAV--GESPYTMAPVCEQRLAEDGGATLAT---------------
------------------------------------------------------PSISQE
TDWED-SICYFVKKKLRVWCRP-RNDQWELAKIKSTVG--DEASVMLLDGSVMTVSTADL
LPANPEV-LDG--VDDLVELGYLNEPSVLHNLQYRYA----------RDVIYSKVGPVLL
AINPFKDVQ--IYGDDYVTAYREKI-------------------------LEN--PHVYA
TADTAYNNLMKYG-RNQSIVVGGESGSGKTETAKFALQYLASVGGDNC------------
---------------------EMASK--ITH-----TSCILEAFGNAKTSRNCNSSRFGK
LIDIYYNTEGT--VSGACIKTLLLEKFRVSQLCRGERSFHIFYQMCAGAPPAIKDRLNLK
---LASEYKFLNQSG-----CLKINGLDDAHNFEKLMEAFDVVGIRLEDLEHAFELLSAI
LWLGNISFTVI-------DEDEYVEVVADE--ASRSAAKLMGCKVNDLVSVLSG------
---NDMGEPLTL-QQAIDKRDALAKFVYESLFSWVVGELNRSLEGDKDKQHAQ-------
------------KTISILDTYGFESFQKNSFSQLCINYADERLQQH-FIRHLCKLEQEEY
ELEGIHWKKVEFEDNHECLDLFEK----KPMGLISMLDEGSNSSKATDVTFTNKTKRHLS
S--NSCFSVEKG------AFKVRHYAGEVQYDAT-GFLEQNRDTLQSDIIQLLSASR--K
SLLNLFASVS--------------------------------HVQSVGVKFKEQLFKLIQ
QLENSKAHFIRCIRPNT--KQLPGMYEKEFVLQQLRCSRVMEIVQILKSRYSIRLTHQEF
ANRFGCLLSENIIC----------------------------------------------
-------------------MDPLSTSLAILQQYRVPP----------------HKYQVGY
TKLFFQEQ----------------------------------------------VVRGEN
ARREYGVLKSLN------------------------------------------------
------------------------------------------KQLATSSLDEHLTAVVHL
QSFVRGWLARRYFN----------------------------------------------
------------------------------------------------------------
------------------------------------------------------------
--------HLQRWKKLAVDASKSRPRSQSHTGNSESK-GLSQENM-PILPQNVEELQRRV
VRAESSLSERERENTALRDQIRQFEMRWSEYETKMKAVEEMWQTQMASLQMSLAAAKKTL
GSDISEGQQG--KPEGSLSPYYYDSEDNI--SGIQTP---VQVTP--ARIGINKRES---
------------------------------------------------------------
------------------------------------------------------------
------------------------------------------------------------
------------------------------------------------------------
-----NANGVVSDTIDHLSKEFEQKKQVFDTDAKAVIDVKPGRPPS-------SKQIEEY
KSLKKRFEMWKKEYKQRLREAKARLMKGVHPESEGGGDGGGCGGGGGGGGGGGDKR----
------------------------------------------------------------
---GKHWWGKLSKRGKDKERIV--------------------------------------
------------------------------------------------------------
------------------------------------------------------------
------------------------------------------------------------
------------------------------------------------------------
------------------------------------------------------------
------------------------------------------------------------
------------------------------------------------------------
------------------------------------------------------------
------------------------------------------------------------
------------------------------------------------------------
------------------------------------------------------------
------------------------------------------------------------
------------------------------------------------------------
------------------------------------------------------------
------------------------------------------------------------
------------------------------------------------------------
------------------------------------------------------------
------------------------------------------------------------

>CipMyo8A_fl
----MMLSASPTTLARSSLEEMLDSLRRRDECE-------KPKDLPPALPARPT--SKAR
LPSARR----SLPAGFGLGDNIDNNAG---------------------------------
---------------------------------VNGSNNIVAVETEMKLKEEGKRKERVL
GGKRNSFGSKKMRTGQS---GECPYVADAAASEAVEERKSEGLATAAVVN----------
-------------------------------------------------SAKATADKIGE
SEWND-NIGYFIKKKLRVWCRV-PNRQWESGIIQSTSG--EEAFVSLSDGTVVKVSAGEL
LPANPEI-LEG--VEDLIQLSYLNEPSVLHNLQRRYS----------QDMIYSKAGPVLV
AVNPFKNVH--IYGNDFITAYRQKA-------------------------IDS--PHVYA
IADTAYNEMMRDG-VNQSIIISGESGAGKTETAKFAMQYLAALGGGSC------------
---------------------GIEYE--ILM-----TNCILEAFGNAKTSRNDNSSRFGK
LIEIHFSTSGK--ICGAQIQTFLLEKSRVVQLSNGERSYHIFYQLCAGASSILKERLKLK
---KASEYNYLNQGD-----CLAIDGVDDAQKFHKLMEAFDIVQICKEDQEHAFEMLAAV
LWLGNISFNVI-------DNENHVEVLADE--AVTNSATLMGCSVQELMLALSTHYIQAG
--KDSIAKTLTL-RQAVDTRDALAKFIYASLFDWLVEQINKSLEVGKQCTG---------
------------RSISILDIYGFESFKKNSFEQFCINYANERLQQH-FNRHLFKLEQEDY
ELDGIDWTKVDFEDXQECLDLFEK------------------------------------
----------------------------VLYDTN-GFLEKNRDPLNSGVIRLLTSCN--C
QLSQLFASKMLKQSQKPANMSDS-------------------PNRSVGTKFKGQLFKLMN
QLETTTPHFIRCIKPNT--KQLPDTYEEDLVLQQLRCCGILEVVRISRSGYPTRMTHQEF
AGRYGFLLGENSVS----------------------------------------------
-------------------QDPLSMSVAILQEFNVPP----------------EMYQVGY
TKLYLRTGQIGALEYRRKQ--GLDGIVGIQKCFRGHHARNYFYELKKGATTLQSFIRGEN
ARRKWKIDAKML------------------------------------------------
------------------------------------------PAASPQMLDEQLTAIIFL
QSVIRGWLVRRNITK---------------------------------------------
------------------------------------------------------------
------------------------------------------------------------
-----------MHHSKQLISENVKPKSKPGRRISDVK-DIPQERD-KVPSSIVAELQMRV
LKAEATLGEKEEENCALREQLQQFETRWSEYEAKMKSMEEMWQKQMSSLQMSLAAARKSL
AADNTAGQPG--KLETS-SPYCYDSED-----LGATP---GGSTP-QNFCNAILDARAV-
------------------------------------------------------------
------------------------------------------------------------
------------------------------------------------------------
------------------------------------------------------------
-----RESNGSMNAVNHLAKEFDMRRQIFDDDAKSLGGVKTAHSGPI------MNPDEEL
RKLKLRFEVWKKDYKTRLRETKARIHKLGHQEGDRS------------------------
------------------------------------------------------------
---RRKWWEKISSRA---------------------------------------------
------------------------------------------------------------
------------------------------------------------------------
------------------------------------------------------------
------------------------------------------------------------
------------------------------------------------------------
------------------------------------------------------------
------------------------------------------------------------
------------------------------------------------------------
------------------------------------------------------------
------------------------------------------------------------
------------------------------------------------------------
------------------------------------------------------------
------------------------------------------------------------
------------------------------------------------------------
------------------------------------------------------------
------------------------------------------------------------
------------------------------------------------------------
------------------------------------------------------------

>BenMyo8A_fl
-------MLSPATMARSSLEEMLDSLRRKDECE-------KPKDLPPALPARPT--SRAR
LPSARR----SLPNNFKVSGHGGGGHGDAPP-----------------------------
--------------------------------------PSEFNGKEEXGKEEGKRKESHL
GFKRGSFGSKKMKKDQN---VESPYAVESEESKNERTEGSDSDRGSAAPCAS--------
------------------------------------------------------PPKMRE
LDWDD-NIGYFINKKLRVWCWL-PSRQLESGTIQSTSG--EDALVSLSNGNVMKVPTGEL
LPANPDI-LDG--VDDLIQLSYLNEPSVLYNLRCRYS----------QDKIYSKAGPVLI
AVNPFKDVQ--IYGKDFVTAYRQKL-------------------------MDN--PHVYA
IADAAYTEMMRDE-VNQSIIISGESGAGKTETAKIAMQYLTTLGGGSC------------
---------------------GIEYE--ILQ-----TNCILEAFGNAKTSRNDNSSRFGK
LIEIHFSSLGK--ICGSKIQTFLLEKSRVVQLVNGERSYHIFYQLCAGAPSVLKERLNLR
---IASEYNYLNQSD-----CLAIHGVDDARKFHKLMEALDILRISREDQEHMFAMLAAV
LWLGNISFEVI-------DNENHVEVLANE--AVTNAARLIGCSSQELVLSLSTHKIQAG
--KDTIAKRLTL-QQAIDTRDALAKFIYASIFDWLVEQINKSLEVGKQCTG---------
------------RSISILDIYGFESFQRNGFEQFCINYANERLQQH-FNRHLFKLEQEDY
ELDGVDSTKVDFEDNQECLDVFEK----KPLGLLSLLDEESNFPKATDLTFASKLKQHLH
S--NSCFKGDRGR-----AFGIRHYAGEVLYDTN-GFLEKNRDRLHSDSIQLLSSCS--C
QLLQLFASKMLDQSQKPANPMSQIGALDS-------------PKQSVGTKFKVQLFKLMH
QLETTTPHFIRCIKPNS--RQLPGLYEEDLVLQQLRCCGVLEVVRISRSGYPTRMTHQEF
AGRYGFLLSETNVS----------------------------------------------
-------------------QDPLSISVAVLKQFNVLP----------------EMYQVGY
TKLFLRMGQIGALENARDQ--VLQGILGVQKCFRGREARRFFHELKEGVTTLQSFVRGEN
VRRNYNIRIKLS------------------------------------------------
-------------------------------------------TISASETLNEMQAAMHL
QSVIRGWLVRRHVNG---------------------------------------------
------------------------------------------------------------
------------------------------------------------------------
-----------MHNLKRLHLENAKSKRTPSRKISEMK-DIPQEQV-QVLPPVLAELQMQV
LKAQATLEQKEEENTALREQLQQFETRWSEYEGKMKSMEEIWQKQMASLQMSLAAARKSL
STDNAVGLPG--KLDASSTPNYYDSEDNT-SMGSRTP---GGSTP-IKSSGTNHDVGAG-
------------------------------------------------------------
------------------------------------------------------------
------------------------------------------------------------
------------------------------------------------------------
-----RDTNGTLNAVSNLVKEFEQHRQAFDNSTKALVEVKSGQSASL------VNSDDEL
RKLKLTFEVWKKEFKIRLRETKAKLHKLGRSES---------------------------
------------------------------------------------------------
---RHKWWGKLSSRAS--------------------------------------------
------------------------------------------------------------
------------------------------------------------------------
------------------------------------------------------------
------------------------------------------------------------
------------------------------------------------------------
------------------------------------------------------------
------------------------------------------------------------
------------------------------------------------------------
------------------------------------------------------------
------------------------------------------------------------
------------------------------------------------------------
------------------------------------------------------------
------------------------------------------------------------
------------------------------------------------------------
------------------------------------------------------------
------------------------------------------------------------
------------------------------------------------------------
------------------------------------------------------------

>CtsMyo8A_fl
----MMLSASPSMVARSSLEEMLESLRRRDECE-------RPKDLPPALPARPT--SRAR
LPSARK----SLPTDFKVGEENGVKAS---------------------------------
------------------------------------MESAEKRSSLNGKEDGKRKEKEWG
AKRNNSFGSKKLRKEQTV--VDLPYDGGVMLDEEKVNEVLEVNEMKS-------------
-------------------------------------------------------AKSGE
VEWED-NLGYFIKKKLRVWCRL-EDGKWESGMIQSTSG--DEAFVLLSNGNVVKVSTGEL
LPANPDI-LEG--VDDLIQLSYLNEPSVLNNIQYRYS----------RDMIYSKAGPVLI
AVNPFKAVP--IYGNKFITAYRQKV-------------------------MDS--PHVYA
IADTAYNEMMGDG-VNQSIIISGESGAGKTETAKFAMQYLAALGGGSE------------
---------------------GIEYE--ILQ-----TNHILEAFGNAKTSRNDNSSRFGK
LIEIHFSAFGK--ICGAKIQTFLLEKSRVVQLAAGERSYHIFYQLCAGAPSFLKERLNLK
---VANDYNYLNQSE-----CLTIDGVDDAQNFHNLMEALDIVLIRKEDREQTFAMLAAV
LWLGNISFQVI-------DNENHVEVIADE--AVTTAAMLMGCSSDELMLALSTHKIQAG
--KDSIAKKLTL-QQAIDSRDALAKFIYGSLFDWIVEQINKSLEVGKQCTG---------
------------RSINILDIYGFESFKKNSFEQFCINYANERLQQH-FNRHLFKLEQEEY
ELDGVDWTRVEFEDNEECLNLIEK----KPLGVLSLLDEESNFPKATDLTFANKLKQHLG
S--NSCFKGERGR-----AFSIRHYAGEVPYDTN-GFLEKNRDPLQTDIIQLLSSCT--C
QVLQLFASKMLKPSPKPAASSQPGALDT--------------QKQSVGTKFKGQLFKLMH
QLENTRPHFIRCIKPNS--KQLPGIYEEDLVLQQFRCCGVLEIVRISRSGYPTRMRHQEF
AGRYGVLLSEKQLS----------------------------------------------
-------------------QDPLSISVAVLQQFNVLP----------------EMYQVGY
TKLYLRSGQLAALEDRRKQ--VLQAIIRLQKCFRGYQARSRFRELCNGVITLQSFARGEN
TRRRHASLGKSC------------------------------------------------
------------------------------------------SAVVPEIRDEQLREIICL
QSAIRGWLVRKQLK----------------------------------------------
------------------------------------------------------------
------------------------------------------------------------
-----------MHKLKQSNPVNAKVKRRSGRKSSDMK-DVPQEQV-QALPTALAELQRRV
LKAEATLGQKEEENAALREQLQQYDAKWLEYEAKMKSMEEMWQKQMASLQMSLAAARKSL
ASDNTPGEPG--RLDASTSPHLYDSEDTM-SMGSRTP---GGSTP-MKFLNIVPDAGSG-
------------------------------------------------------------
------------------------------------------------------------
------------------------------------------------------------
------------------------------------------------------------
-----RESNGSLTAVNHLTKEFEQRRQNFDDDAKALIEIKTTQPAST------VHPDVEL
RKLKMRFETWKKDYKTRLREAKVRLNKLGQSEVEKT------------------------
------------------------------------------------------------
---RRKWWEKISSRVQ--------------------------------------------
------------------------------------------------------------
------------------------------------------------------------
------------------------------------------------------------
------------------------------------------------------------
------------------------------------------------------------
------------------------------------------------------------
------------------------------------------------------------
------------------------------------------------------------
------------------------------------------------------------
------------------------------------------------------------
------------------------------------------------------------
------------------------------------------------------------
------------------------------------------------------------
------------------------------------------------------------
------------------------------------------------------------
------------------------------------------------------------
------------------------------------------------------------
------------------------------------------------------------

>VvMyo8A_fl
-----MLSVSSPTVVRSSLEEMLDSLRKRDE---------KPKDLPPALPARPT-SRSMR
LPSTRR----SLPVDFKVGGGNAGLDSPVGG-----------------------------
----------------------------------------------AQGKEDVKRKGREL
GLRRGGLGSKKRMKAVQP--GDLPYVEAVEEKAVACTLTSPRSTLTSPRSALT-------
----------------------------------------------SPRSTLTSPRSRKE
TEWDD-NVGYFVKKKLPVWCRL-PSGQWESGTVQSTTG--EEALVLLSDGSVVKVSTGEI
LPANPDV-LVG--VDDLIQLSYLNEPSVVHNLQYRYS----------HDIIYSKAGPLLI
AVNPFKDVP--IYGNDFVTAYSQKV-------------------------KDS--PHVYA
IADIAYDEMMRDE-VNQSIIISGEIGAGKTETAKIAMQYLAALGGGSD------------
---------------------GIENE--LTQ-----TSCILEAFGNAKTSRNNNSSRFGK
SIELHFSTFGK--ICGAKIQTFLLEKSRVVKLADGERSYHIFYQLCAGAPSILKDKLNIK
---MASEYHYLNQSN-----CLAIDDVDDARKFHVLMGALDIVQICKEDQEHAFSMLAAV
LWLGNISFQVV-------DSENHVEVVANE--AVTCAARLIGCSAQELMLSLSTNKVKAG
--NGDAAKKLTL-QQAIDARDVMAKFIYASLFDWIVVQINKSLEVGKRPTG---------
------------RSISILDMYGFGTFQKNSFEQLCINYANERLQQH-FNRHLLKLEQEEY
ELDGIDWKRVDFEDNHECLDLFEK----KPLGLLSLLDEESNAPMATDMSFANKLKQHLV
G--NPCYKGENGG-----AFSIRHYAGEVLYDTS-GFLEKNRDPLHSDSIQLLSSCS--C
KLPQLFASNLLDHSQKQASPLSLGAFDS--------------QKQSVGTKFKDQLFKLMQ
QLENTSPHFIHCIKPND--KQLPGMYEKDLVLEQLRCCGVLEVVRISRSGYPTRMTHQEF
ARRYGFLLPKDNEY----------------------------------------------
-------------------QDPLSISVSVLQQFNILP----------------DLYQVGY
TKLYFRTGQIDELEDMRKQ--VLQGIIVVQKRFRGRQARRYFYELKGGVTTLQSFGHGEN
ARRGNDVLVKTWR-----------------------------------------------
--------------------------------ADIPTQKHMK--QQVAPQTPDEGAIIHL
QSVIRGLLARKHFNH---------------------------------------------
------------------------------------------------------------
------------------------------------------------------------
-----------MQGSKKLNLENANSRQKSDRRISDVK-DLPQEQG-QVLPSDLSKLQHRV
LKAEATLGQKEEENAALREQLKQSEAKWSEYEAKMKAMEETWQKQMASLQMSLAAAKKNH
AAGQDG------RLDTPSSPGYYDSEGTP-SMETRTP---GANTP-VKLSNVGAG-----
------------------------------------------------------------
------------------------------------------------------------
------------------------------------------------------------
------------------------------------------------------------
-----RESNGNLNTVSHLAKEFEQRKQSFDDDAKTLVEVKSGQPSSN------MN-HDEL
KKLKQRFEAWKKDYKVRLRETKARLHKLGHSEGERI------------------------
------------------------------------------------------------
---RRKWWGKRISKST--------------------------------------------
------------------------------------------------------------
------------------------------------------------------------
------------------------------------------------------------
------------------------------------------------------------
------------------------------------------------------------
------------------------------------------------------------
------------------------------------------------------------
------------------------------------------------------------
------------------------------------------------------------
------------------------------------------------------------
------------------------------------------------------------
------------------------------------------------------------
------------------------------------------------------------
------------------------------------------------------------
------------------------------------------------------------
------------------------------------------------------------
------------------------------------------------------------
------------------------------------------------------------

>AbtMyo8A_fl
--------MVPCSGTRSSLEEMLDSIKKRDE---------RSKDTPPALPVRPT--SKAR
LPSSIQTRR-SLPINFKIADAPDYLPCDAVKDIS--------------------------
-----------------------------------SAKKLRSEEREKVSDLVLPSKLSNG
DEVESEPKGKIDNSLIEQGTVESPYIRNRERWKSIERLVESDE-----------------
---------------------------------------------LEETSEPLASSVPKE
FRWNG-EDGFVLKKKLRVWCQL-PDGQWESGKIQSISG--EDAVVLLSDGRVVKVQTDNV
LPANPDI-LEG--VDDLIQLSYLNEPSVLHNLQYRYS----------KDMIYTKAGPVLV
AINPFKEVP--FYGNKFIGSYRRKL-------------------------MDD--PHVYA
IADTAFNEMMRDE-VNQSIIISGESGAGKTETAKIAMQYLAALGGGS-------------
---------------------GVEYE--VLQ-----TNEILEAFGNAKTSRNDNSSRFGK
LIEIHFGNTGK--ICGAKIQTFLLEKSRVVQRAKGERSYHIFYQLCAGAPPSLRERLNLK
---LASDYEYLRQSD-----CLTIDEVDDAQRFRMLTEALNTVQICKEDQDNVFSMLAAV
LWLGNVSFKVI-------DNENHVDFVTNE--GINNAATLMGCSAEDLKLVLSTRKIRAG
--NDNIVQKLTL-SQAIDTRDALAKSIYASLFDWLVEQINKSLEVGKRRTG---------
------------RSISILDIYGFESFHKNSFEQFCINYANERLQQH-FNRHLFKLEQEEY
TQDGIDWTKVDFEDNQECLNLFEK----KPLGLLSLLDEESTFPNGTDLTFANKLRQHLN
S--NPCFKGERGR-----AFCVCHYAGEVLYDTT-GFLEKNRDLLHCDSIQLLSSCN--C
QLPQKFASTMLNHSQKLVSPLWRHGGADS-------------QKQSVGTKFKGQLFKLMQ
RLENTTPHFIRCIKPNS--KQLPGAYEKDLVLQQLRCCGVLEVVRISRSGYPTRMTHHHF
ARRYGFLLSENVTS----------------------------------------------
-------------------QDPLSVSVAILQQFNILP----------------DMYQVGY
TKLFFRTGQIGALEDTRNR--TLQGILGVQKCFRGRQARRHFQELKNGVAFLQSYVRGER
ARKEFELLIRRHR-----------------------------------------------
--------------------------------AVIAIQRQIKRWITRKRYNDGLRATIFV
QSFVRGWLARRDYTI---------------------------------------------
------------------------------------------------------------
------------------------------------------------------------
-----------MREFGEANVQHADGQLQAPKRILEKK-----DSV-SVKPSALAELQRRI
LKAEAALRNKEEDNLVLNQQLQQYEKRWSEYETRMRSMEETWQKQMTSLQMSLAAAKRSL
AADDAV------RLDASPLAHSYDSEEST-SIGTRTP-DYIGGTP-SKPTVG--------
------------------------------------------------------------
------------------------------------------------------------
------------------------------------------------------------
------------------------------------------------------------
-----RPSE-ATVVVGRMAKEFDQRAQVFNDDAGFIVEVKSGHSEAS------LNPEDEL
RKLKLRFEGWKKDYKVRLRETKATLHKLGDSNVEKS------------------------
------------------------------------------------------------
---KKKWWGKRTTRGT--------------------------------------------
------------------------------------------------------------
------------------------------------------------------------
------------------------------------------------------------
------------------------------------------------------------
------------------------------------------------------------
------------------------------------------------------------
------------------------------------------------------------
------------------------------------------------------------
------------------------------------------------------------
------------------------------------------------------------
------------------------------------------------------------
------------------------------------------------------------
------------------------------------------------------------
------------------------------------------------------------
------------------------------------------------------------
------------------------------------------------------------
------------------------------------------------------------
------------------------------------------------------------

>AqcMyo8C_fl
----MLSTVSPMTVTRSSLEEMLETIKRRDE---------QPKDIVPALPVRPI--SKAR
LPSARR----SLPVDFKIGDSATPTATLVTPKYLI-------------------------
-------------------------------------TTLKEKEGKKRDRHLNKENNDLG
FQCDGDFGSNKITKV-----KVFPLHESPPCATNEESWQNDYSDLYAT------------
--------------------------------------------------HSTSPSVTDE
STSGG-NVNCVLNKEFQVWCQL-SNGQWKSGKIESASI--EDSLVMLSDGSVVTVPRGNI
LPANPDY-LEG--NDDLIRLSFLNEPSVLHNLQTRYY----------DDQIYTKAGRILV
AINPFNDVH--FHENEFRTRKKLMY------------------------------PLVHA
IAESTFNEMMRGE-ENQSIILSGQSGAGKTKTASIVIEYLASLGGHN-------------
---------------------DMQHK--LLQ-----ANLILEAFGNAKTFMNHNSSRFGK
LIEIHFNSTGE--ICGAQIETLLLEKSRVAHLSKGERSYHIFYQLCSGAPSHLKEKFNLK
---SSREFDYLKQSG-----CLTIDAVDDAQKFHTLVEALDVVQISREDQENAFAMLSAI
LWLGNISFQII-------DSENHVEVIADE--AVASASKLLGCDVHDLMLLLSTHHIQAG
--NNSVTQKLSS-EQAIGMRNTLAKSIYASLFDWLLERINMSLKIDQQKAW---------
------------RSISIVDIYGFESFQRNSFEQFCINYANERLQQY-FKRHIFKLEQEEY
NREGIDWTRVDFNDNQECLNLFEQ----KPYGLLLLLDEESKSVHATDLTLVNKLKHHLS
S--NPCFKGEKDG-----FFSVLHYAGEVLYGKS-GFLEKNIDSMHSAAIQLLSSCT--Y
ELPQLFASNLLKPSQMHMSPLLSLGATGF-------------QKQSVGMKFKDQLFKLLQ
QLETTKPHFICCIKPNN--KQLPNMFEKDLVLQQLRSSGVLEVVKISRSGYPTQMTHQQF
ARRYGLLRLDHETS----------------------------------------------
-------------------QKPLSLSVAILDQFNIHP----------------DTYQVGY
TKLFFRSGQVATLEDARNR--MLQGIVKVQKCIRGHLARCHFLELAKRITSVQSD-QTKS
ARKEKQVSTKRLS-----------------------------------------------
--------------------------------TVPLTNMCMKQDNEREASNDRERAVILL
QSVIRGWLARKRFDN---------------------------------------------
------------------------------------------------------------
------------------------------------------------------------
-----------MRNLNKSKFYIANGHSQPNKSIPELK----QEHS-QAPASVVRELKRQV
LKADALVKQKESENAVLQQQLKQLQIRLAEHDSRTRSMEETWQKQMTALQMNLAAAKNSL
AGNDNVGRTR--RPDASTLPHSYGSEELM-PVGTHAS---EPCTP-AKLTNCISDATPR-
------------------------------------------------------------
------------------------------------------------------------
------------------------------------------------------------
------------------------------------------------------------
-----REPNGGLNSVSHLVKELEQQKQVFNNDVRLLVEVKTGQSAST------LNSYGEL
QKVKQNFEAWKKEFKVKLKNTKSTLKHANSETEKT-------------------------
------------------------------------------------------------
---HWSWWRKRSSRRS--------------------------------------------
------------------------------------------------------------
------------------------------------------------------------
------------------------------------------------------------
------------------------------------------------------------
------------------------------------------------------------
------------------------------------------------------------
------------------------------------------------------------
------------------------------------------------------------
------------------------------------------------------------
------------------------------------------------------------
------------------------------------------------------------
------------------------------------------------------------
------------------------------------------------------------
------------------------------------------------------------
------------------------------------------------------------
------------------------------------------------------------
------------------------------------------------------------
------------------------------------------------------------

>AqcMyo8A_fl
-----MLSPTS-ASARSSLEEMLDSIRQRDD---------KPKDLPPALPVRPI--SKAR
LPKSRKQ---LLNSIMDDKSASMKEKERK-------------------------------
-----------------------------------------------TRDRKRSRDEKEL
GFKGGGFGSKRMSMVDLVLPDDTPYTKNAEMDDHEERSEDNNNMSDAPS-----------
----------------------------------------------------TVELSVDE
SEWGD-NIQNVLKKKLRVWCRL-SNGQWESGKTQSSSG--EDALVMLSDGRIVKVPTENL
LPANPDI-LEG--VDDLIQLSYLNEPSVLYDLQYRYQ----------HNMIYTKAGPVLV
AINPFKHLP--IYGNDFVTAYRQRL-------------------------MDS--PHVYA
IADTAFNEMMRDE-VNQSIIISGESGAGKTETAKIAMQYLAALGGRN-------------
---------------------GIEDE--ILQ-----TNCILEAFGNAKTARNDNSSRFGK
LIEIHFSTIGK--IYGAKIQTFLLEKSRVVQLAKGERSYHVFYQLCAGAPSYLKELLNLK
---MPSEYNYLNQSD-----CLAIDNVDDACRFHLLMEAFDIVQLRKEDQESTFAMLAAV
LWLGNISFEVI-------DNENHVCVVRDE--AAIIAAKLMGCNVQDLMLALSSRQIRAG
--NDSIVQKLTL-PQAIDARDALAKSIYSSLFDWLVEQINKSLEVGKKCTG---------
------------RSISILDIYGFESFQKNSFEQFCINYANERLQQH-FNRHLFKLEQEEY
AQDGIDWTQVDFEDNQECLNLFEK----KPLGLLSLLDEESTFPKATDLTFANKLKQHLS
T--NSCFKGERGG-----AFSVFHYAGQVMYHTS-GFLEKNRDPLHSDSIQLLSACS--C
QLPQLFASNMLNVSKKPVSSLFRLGDF---------------QKKSVAAKFKGQLFKLMQ
RLENTTPHFIRCIKPNS--KQQPGMYENDLVLQQLRCCGVLEVVRISRSGFPTRLTHQQF
AGRYGFLLLENVRL----------------------------------------------
-------------------HDPLSISVAILQQCNIHP----------------DMYQVGY
TKIFFRTGQIAVLEDARKR--MLQGIFMIQKCFRGHRVRSQFYELKKGISILQSFIRCEN
AKREYGLLLIRRK-----------------------------------------------
--------------------------------AAFIIQKHQKKRIAQRTIDDRQQAVICL
QSVIRGWLVRRNIHK---------------------------------------------
------------------------------------------------------------
------------------------------------------------------------
-----------MQKHKNSNHDIRNIGNQ--QKIPDLK-NS-AEHV-LIQSSVLEELQGRV
LKAEASLREKEEENSLLQENLKRFEARWSEYETKMRYMEEKWQKQMISLQVSLAAAKKSL
VADDTPKQPV--RFDAA--LHYYDSEDTI-SVDSHTP---EENTL-AKVPNHTPDTGAG-
------------------------------------------------------------
------------------------------------------------------------
------------------------------------------------------------
------------------------------------------------------------
-----PEANVGLSGVSHLVKEFEQRRKVFNDDARFVIDLKSGHSESS------VNPEDEL
RKLKFRFRAWKRDYKARLRETKATLNKLGNVEMEKS------------------------
------------------------------------------------------------
---RKKWWGKKSIRGL--------------------------------------------
------------------------------------------------------------
------------------------------------------------------------
------------------------------------------------------------
------------------------------------------------------------
------------------------------------------------------------
------------------------------------------------------------
------------------------------------------------------------
------------------------------------------------------------
------------------------------------------------------------
------------------------------------------------------------
------------------------------------------------------------
------------------------------------------------------------
------------------------------------------------------------
------------------------------------------------------------
------------------------------------------------------------
------------------------------------------------------------
------------------------------------------------------------
------------------------------------------------------------

>HeaMyo8A_fl
----------MLLSSRSPLEVMLDSLRLRDNSGE------SSPDLPPALPSRPI--SKAR
LPKRLIR---STIAVQHVVSCDTSNNNEKLDV----------------------------
----------------------------------------------------KCSSRSSG
GGGGCGFGRK--------------------------------------------------
--------------------------------------------------KMIGAAAAAT
SSVSVDSIGYFIRNKLGVWCKS-RNDRWELGKIESAVG--EDVTVRVSNGNMITVSRREL
LPANTDV-LDG--VADLVELSYLNEPSVLHSLQYRYN----------RDIIYSKAGPVLL
AFNPFKDVN--IYGDDFVAAYKEKI-------------------------LDN--PHVYA
VADAAYNDMMKDG-VNQSIIISGESGAGKTETAKFAMQYLASVKSQNY------------
---------------------EMKSK--LIQ-----TSCILEAFGNAKTSRNWNSSRFGK
LIDIHYSAEGM--ISNACIQTYLFEKSRVSQICRGERSYHVFYQMCAGAPPVLKDNLNLK
---MSSEYKFLNQSG-----CLKINGVDDAHNFIKLVDAFDTLGIHGLDQENIFELLAAI
LWLGNISFAAI-------D-EELVEPVADE--ASRSAARLMGCKMDDLMMVLSTNRAH--
----NMTEPLTL-QQATDKRNTLANFVYESLFNWLIEEVNTSLKGNTQHTR---------
------------HAISILDTYGFESLQRNSLQQLFINYADERLQQH-FIRHLCKLEQEEY
ELEGIHWKKVEFEDNQECLDLFEK----KPMGIISMLNECSNSSIATDTTFTEKIKQHLS
Y--NLCISCEEG------AFRVRHYAREVQYDAS-GLLEKDSDKLQFDTIQLLSSCK--K
PLNLSGSASGVMNQVQA-------------------------AGQSVGSKFMDHLSKLIN
QMENSKQHFIRCIKPNT--KKLPGIYESDIVWEQLKCSQVMEVMQISKSRYPLRFTHQEF
ASRFGCLLSTNVMC----------------------------------------------
-------------------MDPLSTSVAILQQHRVPT----------------QMYQVGF
QKLFFR-GQVDALENLRQE--VLGSTRELDNRFLGGRVLVDFHELKFGIVTLQSFIRGEN
ARRAFNVLKKQNH-----------------------------------------------
-------------------------------------------GIALSSLDQHMTTVVHI
QSGTCYIKTYGW------------------------------------------------
------------------------------------------------------------
------------------------------------------------------------
------------------------------------------------------------
------------------------------------------------------------
------------------------------------------------------------
------------------------------------------------------------
------------------------------------------------------------
------------------------------------------------------------
------------------------------------------------------------
------------------------------------------------------------
------------------------------------------------------------
------------------------------------------------------------
------------------------------------------------------------
------------------------------------------------------------
------------------------------------------------------------
------------------------------------------------------------
------------------------------------------------------------
------------------------------------------------------------
------------------------------------------------------------
------------------------------------------------------------
------------------------------------------------------------
------------------------------------------------------------
------------------------------------------------------------
------------------------------------------------------------
------------------------------------------------------------
------------------------------------------------------------
------------------------------------------------------------
------------------------------------------------------------
------------------------------------------------------------
------------------------------------------------------------
------------------------------------------------------------

>AtMyo8A_fl
-------------MMKSSVKEILESLRLLDSSE-------RSSSLPSPSTFR------AP
MPLIRQ----SLPAKFRNAI----------------------------------------
------------------------------------------------------------
SLESKTIEKEDKDWSTEQI-TQS---AEKEKTGNEVVKISTAQMSRAK------------
--------------------------------------------------------NSHD
PEWIN-SAEYFVREKLCVWCRVAANGQWHLGKIHSTSSSDDVCVMLSANDDVVKVAMEEI
FPANPEI-LEG--VEDLTQLSYLNEPSLLYNLRVRYS----------QDLIYSKAGPVLI
AVNPFKNVQ--IYGEEFLSAYQKNA-------------------------LDA--PHVYA
VADAAYDDMMREE-KNQSIIISGESGAGKTETAKYAMQYLEALGGGSF------------
---------------------GVENE--ILK-----TNCILEAFGNAKTSRNDNSSRFGK
LMEIHFSAKGK--ICGAKLETFLLEKSRVAQLCNGERCYHIFYQLCAGASPILKERLKIK
---AASEYNYLNQSN-----CLTIDRTDDAQKFHKLMEAFNIVQIPQEYQERTFALLAAV
LWLGNVSFEVI-------DNENHVEVVADE--AVTNVAMLMGCNSKKLMVVLSTCKLQAG
--RDCIAKRLTL-RQATDMRDSLAKIIYASLFNWLVEQINISLEVGNSRTG---------
------------RSISILDIYGFESFKDNSFEQFCINYANERLQQH-FNRHLFKLEQEEY
EGDGIDWTKVEFIDNQECLNLIEK----KPIGLVSLLNEESNFPKATDTTFANKLKQHLN
A--NSCFKGERGR-----GFRIKHYAGEVLYNTN-GFLEKNRDPLHVDLIQLLSLCK--C
QLLNLFSTKMHHDFLKPATFSDS-------------------MNQSVIAKFKGQLFKLMN
KLEDTTPHFIRCIKPNS--NQLPGLYEENHVLQQLRCCGVLEIVRISRSGYPTRLTHQEL
AVRYGCLLLDTRIS----------------------------------------------
-------------------QDPLSTSKAILKQCNLPP----------------EMYQVGY
TKIYLRTGVISVLEERKKY--VLRGILGLQKQFRGYQTREYFHNMRNAAVILQSYIRGEN
ARRNYIVVGES-------------------------------------------------
-------------------------------------------AIVSTAITKELDAAIHL
QYMVRKWLARKLLN----------------------------------------------
------------------------------------------------------------
------------------------------------------------------------
----------STQQKNKPRNEKKKTRRKSTKRVSEDK-ELLSEQF-EVQPCVLADLQSRV
LKVEAAIMQKEDENTALQEELQRFEERWLENETRMKSMEDTWQKHMSSMQMSLAAACKVL
APDKT---------ASHGTDSEDTM--SF---GTPT------------------------
------------------------------------------------------------
------------------------------------------------------------
------------------------------------------------------------
------------------------------------------------------------
-----KELKGSLSDVNNLSTEFDQRSVIIHEDPKSLVEVKSDSISNR------KQHAEEL
RRLKSRFEKWKKDYKTRLRETKARVR-LNGDEGR--------------------------
------------------------------------------------------------
---HRNWWCKKSY-----------------------------------------------
------------------------------------------------------------
------------------------------------------------------------
------------------------------------------------------------
------------------------------------------------------------
------------------------------------------------------------
------------------------------------------------------------
------------------------------------------------------------
------------------------------------------------------------
------------------------------------------------------------
------------------------------------------------------------
------------------------------------------------------------
------------------------------------------------------------
------------------------------------------------------------
------------------------------------------------------------
------------------------------------------------------------
------------------------------------------------------------
------------------------------------------------------------
------------------------------------------------------------

>CprMyo8A_fl
-------------MMKSSVKEMVESLRQHD-ARERFKDK-SSSLLPSRSTSR------AQ
MPSSRK----SLPANFRNAI----------------------------------------
------------------------------------------------------------
APGGETKEKIDKDWRAGQILESAEKEGEVKRGEAEVMKVSTAQMSPAK------------
--------------------------------------------------------NPHD
LYNVD----YLFREKHRVWCRF-ANGQWHLGKIQSTSG-DIVCVMLSSTDEVVKVSMDEI
FPANPDI-LEG--VEDLIQLSYLNEPSVLYNFRVRYS----------QDLIYSKAGPVLI
AVNPFKNVQ--IYGKEFLSTYQNKA-------------------------LDA--PHVYA
VADAAYDEMMREE-KNQSIIISGESGAGKTETAKYAMQYLEALGGGSF------------
---------------------GVENE--FLK-----TNCILEAFGNAKTLRNDNSSRFGK
LMEIHFSAKGK--ICGAKLETFLLEKSRVVQLCNGERSYHVFYELCAGAPQILKERLKLK
---AASEYNYLNQSN-----CLTIDRINDAQKFHKLMKAFNIVQIPQEYQERAFALLAAV
LWLGNVSFKVV-------DNENYVEVVADE--AVTNVAMLMGCNAKDLMVVLSTCKLQAG
--RDCIAKRLTL-RQATDMRDSLAKTIYASLFNWLVEQINISLEVGNSRTG---------
------------RSISILDIYGFESYKNNSFEQFCINYANERLQQH-FNRHLFKLEQEEY
EGDGIDWTRVEFKDNQECLNLIEK----KPIGLVSLLDEESKFPTATDTTFANKLNQHLR
T--NSCFKGERGQ-----GFRVSHYAGEVVYDTN-GFLEKNRDPLHVDLIQLLSSSK--C
QLLNQFSTKMQHKSLKSATSLDS-------------------MNQSVITKFKGQLFKLMK
KLEDTTPHFIRCIKPNS--KQLPGLYDENHVLQQLRSCGVLEIVRISRSGYPTRLTHQEL
AVRYGFILLATKFS----------------------------------------------
-------------------QDPLSTSNAILKQYNLPP----------------EMYQVGY
RKIYLRTGLIGVLEERKKY--VLCGILGLQKKFRGYQTREYYHNMMNAAKIFQSYIRGEN
ARRNYIVVERS-------------------------------------------------
-------------------------------------------AIVSPAITEEFDAAIHL
QYMVRKWLARKHLN----------------------------------------------
------------------------------------------------------------
------------------------------------------------------------
----------NMQQKKKSCNEKKIPRRKLRMRDSEDK-DPLLEQF-QDQPWDLADLQSRV
QKVEAAIMQKEDENTAFQEELQRFEERWLEHEIKMKSMEETWQKHMSSMQMSLTAACKVL
ALNKT---------ASPGNDSEDTM--SF---GTST------------------------
------------------------------------------------------------
------------------------------------------------------------
------------------------------------------------------------
------------------------------------------------------------
-----KEPKGSWSDANNLSTEFDQRSVIINEDAKSFVEVEFGPESISNR----SQHAEEL
KTLKLRFEKWKKDYKARLSETKATLR-LNGVEGR--------------------------
------------------------------------------------------------
---HRKWWCKKSF-----------------------------------------------
------------------------------------------------------------
------------------------------------------------------------
------------------------------------------------------------
------------------------------------------------------------
------------------------------------------------------------
------------------------------------------------------------
------------------------------------------------------------
------------------------------------------------------------
------------------------------------------------------------
------------------------------------------------------------
------------------------------------------------------------
------------------------------------------------------------
------------------------------------------------------------
------------------------------------------------------------
------------------------------------------------------------
------------------------------------------------------------
------------------------------------------------------------
------------------------------------------------------------

>EuhMyo8A_fl
----MTLSPSPTILMESSLEETPESLRRHD-ACEMLKD--KSPSLPSRLTSR------AQ
MLSIRQ----SLPANFRDRIP---------------------------------------
------------------------------------------------------------
-PENESKEKEEKDWS--------------KKTRTEKIT----------------------
--------------------------------------------------------EEHE
PEWVN-NVEYFINEELCVWCRV-SNGEWHLGKIQSTSG--DAAWVMLSTAQVVKVSMKEI
FPANPDI-SEG--VEDLIQLSYLNEPSVLHNLRVRYS----------QDLIYSKAGPVLI
AVNPFKKVQ--IYGNNILSAYQKKS-------------------------LDA--PHVYA
VADAAYDEIMREE-KNQSIIISGESGAGKTETAKYAMQYLEALGGGSF------------
---------------------GVENE--ILK-----TNCILEAFGNAKTSRNDNSSRFGK
LMEIHFSAKGK--ICGAKLETFLLEKSRVVQLSNGERSYHIFYELCAGASPILKEKLKLK
---AASEYNYLNQSN-----CLTIDPIDYAQKFHKLMEAFNIVQIPQDYQERAFALLAAV
LWLGNVSFEVI-------DNENHVEVVADE--AVTNVAMLMGCNSQDLMVVLSTCKLQAG
--RDCIAKRLTL-RQATDMRDSLAKTIYASLFDWLVEQINTSLEVGRLRTG---------
------------RSISILDIYGFESFKTNSFEQFCINYANERLQQH-FNRHLFQLEQEEY
EGDGIDWTKLGFKDNQECLDLIEK----KPICLVPLLDEESNFPKSTDTTFANKLKQHLK
A--NSCFRGERGR-----GFRVSHYAGEVLYDTN-GFLDKNRDPVHVDLIQLLSSCK--C
QLLNLFSTKMRHKSLNPATFSES-------------------MNQSVITKFKGQLFKLMN
KLEGTTPHFIRCIKPNS--NQLPGIYEENHVLQQLRCCGVLEVVRISKSGYPTRLTHQEL
AARYGFLLLDTKSS----------------------------------------------
-------------------QDPLSTSNAIMKQFNLPP----------------EMYQVGY
TKTYLRTGQIGVLEERRRY--FLRGIRGLQKQFRGYQTREYFHNMRNAAVTLQSYIRGEI
ARREYIAMEKS-------------------------------------------------
-------------------------------------------AILSSGKTQEVDAVIHL
QSVVRGWLVRKHLEN---------------------------------------------
------------------------------------------------------------
------------------------------------------------------------
----------SMQEKKQSRNEKKKPRRKSRRSISEDK-DLLFEEF-QVRSCALADLQSRV
QKVEAAILQKEVENTALMEELQRFKVKWLEHETRMKSMEETWQKHMSSVQMSLAAACKIL
APEKI---------ASHGNDSEDTM--SL---GTPT------------------------
------------------------------------------------------------
------------------------------------------------------------
------------------------------------------------------------
------------------------------------------------------------
-----KELKGSLNDVNNLPVEFDQRRVVFDEDVKCHVEMRSEPDSISVKK---QDAEKEL
SNLKLRFEKWKKDYRARLRGTKARLR-LNGNKGR--------------------------
------------------------------------------------------------
---HRKWWCKKSFLKLDLVDSY--------------------------------------
------------------------------------------------------------
------------------------------------------------------------
------------------------------------------------------------
------------------------------------------------------------
------------------------------------------------------------
------------------------------------------------------------
------------------------------------------------------------
------------------------------------------------------------
------------------------------------------------------------
------------------------------------------------------------
------------------------------------------------------------
------------------------------------------------------------
------------------------------------------------------------
------------------------------------------------------------
------------------------------------------------------------
------------------------------------------------------------
------------------------------------------------------------
------------------------------------------------------------

>EtsMyo8A_fl
----MTLSPSPTILMESSLEETPESLRRHD-ACEMLKD--KSPSLPSRLTSR------AQ
MLSIRQ----SLPANFRDRIP---------------------------------------
------------------------------------------------------------
-PENESKEKEEKDWS--------------KKTRTEKIT----------------------
--------------------------------------------------------EEHE
PEWVN-NVEYFINEELCVWCRV-SNGEWHLGKIQSTSG--DAAWVMLSTAQVVKVSMKEI
FPANPDI-SEG--VEDLIQLSYLNEPSVLHNLRVRYS----------QDLIYSKAGPVLI
AVNPFKKVQ--IYGNNILSAYQKKS-------------------------LDA--PHVYA
VADAAYDEIMREE-KNQSIIISGESGAGKTETAKYAMQYLEALGGGSF------------
---------------------GVENE--ILK-----TNCILEAFGNAKTSRNDNSSRFGK
LMEIHFSAKGK--ICGAKLETFLLEKSRVVQLSNGERSYHIFYELCAGASPILKEKLKLK
---AASEYNYLNQSN-----CLTIDPIDYAQKFHKLMEAFNIVQIPQDYQERAFALLAAV
LWLGNVSFEVI-------DNENHVEVVADE--AVTNVAMLMGCNSQDLMVVLSTCKLQAG
--RDCIAKRLTL-RQATDMRDSLAKTIYASLFDWLVEQINTSLEVGRLRTG---------
------------RSISILDIYGFESFKTNSFEQFCINYANERLQQH-FNRHLFQLEQEEY
EGDGIDWTKLGFKDNQECLDLIEK----KPICLVPLLDEESNFPKSTDTTFANKLKQHLK
A--NSCFRGERGR-----GFRVSHYAGEVLYDTN-GFLDKNRDPVHVDLIQLLSSCK--C
QLLNLFSTKMRHKSLNPATFSES-------------------MNQSVITKFKGQLFKLMN
KLEGTTPHFIRCIKPNS--NQLPGIYEENHVLQQLRCCGVLEVVRISKSGYPTRLTHQEL
AARYGFLLLDTKSS----------------------------------------------
-------------------QDPLSTSNAIMKQFNLPP----------------EMYQVGY
TKTYLRTGQIGVLEERRRY--FLRGIRGLQKQFRGYQTREYFHNMRNAAVTLQSYIRGEI
ARREYIAMEKS-------------------------------------------------
-------------------------------------------AILSSGKTQEVDAVIHL
QSVVRGWLVRKHLEN---------------------------------------------
------------------------------------------------------------
------------------------------------------------------------
----------SMQEKKQSRNEKKKPRRKSRRSISEDK-DLLFEEF-QVRSCALADLQSRV
QKVEAAILQKEVENTALMEELQRFKVKWLEHETRMKSMEETWQKHMSSVQMSLAAACKIL
APEKI---------ASHGNDSEDTM--SL---GTPT------------------------
------------------------------------------------------------
------------------------------------------------------------
------------------------------------------------------------
------------------------------------------------------------
-----KELKGSLNDVNNLPVEFDQRRVVFDEDVKCHVEMRSEPDSISVKK---QDAEKEL
SNLKLRFEKWKKDYRARLRGTKARLR-LNGNKGR--------------------------
------------------------------------------------------------
---HRKWWCKKSFLKLDLVDSY--------------------------------------
------------------------------------------------------------
------------------------------------------------------------
------------------------------------------------------------
------------------------------------------------------------
------------------------------------------------------------
------------------------------------------------------------
------------------------------------------------------------
------------------------------------------------------------
------------------------------------------------------------
------------------------------------------------------------
------------------------------------------------------------
------------------------------------------------------------
------------------------------------------------------------
------------------------------------------------------------
------------------------------------------------------------
------------------------------------------------------------
------------------------------------------------------------
------------------------------------------------------------

>EupMyo8A_fl
----MTISPSPNTLMKTTPEEETMGSLCRHDACERLKD--KSPSLPSGRTSR------SQ
MPSFRQ----SLPASFRNTI----------------------------------------
------------------------------------------------------------
----------------------SPESKKTRTEQNS-------------------------
--------------------------------------------------------EEHE
PEWAN-NVEYFMNKKLCVWCRV-ANGEWHLGKIQSTSGG-VACVMLLSNTEVVEVSMEEI
FPANPDI-LEG--VEDLIQLSYLNEPSVLYNLRVRYS----------QDLIYSKAGPVLI
AVNPFKNVQ--IYGNNILSPYQNKA-------------------------LDA--PHVYA
VADAAYEEMMREE-KNQSIIISGESGAGKTETAKCAMQYLEALGGGTF------------
---------------------GVENE--ILR-----TNCILEAFGNAKTSRNDNSSRFGK
LMEIHFSAKGK--ISGAKLETFLLEKSRVVQLSNGERSYHIFYELCAGASPILKEKLKLK
---AAGEYNYLNQSN-----CLTIDRIDDAQKFHKLQEAFNIVQIPQEYQERAFSLLSAV
LWLGNVSFEVI-------DNENHVEVVADE--AVTNVAMLMGCNTKELMLVLSTCKLQAG
--RDCIAKRLTL-RQATDMRDSLAKIIYASLFNWLVEQINTSLEVGKLRTG---------
------------RSISILDIYGFESFKNNSFEQFCINYANERLQQH-FNRHLFKLEQEEY
EEDGIDWTKVEFKDNQECLDLIEK----KPIGLVSLLDEESNFPRATDTTFANKLKQHLK
A--NSCFRGERGR-----GFRISHYAGEVLYDTN-GFLEKNRDPLHVDLIQLLSACN--C
QLLNLFSTKMRHKSLKPATFSES-------------------MNQSVITKFKSQLFKLMN
KLADTTPHFIRCIKPNS--NQLPGIYEENHVLQQLRCCGVLEVVRISRSGYPTRLTHQEL
AARYGFLLLDTKIS----------------------------------------------
-------------------QDPLSTSNAIMKQFNLPP----------------EMYQVGY
RKIYLRTGQIGVLEERRKY--FLRGVLGLQKQFRGYQSREYFHNMRNAAVILQSYIQGEI
ARRNYIVLGKP-------------------------------------------------
-------------------------------------------AIVPSATTEEHDAVIHL
QFVVRRWLVRKHLKN---------------------------------------------
------------------------------------------------------------
------------------------------------------------------------
----------SMQLKKQLHNEKKKPRSKSRRRTSEDK-DLLSEQL-QVEPWDLADLQSRV
QKVEAALRQKEDENTALQEELQRFEERWLEHETRMKSMEETWQKHMSSMQMSLAAACKIL
APDKT---------ASHGSESEDTM--SL---GTPT------------------------
------------------------------------------------------------
------------------------------------------------------------
------------------------------------------------------------
------------------------------------------------------------
-----KELKGSLNDVNNLAIEFDQRRVVFDEDVKCHVEMKLEEESISIKK---QHAEEEL
SKLKLRFEKWKKDYKARLQGTKARLR-LNGDKGR--------------------------
------------------------------------------------------------
---YRNWWCKKSF-----------------------------------------------
------------------------------------------------------------
------------------------------------------------------------
------------------------------------------------------------
------------------------------------------------------------
------------------------------------------------------------
------------------------------------------------------------
------------------------------------------------------------
------------------------------------------------------------
------------------------------------------------------------
------------------------------------------------------------
------------------------------------------------------------
------------------------------------------------------------
------------------------------------------------------------
------------------------------------------------------------
------------------------------------------------------------
------------------------------------------------------------
------------------------------------------------------------
------------------------------------------------------------

>ArlMyo8A_fl
-------------MMKISVKETLESLRQHD-ASERFKEN-SSSSLPSRSTFR------AQ
MPSIRQ----SLPANFRNAI----------------------------------------
------------------------------------------------------------
APESETIEKEDKDWSTEQI-TQSPYTAEKEKTENEVVKISTPQMSPAK------------
--------------------------------------------------------NSHD
PEWIN-NAEYFIREKLCVWFRV-ANGQWHLGKIHSTSSD-DVCVMLSTNDDVVKVSMEEI
FPANPEI-LEG--VEDLTQLSYLNEPSLLYNLRVRYS----------QELIYSKAGPVLI
AVNPFKNVQ--IYGEEFLSAYQTKG-------------------------LDA--PHVYA
VADAAYDEMMREE-KNQSIIISGESGAGKTETAKYAMQYLEALGGGSF------------
---------------------GVENE--ILK-----TNCILEAFGNAKTSRNDNSSRFGK
LMEIHFSAKGK--ICGAKLETFLLEKSRVAQLCNGERSYHIFYQLCAGASPILKERLKLK
---AASEYDYLNQSN-----CLIMDRTDDAQKFHKLMEAFNIVQIPQEYQERVFALLAAV
LWLGNVSFKVT-------DNENHVEVVADE--AVTNVATLMGCNSKELMVVLSTCKLQAG
--RDCIAKRLTL-RQATDMRDSLAKIIYASLFNWLVEKINISLEVGNSRTG---------
------------RSISILDIYGFESFENNSFEQFCINYANERLQQH-FNRHLFKLEQEEY
EGDGIDWTKVEFKDNQECLNLIEK----KPIGLVSLLDEESNFPKATDTTFANKLKQHLN
A--NSCFKGERGQ-----GFRIKHYAGEVLYNTN-GFLEKNRDPLHVDLIQLLSSCK--C
QLLNLFSTKMRHEFLKPATFSDS-------------------MNQSVITKFKGQLFKLMN
KLEDTTPHFIRCIKPNS--NQLPGLYEENHVLQQLRCCGVLEIVRISRSGYPTRLTHQEL
AVRYGCLLLDTRIS----------------------------------------------
-------------------QEPLSTSNAILKQCNLPP----------------EMYQVGY
TKIYLRTGLIGVLEERRKY--VLRGILGLQKQFRGYQARECFHNMRNAAVILQSYIRGEN
ARRNYIVVKES-------------------------------------------------
-------------------------------------------AIVSTAITEELDAAIHL
QYMVRKWLARKHLN----------------------------------------------
------------------------------------------------------------
------------------------------------------------------------
----------SMQQKKKPRNEKKQPRRKSTRRVSEDK-DHLSEQS-QDPPCVLADLQSRV
QKVEAAIMQKEDENTALQEELQRFEERWLENEARMKSMEETWQKHMSSMQMSLAAACKIL
APDKT---------ASQGNESEDTM--SF---GTPT------------------------
------------------------------------------------------------
------------------------------------------------------------
------------------------------------------------------------
------------------------------------------------------------
-----KELKRSLSEVNNLSREFDQRSVIIHEDAKSLVEVNSQSSSR-------KQHAEEL
RRLKLRFEKWKKDYKARLRETKARIR-SNGDEGR--------------------------
------------------------------------------------------------
---HRNWWCKKSC-----------------------------------------------
------------------------------------------------------------
------------------------------------------------------------
------------------------------------------------------------
------------------------------------------------------------
------------------------------------------------------------
------------------------------------------------------------
------------------------------------------------------------
------------------------------------------------------------
------------------------------------------------------------
------------------------------------------------------------
------------------------------------------------------------
------------------------------------------------------------
------------------------------------------------------------
------------------------------------------------------------
------------------------------------------------------------
------------------------------------------------------------
------------------------------------------------------------
------------------------------------------------------------

>BrspMyo8A_fl
------MTIPPSPTMKATPEETMESLSQHDDACERLKDY-KSPSLPSRRTS--------Q
MPSNRQ----SLPTSLRDTICPERETKEKDCRTE--------------------------
------------------------------------------------------------
------------------------------------------------------------
--------------------------------------------------------PISE
PEWVN-NVEFFITKKLGVWCRG-RNGEWHLGKIQSASG--DAACVVLSTTEVVEVSMKEI
LPANPDV-LEG--VDDLIQLSYLNEPSVLYNLRVRYS----------QDLIYSKAGPVLI
AVNPFKNVQ--IYGNDIRSAYQKKA-------------------------LVA--PHVYA
VADAAFDEMMREE-KNQSIIISGESGAGKTETAKYAMQYLEALGGGNF------------
---------------------GVDNE--ILK-----TNCILEAFGNAKTSRNDNSSRFGK
LMEIHFSAKGK--ICGAKLETFLLEKSRVVQLSNGERSYHIFYELCAGASPILKERLNLK
---EASEYNYLNQSN-----CLTIDRIDDAQKFHKLMEAFNIVQIPQEHQERAFALLAAV
LWLGNVSFEVI-------DNENHVDVVADE--AVTNVAMLMGCDSKELMVVLSTCKLQAG
--RDCIAKRLTLP-QATDMRDSLAKIIYASLFNWLVEQINTSLEVGKLRTG---------
------------RSISILDIYGFESFKNNSFEQFCINYANERLQQH-FNRHLFKLEQEEY
EGDGIDWTKVEFKDNQECLDLIEK----KPIGLVSLLDEESNFPKATDTTFANKLKHHLK
A--NSCFRGERRGH----GFRVSHYAGEVLYDTN-GFLEKNRDPLHVDLIQLLSSCN--C
QLLNLFSSKMRDKSLKPSLSES--------------------MNQSVITKFKSQLFKLMN
KLEDTTPHFIRCIKPNS--NHLPGVYEENHVLQQLRCCGVLEIVRISRSGYHTRMTHQDL
AARYG-FLLDTKLS----------------------------------------------
-------------------QDPLSTSDSIMKQFNLPP----------------EMYQVGY
RKIYLRTGQIGLLEERREY--VLQGVIGLQKHLRGYKSREYFHNMKKSALILQSYIRGEN
ARRNYIAMQTP-------------------------------------------------
-------------------------------------------ATVSSEVTKELDAVIHL
QSVVRRWFVRKQLKN---------------------------------------------
------------------------------------------------------------
------------------------------------------------------------
----------SVELKKQSHNEKKKTRRKSRRKVSEVK-DLPLEQF-QVQPWDLADLQSRV
QKVETAIMQKEDENTALKEELQRFEERWIKHETRMKSMEETWQKHISSMQMSLEAACNIM
TPDKT---------ASHGNDSEDTI--SP---GTPT------------------------
------------------------------------------------------------
------------------------------------------------------------
------------------------------------------------------------
------------------------------------------------------------
-----KELKGGSLDDIKDIYVEVDQRRVVFDEDVKRHVEIDELEQVSIAI-EKQHAEEEL
SRLKSRFEKWKKDYKARLRGTKARLRLNG-------------------------------
------------------------------------------------------------
---HRNWCGKKSF-----------------------------------------------
------------------------------------------------------------
------------------------------------------------------------
------------------------------------------------------------
------------------------------------------------------------
------------------------------------------------------------
------------------------------------------------------------
------------------------------------------------------------
------------------------------------------------------------
------------------------------------------------------------
------------------------------------------------------------
------------------------------------------------------------
------------------------------------------------------------
------------------------------------------------------------
------------------------------------------------------------
------------------------------------------------------------
------------------------------------------------------------
------------------------------------------------------------
------------------------------------------------------------

>AtMyo8C_fl
----MMLSASPNTLAKSSLEEMLESLRQKDECD-------RPKDMPPALPSRPN--SRAR
LPSARR----SLPANFNVSSVMEDQNGSVVSVTPA-------------------------
-----------------------------------------VEAESERKEEGVKRKEKDL
GVKRNSFGSKKMRTGLR---SESPYAAEKEEE-GVKISIAKVSLVENTEEHN--------
---------------------------------------------------------KPE
SEWNN-NVEYFIKKKLRVWCRV-SNGQWQLGKIQSTSA--DTSLVMLSTANVVKVSTEEL
FPANPDI-LEG--VEDLIQLSYLNEPSVLYNLRVRYL----------QDVIYSKAGPVLI
AVNPFKNVE--IYGNDVISAYQKKV-------------------------MDA--PHVYA
VADAAYDEMMREE-KNQSLIISGESGAGKTETAKFAMQYLAALGGGSC------------
---------------------GVEYE--ILK-----TTCILEAFGNAKTSRNANSSRFGK
LIEIHFSAMGK--ICGAKLETFLLEKSRVVQLFNGERSYHIFYELCAGASPILKERLKLK
---TASEYTYLSQSD-----CLTIAGVDDAQKFHKLLEAFDIVQIPKEHQERAFALLAAV
LWLGNVSFRVT-------DNENHVEVVADE--AVANAAMLMGCNTEELMVVLSTRKLQAG
--TDCIAKKLTL-RQATDMRDGIAKFIYANLFDWLVEQINIALEVGKSRTG---------
------------RSISILDIYGFESFKNNSFEQFCINYANERLQQH-FNRHLFKLEQEEY
EEDGIDWTKVEFVDNQECLDLIEK----KPIGLLSLLDEESNFPKATDLTFANKLKQHLK
T--NSCFKGERGR-----AFRVNHYAGEVLYDTN-GFLEKNRDPLPADLINLLSSCD--C
QLLKLFSTKMRGKSQKPLMLSDS-------------------TNQTVGTKFKGQLFKLMN
KLENTSPHFIRCIKPNS--KQLPRVYEEDLVLQQLRCCGVLEVVRISRSGYPTRLTHQEF
AGRYGFLLSDKKVA----------------------------------------------
-------------------QDPLSVSIAVLKQYDVHP----------------EMYQVGY
TKLYLRTGQIGIFEDRRKK--VLQGIVGLQKHFRGHLSRAYFQNMRKVTLVLQSYIRGEN
ARRLFDTEAKFHA-----------------------------------------------
-------------------------------------------DSVSEASTDELSAVIHL
QSAVRGWLARKHFN----------------------------------------------
------------------------------------------------------------
------------------------------------------------------------
----------SMQRQKELRNVATKSKRKAGRRISEDK-DIPLEQP-QVQPTSMSDLQKRI
LKSEAALSQKEEENTALREQLRQFEERWSEYDIKMKSMEETWQKQMSSLQMSLAAARKSL
AAESITGQAGG-RQDTSISPFGYDSED---TMST-GTPG--VRTPTNKFTNGNTPELRI-
------------------------------------------------------------
------------------------------------------------------------
------------------------------------------------------------
------------------------------------------------------------
-----RELNGSLNAVNHLAREFDQRRLNFDEDARAIVEVKLG-PQATPNGQQQQHPEDEF
RRLKLRFETWKKDYKARLRDTKARLHRVDGDKGR--------------------------
------------------------------------------------------------
---HRKWWGKRG------------------------------------------------
------------------------------------------------------------
------------------------------------------------------------
------------------------------------------------------------
------------------------------------------------------------
------------------------------------------------------------
------------------------------------------------------------
------------------------------------------------------------
------------------------------------------------------------
------------------------------------------------------------
------------------------------------------------------------
------------------------------------------------------------
------------------------------------------------------------
------------------------------------------------------------
------------------------------------------------------------
------------------------------------------------------------
------------------------------------------------------------
------------------------------------------------------------
------------------------------------------------------------

>CprMyo8C_fl
----MMLSASPNTLAKSSLEEMLESLRQKDECD-------RPKDMPPALPSRPN--SRAR
LPSARR----SLPAKFNVSSVMEDQNGSVASATPA-------------------------
-----------------------------------------VETEPERKEEVGKRKEKDL
GVKRNSFGSKKMRTGLK---SESPYAEEKEEE-GVKISTAP---VENTEEHK--------
------------------------------------------------------------
PEWNN-NIEYFIKKKLRVWCRV-ANGQWQLGKIQSTSA--DSSLVMLSTANVVKVSTEEL
FPANPDI-LES--VEDLIQLSYLNEPSVLYNLRVRYS----------QDVIYSKAGPVLI
AVNPFKNVE--IYGNDFISAYQKKA-------------------------VDA--PHVYA
VADAAYDEMMREE-KNQSIIISGESGAGKTETAKFAMQYLAALGGGSC------------
---------------------GVEYE--IIK-----TTCILEAFGNAKTSRNANSSRFGK
LTEIHFSAMGK--ICGAKLETFLLEKSRVVQLFNGERSYHIFYELCAGASPILKERLKLK
---TASEYTYLSQSD-----CLTIDGVDDAQKFHKLLEAFDIVQIPKDHQERAFALLAAV
LWLGNVSFRVT-------DNENHVEVVADE--AVTNAAMLIGCKSEDLMVVLSTRKLQAG
--TDCIAKKLTL-RQATDMRDAIAKFIYANLFDWLVEQINIALEVGKSRTG---------
------------RSISILDIYGFESFKNNSFEQFCINYANERLQQH-FNRHLFKLEQEEY
EEDGIDWTKVEFVDNQECLDLIEK----KPIGLLSLLDEESNFPKATDLTFANKLKQHLK
T--NSCFKGERGR-----AFRVNHYAGEVLYDTN-GFLEKNRDPLPADLINLLSSCD--C
QLLKLFSTKMRGKSQKPLMLSES-------------------TNQTVGTKFKCQLFKLMN
KLENTSPHFIRCIKPNS--KQLPRVYEEDLVLQQLRCCGVLEVVRISRSGYPTRLTHQEF
AGRYGFLLSDKNVS----------------------------------------------
-------------------EDPLSVSIAVLKQYDVHP----------------EMYQVGY
TKLYLRTGQIGIFEDRRKK--VLQGIVGLQKHFRCHLSRKYFQNMRAVALVLQSYVRGEI
SRRVFDTEAKIHA-----------------------------------------------
-------------------------------------------DTVSEASTDEVTAVIHL
QSAVRGWLARNRFN----------------------------------------------
------------------------------------------------------------
------------------------------------------------------------
----------SMQRQKELLNVTTKSKKKAGRRISEDK-DIPLEQF-QVQPTTVSDLQKRV
LKSEAALAQKEEENTALRDQLRQFEERWSEYEVKMKSMEDTWQKQMSSLQMSLAAARKSL
ATESITGQAGG-RQDTSISPFGYDSED---TMST-GTPG--VRTPTTKFTNGNTPELRI-
------------------------------------------------------------
------------------------------------------------------------
------------------------------------------------------------
------------------------------------------------------------
-----RELNGSLNAVNHLAREFDQRRLNFDEDARAIVEVKLGGPQATPNGQQQQHPEDEF
RRLKQRFETWKKDYKARLRDTKARLHRVDGDKGR--------------------------
------------------------------------------------------------
---HRKWWGKRG------------------------------------------------
------------------------------------------------------------
------------------------------------------------------------
------------------------------------------------------------
------------------------------------------------------------
------------------------------------------------------------
------------------------------------------------------------
------------------------------------------------------------
------------------------------------------------------------
------------------------------------------------------------
------------------------------------------------------------
------------------------------------------------------------
------------------------------------------------------------
------------------------------------------------------------
------------------------------------------------------------
------------------------------------------------------------
------------------------------------------------------------
------------------------------------------------------------
------------------------------------------------------------

>EuhMyo8C_fl
----MMLSASPNTLAKSSLEEMLESLRQKDECD-------RPRDMPPALPSRPN--SRAR
LPSARR----SLPAKFNVCSVIGDQNQNESVASAQPE-----------------------
-----------------------------------------AETESERKEEG-KRKEKDL
GVKRNSFGSKKMRTSNS---SESPYAAEKEEEEGVKISAAKVSPVENAEEHK--------
------------------------------------------------------------
PEWNN-NVEYFIKKKLRVWCRV-ANGHWQLGKIQSTSA--DTSFVMLSTSNVVKVSTEEL
FPANPDI-LEG--VEDLIQLSYLNEPSVLYNLRVRYS----------QDVIYSKAGPVLI
AVNPFKNVE--IYGNDFISAYQKKA-------------------------VDA--PHVYA
VADAAYDEMMREE-KNQSIIISGESGAGKTETAKFAMQYLAALGGGSC------------
---------------------GVEYE--ILK-----TTCILEAFGNAKTSRNANSSRFGK
LIEIHFSAMGK--ICGARLETFLLEKSRVVQLFNGERSYHIFYELCAGASLILKERLKLK
---TASEYTYLNQSD-----CLTITGVDDAQKFHKLLEAFDIVQIPKEHQERVFALLAAV
LWLGNVSFRVI-------DNENHVEVVADE--AVNNAAMLMGCNSEELIVVLSTRKLLAG
--TDCIAKKLTL-RQATDMRDGIAKFIYASLFDWLVEQINIALEVGKSRTG---------
------------RSINILDIYGFESFKNNSFEQFCINYANERLQQH-FNRHLFKLEQEEY
EEDGIDWTKVEFEDNQECLDLIEK----KPIGLLSLLDEESNFPKATDLTFANKLKQHLK
T--NSCFKGERGR-----AFRVNHYAGEVLYDTN-GFLEKNRDPLPADLIHLLSSCD--C
QLLKLFSTKMRDKSQKPLMLSDS-------------------TNQTVGTKFKGQLFKLMN
KLENTSPHFIRCIKPNS--KQLPRVYEEDLVLQQLRCCGVLEVVRISRSGYPTRLTHQEF
AGRYGFLLSGKNVC----------------------------------------------
-------------------QDPLSVSIAVLKQYDVHP----------------EMYQVGY
TKLYLRTGQIGIFEDRRKK--VLKGIVGLQKHLRGYLSREYFQNMRNAAFVLQSYVRGEN
ARRIYET--KIHV-----------------------------------------------
-------------------------------------------DSVSQASTGELTAVTHL
QSAVRGWLARKRLK----------------------------------------------
------------------------------------------------------------
------------------------------------------------------------
----------SMQRQKELLNVTTKSKRKAGRRISEDK-DLPLEQF-QVQPSAMSDLQKRV
LKSEAALAQKEEENTALREQLRQFEERWSEYEMKMKSMEETWQKQMSSLQMSLAAARKSL
AAENMTGQAGG-RQDTSISPFGYDSED---TTST-GTPG--VRTPTTKFTNGNTPELRV-
------------------------------------------------------------
------------------------------------------------------------
------------------------------------------------------------
------------------------------------------------------------
-----RELNGSLNAVNHLAREFDQRRLNFDEDARAIVEVKLG-PQATPNGQQQQHPEDEF
RRLKLRFETWKKDYKARLRETKARLHRVDGDKSR--------------------------
------------------------------------------------------------
---HRKWWGKRG------------------------------------------------
------------------------------------------------------------
------------------------------------------------------------
------------------------------------------------------------
------------------------------------------------------------
------------------------------------------------------------
------------------------------------------------------------
------------------------------------------------------------
------------------------------------------------------------
------------------------------------------------------------
------------------------------------------------------------
------------------------------------------------------------
------------------------------------------------------------
------------------------------------------------------------
------------------------------------------------------------
------------------------------------------------------------
------------------------------------------------------------
------------------------------------------------------------
------------------------------------------------------------

>EtsMyo8C_fl
----MMLSASPNTLAKSSLEEMLESLRQKDECD-------RPRDMPPALPSRPN--SRAR
LPSARR----SLPAKFNVCSVIGDQNQNESVASAQPE-----------------------
-----------------------------------------AETESERKEEG-KRKEKDL
GVKRNSFGSKKMRTSNS---SESPYAAEKEEEEGVKISAAKVSPVENAEEHK--------
------------------------------------------------------------
PEWNN-NVEYFIKKKLRVWCRV-ANGHWQLGKIQSTSA--DTSFVMLSTSNVVKVSTEEL
FPANPDI-LEG--VEDLIQLSYLNEPSVLYNLRVRYS----------QDVIYSKAGPVLI
AVNPFKNVE--IYGNDFISAYQKKA-------------------------VDA--PHVYA
VADAAYDEMMREE-KNQSIIISGESGAGKTETAKFAMQYLAALGGGSC------------
---------------------GVEYE--ILK-----TTCILEAFGNAKTSRNANSSRFGK
LIEIHFSAMGK--ICGARLETFLLEKSRVVQLFNGERSYHIFYELCAGASLILKERLKLK
---TASEYTYLNQSD-----CLTITGVDDAQKFHKLLEAFDIVQIPKEHQERVFALLAAV
LWLGNVSFRVI-------DNENHVEVVADE--AVNNAAMLMGCNSEELIVVLSTRKLLAG
--TDCIAKKLTL-RQATDMRDGIAKFIYASLFDWLVEQINIALEVGKSRTG---------
------------RSINILDIYGFESFKNNSFEQFCINYANERLQQH-FNRHLFKLEQEEY
EEDGIDWTKVEFEDNQECLDLIEK----KPIGLLSLLDEESNFPKATDLTFANKLKQHLK
T--NSCFKGERGR-----AFRVNHYAGEVLYDTN-GFLEKNRDPLPADLIHLLSSCD--C
QLLKLFSTKMRDKSQKPLMLSDS-------------------TNQTVGTKFKGQLFKLMN
KLENTSPHFIRCIKPNS--KQLPRVYEEDLVLQQLRCCGVLEVVRISRSGYPTRLTHQEF
AGRYGFLLSGKNVC----------------------------------------------
-------------------QDPLSVSIAVLKQYDVHP----------------EMYQVGY
TKLYLRTGQIGIFEDRRKK--VLKGIVGLQKHLRGYLSREYFQNMRNAAFVLQSYVRGEN
ARRIYET--KIHV-----------------------------------------------
-------------------------------------------DSVSQASTGELTAVTHL
QSAVRGWLARKRLK----------------------------------------------
------------------------------------------------------------
------------------------------------------------------------
----------SMQRQKELLNVTTKSKRKAGRRISEDK-DLPLEQF-QVQPSAMSDLQKRV
LKSEAALAQKEEENTALREQLRQFEERWSEYEMKMKSMEETWQKQMSSLQMSLAAARKSL
AAENMTGQAGG-RQDTSISPFGYDSED---TTST-GTPG--VRTPTTKFTNGNTPELRV-
------------------------------------------------------------
------------------------------------------------------------
------------------------------------------------------------
------------------------------------------------------------
-----RELNGSLNAVNHLAREFDQRRLNFDEDARAIVEVKLG-PQATPNGQQQQHPEDEF
RRLKLRFETWKKDYKARLRETKARLHRVDGDKSR--------------------------
------------------------------------------------------------
---HRKWWGKRG------------------------------------------------
------------------------------------------------------------
------------------------------------------------------------
------------------------------------------------------------
------------------------------------------------------------
------------------------------------------------------------
------------------------------------------------------------
------------------------------------------------------------
------------------------------------------------------------
------------------------------------------------------------
------------------------------------------------------------
------------------------------------------------------------
------------------------------------------------------------
------------------------------------------------------------
------------------------------------------------------------
------------------------------------------------------------
------------------------------------------------------------
------------------------------------------------------------
------------------------------------------------------------

>EupMyo8C_fl
----MMLSASPNTLAKSSLEEMLESLRKKDECE-------RPIDMPPALPSRPN--SRAR
LPSARR----SLPAKFNVCSVMEDQNGSVASSQPA-------------------------
-----------------------------------------ADTEPERKEEG-KRKEKDL
GVKRNSFGSKKMRTGHS---SESPYAAEKEEDEGVKISAAKVSPVENAEEQK--------
------------------------------------------------------------
PEWND-NVEYFIKKKLRVWCRV-ANGQWQLGKIQSTSA--DTSIVMLSTPNVVKVSTEEL
FPANPDI-LEG--VEDLIQLSYLNEPSVLYNLRVRYL----------QDVIYSKAGPVLI
AVNPFKNVE--IYGNDFISAYQKKA-------------------------VDA--PHVYA
VADAAYDEMMREE-KNQSIIISGESGAGKTETAKFAMQYLAALGGGSC------------
---------------------GVEYE--ILK-----TTCILEAFGNAKTSRNANSSRFGK
LIEIHFSALGK--ICGAKLETFLLEKSRVVQLFNGERSYHIFYELCAGASPILKERLKLN
---TASEYTYLNQSD-----CLTIDGVDDAQKFHKLLEAFDIVQIPKEHQERVFALLAAV
LWLGNVSFRVT-------DNENHVEVVADE--AVTNAAMLMGCNSDELMVVLSTRKLQAG
--TDCIAKKLTL-RQATDMRDGIAKFIYASLFGWLVEQINIALEVGKSRTG---------
------------RSISILDIYGFESFKNNSFEQFCINYANERLQQH-FNRHLFKLEQEEY
EEDGIDWTKVEFEDNQECLDLIEK----KPIGLLSLLDEESNFPKATDLTFANKLKQHLK
T--NSCFKGERGR-----AFRVNHYAGEVLYDTN-GFLEKNRDPLPTDLIHLLSSCD--C
QLLQLFSTKMRDKSQKPLMLSDS-------------------TNQTVGTKFKGQLFKLMN
TLENTSPHFIRCIKPNT--KQLPRVYEEDLILQQLRCCGVLEVVRISRSGYPTRLTHQEF
AGRYGFLLADKKVS----------------------------------------------
-------------------QDPLSVSIAVLKQYDVHP----------------EMYQVGY
TKLYLRTGQVGIFEDRRKK--VLQGIVGLQKHFRGRLSREYVQNMRNGALVLQSYVRGEI
ARRMFDTEAKIHT-----------------------------------------------
-------------------------------------------GSVSEASTGELTAVIHL
QSAVRGWLARKRFN----------------------------------------------
------------------------------------------------------------
------------------------------------------------------------
----------SMQRQKELLIVTTKSKRKAGRRISEDK-DMPLEQF-QVQPPAMSDLQKRV
LKSEAALVQKEEENMALREQLRQFEERWSEYEIKMKSMEETWQKQMSSLQMSLAAARKSL
AAENITGQAGG-RQDTSISPFGYDSED---TMSTTGTPG--VRTPTTKFTNGNTPELRI-
------------------------------------------------------------
------------------------------------------------------------
------------------------------------------------------------
------------------------------------------------------------
-----RELNGSLNAVNHLAREFDQRRLNFDEDARAIVEVKVD-PQATPNGQQQQHPEDEF
KRLKLRFETWKKDYKARLRETKARLHRVDGDKSR--------------------------
------------------------------------------------------------
---HRKWWGKRG------------------------------------------------
------------------------------------------------------------
------------------------------------------------------------
------------------------------------------------------------
------------------------------------------------------------
------------------------------------------------------------
------------------------------------------------------------
------------------------------------------------------------
------------------------------------------------------------
------------------------------------------------------------
------------------------------------------------------------
------------------------------------------------------------
------------------------------------------------------------
------------------------------------------------------------
------------------------------------------------------------
------------------------------------------------------------
------------------------------------------------------------
------------------------------------------------------------
------------------------------------------------------------

>ArlMyo8C_fl
----MMLSASPNTLAKSSLEEMLESLRQKDECD-------RPKDMPPALPSRPN--SRAR
LPSARR----SLPAKFNVSSVMEDQNGSVVSATPA-------------------------
-----------------------------------------VEAESERKEEGGKRKEKDL
GVKRNSFGSKKMRTGLR---SESPYAAEKEED-GMMISSAKVSPVENTEEHK--------
----------------------------------------------------------PE
SEWNN-NVEYFIKKKLRVWCRV-SNGLWQLGKIQSTSA--DTSFVMLSTENVVKVSTEEL
FPANPDI-LEG--VEDLIQLSYLNEPSVLYNLRVRYS----------QDVIYSKAGPVLI
AVNPFKDVE--IYGNDVISAYQKKA-------------------------VDA--PHVYA
VADAAYDEMMREE-KNQSIIISGESGAGKTETAKFAMQYLAALGGGSC------------
---------------------GVEYE--ILK-----TTCILEAFGNAKTSRNANSSRFGK
LIEIHFSAMGK--ICGAKLETFLLEKSRVVQLFNGERSYHIFYELCAGASPILKERLKLK
---TASEYTYLSQSD-----CLTIAGVDDAQKFHKLLEAFDIVQIPKEHQERAFALLAAV
LWLGNVSFRVT-------DNENHVEVVADE--AVANAAMLMGCNAEELMVVLSTRKLQAG
--TDCIAKKLTL-RQATDMRDGIAKFIYANLFDWLVEQINIALEVGKSRTG---------
------------RSISILDIYGFESFKNNSFEQFCINYANERLQQH-FNRHLFKLEQEEY
EEDGIDWTKVEFVDNQECLDLIEK----KPIGLLSLLDEESNFPKATDLTFANKLKQHLK
T--NSCFKGERGR-----AFRVNHYAGEVLYDTN-GFLDKNRDPLPADLINLLSSCD--C
QLLKLFSTKMRDKSHKPLMLSDS-------------------TNQTVGTKFKGQLFKLMN
KLENTSPHFIRCIKPNS--KQLPRVYEEDLVLQQLRCCGVLEVVRISRSGYPTRLTHQEF
AGRYGFLSSDKKVS----------------------------------------------
-------------------QDPLSVSIAVLKQYDVHP----------------EMYQVGY
TKLYLRTGQIGIFEDRRKK--VLQGIVGLQKHFRGHLSRAYFQNMRKVTLVLQSYIRGEN
ARRMFDTEAKIHA-----------------------------------------------
-------------------------------------------DSVSEASTDELTAIIHL
QSAVRGWLARKRFN----------------------------------------------
------------------------------------------------------------
------------------------------------------------------------
----------GMQRQKELLNVTTKSKRKAGRRISEDK-DIPLEQS-RVQQPSMSDLQKRV
LKSEAALAQKEEENTALREQLRQFEERWSEYDIKMKSMEETWQKQMSSLQMSLAAARKSL
AAESITGQAGG-RQDTSISPFGYDSED---TMST-GTPG--VRTPTTKFTNGNTPELRI-
------------------------------------------------------------
------------------------------------------------------------
------------------------------------------------------------
------------------------------------------------------------
-----RELNGSLNAVNHLAREFDQRRLNFDEDARAIVEVKLG-PQATPNGQQQQHPEDEF
RRLKLRFETWKKDYKARLRDTKARLHRVDGDKGR--------------------------
------------------------------------------------------------
---HRKWWGKRG------------------------------------------------
------------------------------------------------------------
------------------------------------------------------------
------------------------------------------------------------
------------------------------------------------------------
------------------------------------------------------------
------------------------------------------------------------
------------------------------------------------------------
------------------------------------------------------------
------------------------------------------------------------
------------------------------------------------------------
------------------------------------------------------------
------------------------------------------------------------
------------------------------------------------------------
------------------------------------------------------------
------------------------------------------------------------
------------------------------------------------------------
------------------------------------------------------------
------------------------------------------------------------

>BrspMyo8C_fl
----MMLSASPNTLAKSSLEEMLESLRQKDECD-------RPRDVPPALPSRPN--SRAR
LPSARR----SLPAKFNVSSVMEDQNQNGK------------------------------
-----------------------------------------EETEAEKKEEG-KRKEKDL
GVKRKSFGSKKMRTGYG---SESPYVLEEKEEEGEGVKVSAATKVSSVENKE--------
---------------------------------------------------------EQK
PEWNN-NLEYFINKKLRVWCRV-ANGEWQLGKIQSTSA--DTSLVMLSTANVVKVSTEDL
FPANPDI-LEG--VEDLIQLSYLNEPSVLYNLRVRYS----------QDVIYSKAGPVLI
AVNPFKSVQ--IYGNDIISAYQKKA-------------------------VDA--PHVYA
VADAAYDEMMREE-KNQSIIISGESGAGKTETAKYAMQYLAALGGGSC------------
---------------------GVEYE--ILK-----TTSILEAFGNAKTSRNANSSRFGK
LIEIHFSAMGK--ICGAKLETFLLEKSRVAQLFNGERSYHIFYELCAGASPILKERLKLK
---TASEYTYLNQSD-----CLTIDGVDDAQKFRKLLEAFDIVQIPKEHQERVFALLAAV
LWLGNVSFRVT-------DNENHVEVVADE--AVTNAAMLMGCNLEELMVVLSTRKLQAG
--ADCIAKKLTL-RQATDMRDGIAKFIYASLFDWLVEQINIALEVGKSISG---------
------------RSISILDIYGFESFKNNSFEQFCINYANERLQQH-FNRHLFKLEQEEY
EEDGIDWTKVEFEDNQECLDLIEK----KPIGLLSVLDEESNFPKATDLTFANKLKQHLK
T--NSCFKGERGR-----AFRVNHYAGEVLYDTN-GFLEKNRDPLPADLIHLLASCD--C
QLLKLFSTKMRNKSQKPLLLSDS-------------------TNQTVGTKFKGQLFKLMN
TLENTTPHFIRCIKPNS--KQLPRVYEEDLVLQQLRCCGVLEVVRISRSGYPTRLTHQEF
AGRYGFLLSDKKVS----------------------------------------------
-------------------QDPLSVSIAVLKQYDVHP----------------EMYQVGY
TKLYLRAGQIGIFEDRRKK--ILQGIVGLQKRLRGHLSREYFQSVRNGALVLQSYVRGEI
GRRMFDIEAKLHA-----------------------------------------------
-------------------------------------------DSVSEASTGELTAVIHL
QSAVRGWLARKRFN----------------------------------------------
------------------------------------------------------------
------------------------------------------------------------
----------SMQRQKELLNVTTLSKKRAGLRISEDK-EEF-----KVQPSAMSDLQKRV
LESETALLQKEEENTALREQLRQFEEKWSEYEIKMKSMEETWQKQMSSLQMSLAAARKSL
ATENVTGQAGGGRQDTSTSPFGYESED---TTSTTATPG--LRTPTTNFTNGNTPELRS-
------------------------------------------------------------
------------------------------------------------------------
------------------------------------------------------------
------------------------------------------------------------
-----RELNGSLNAVNHLAREFDQRRLNFDEDARAIVEVKVE-PEAT--GQQQQHPEDEF
RRLKLRFETWKKDYKARLRETKARLH---SDKRR--------------------------
------------------------------------------------------------
---HRKWWGK--------------------------------------------------
------------------------------------------------------------
------------------------------------------------------------
------------------------------------------------------------
------------------------------------------------------------
------------------------------------------------------------
------------------------------------------------------------
------------------------------------------------------------
------------------------------------------------------------
------------------------------------------------------------
------------------------------------------------------------
------------------------------------------------------------
------------------------------------------------------------
------------------------------------------------------------
------------------------------------------------------------
------------------------------------------------------------
------------------------------------------------------------
------------------------------------------------------------
------------------------------------------------------------

>BrspMyo8E_fl
----MMLSAS---LAKSSLEEMLESLRQKDECHQ------QPRDIPPALPSRPT--SRAR
LPSARR----SLPANFSVSSVIEDQNQSGS------------------------------
-----------------------------------------VASSRQPEAEGKRRKEKDL
RVKRKSFGSKKMRRTGYV--SESPYAAEKEEEE--VVKVTAAAKVSPVE-----------
---------------------------------------------------------EQK
PEWND-NVDYFIKKKLRVWCRV-ANGQWQLGKIQSTAA--DTSLVMLSTANVVEVSTEDL
FPANPDI-LEG--VENLIQLSYLNEPSVLFNLRVRYS----------QDVIYSKAGPVLI
AVNPFKNVD--IYGDDFISAYQKKD-------------------------VDA--PHVYA
VAGAAYDEMMREE-KNQSIIISGESGAGKTETAKFAMQYLAALGGGSC------------
---------------------GVEYE--ILK-----TTCILEAFGNAKTSRNANSSRFGK
LIEIHFSAMGK--ICGAKLETFLLEKSRVVQLCNGERSYHIFYEFCAGASPVLKERLKLK
---TASEYTYLNQSD-----CLTIDRVDDAQKFRKLLEAFDIVQIPKEHQERVFALLAAV
LWLGNVSFRVT-------DNENHVEVVADE--AVTNAAMLMGCNSEELMVVLSTRKLQAG
--TDCISKKLTL-RQATNMRDGIAKFIYASLFDWLVEQINIALEVGKSLTG---------
------------RSISILDIYGFESFKNNSFEQFCINYANERLQQH-FNRHLFKLEQEEY
EEDGIDWTKVEFVDNQECLDLIEK----KPIGLLTLLDEESNFPKATDLTFANKLKQHLK
T--NSCFKGERGR-----AFRVNHYAGEVLYDTN-GFLEKNRDPLPADLINLLSSCD--C
QLLKLFSTKMRGKYQKPLMLSDS-------------------TNQTVGTKFKGQLFKLMN
KLENTTPHFIRCIKPNS--KQLPRVYEEDLVLQQLRCCGVLEVVRISRSGYPTRLTHQEF
AGRYGFLLSDKKVS----------------------------------------------
-------------------QDPLSVSIAVLKQYDVHP----------------EMYQVGY
TKLYLRTGQIGVFEDRRKK--VLQGIVGLQKHLRGRLSREYFQNMRNGALVLQSYVRGEN
GRRMFDTKAKIHA-----------------------------------------------
-------------------------------------------VSVSEASAGELTAVINL
QSAVRGWLSRKRFN----------------------------------------------
------------------------------------------------------------
------------------------------------------------------------
----------SMQRQKELVDVTTKSKRKGGRRVSEDK-DLPVERF-QVQQSAMSDLQKRV
LKSEEALVQKEEENTALRDQLRQFEERWSEYEIKMKSMEDTWQKQMSSLQMSLAAARKSL
ATENNTGQAGG-RQDASMSPFGYDSED---TMST-GTPG--VRTPTTKFSNGNTPELRI-
------------------------------------------------------------
------------------------------------------------------------
------------------------------------------------------------
------------------------------------------------------------
-----RELNGSLNAVNHLAREFDQRRLNFDEDARAIVEVKGG-PQAT--PNGQQHPEDEF
KRLKLRFETWKKDYKARLRETKARLH---SDKGR--------------------------
------------------------------------------------------------
---HRKWWGKRG------------------------------------------------
------------------------------------------------------------
------------------------------------------------------------
------------------------------------------------------------
------------------------------------------------------------
------------------------------------------------------------
------------------------------------------------------------
------------------------------------------------------------
------------------------------------------------------------
------------------------------------------------------------
------------------------------------------------------------
------------------------------------------------------------
------------------------------------------------------------
------------------------------------------------------------
------------------------------------------------------------
------------------------------------------------------------
------------------------------------------------------------
------------------------------------------------------------
------------------------------------------------------------

>GlmMyo8C_fl
----MVLSASPCSLARSSLEEMLDSLRRRDEEE-------EKKDSPPALPARPA--SRAR
LPPARR----SLPNNFRVGGSQR-------------------------------------
-------------------------------------VIAPENGVGTNGESDLKENDLGQ
KRRRNCFERKRMNKD-----VESPYVALSSSDSSGMVWELDD------------------
------------------------------------------------------------
---DD-NISYFIKKKLRVWCRQ-PRGQWELGTIQSTSG--EEASISLSNGNVIKVVRSEI
LPANPGV-LEG--VDDLIKLGYLNEPSVLHNLKLRYS----------QGMIYNKAGPILI
ALNPFKDLQ--TNGNDYVSAYRQRI-------------------------IDS--LHVYA
VADVAYNKMIRDE-VNQSIIISGESGSGKTETAKIALQHLAALGGGGSC-----------
---------------------AIENE--FLQ-----INRILEAFGNAKTSRNNNSSRFGK
LIEVHFSSMGK--ICGAKIKTLLLEKSRVVQLANGERSYHIFYQLCAGSSSDLKERLNLR
---AVCEYKYLVQSD-----CTSIDDADDAKNFPQLKKALDTVQICKEDQEMIFKMLAAI
LWLGNISFQV--------DSENHIEVVDDE--AVTSTAQLMGCSSQELMTALCSHKIQSD
--EDTIAKNLTL-RQAIERRDAIAKFIYASLFDWLVEQVNKSLEVGKQYTG---------
------------KSISILDIYGFQTFQKNSFEQFYINYANERIQQH-FNRHLFKLEQEDY
ELDGVDWTKVDFEDNEVCLDLFEK----KPHGLLSLLDEESNLAKASDLTFANKLKHHLN
A--NPCFKGEKGR-----AFRVRHYAGEVLYDTN-GFLEKNRDMLSSDSIQFLSSCN--C
ELLQLFSKMFNQS-----------------------------QMQSVATKFKVQLFMLMH
QLESTTPHFIRCIKPNT--KQLPGIFDEVLVLQQLRCCEVLEVVRVSRAGYPTRMAHQEF
SRRYGFLLSEANVL----------------------------------------------
-------------------QDPLSISVAVLQKFNIPS----------------EMYHVGY
TKLYLRAGQIDSLENKRKQ--VLQGILGIQKCFRGHRARVYFCELKNGVTTLQSFIRGEN
TRRKYGVTVKSS------------------------------------------------
-------------------------------------------VTIYSRILEEIHAIILL
QSVIRGWLVRRGDAS---------------------------------------------
------------------------------------------------------------
------------------------------------------------------------
----------HINRSKRYPENAKPRWKSFMKIIPEVKPDLSKEPV-QNLLSALADLQRRV
DKADAIVKQKEDENTELREQLKQSERKRIEYETKMKSMEEAWQKQMASLQMSLVAARKSL
APENASVQPVR-RDFV--LPRGYDSEDAT-SMGSRTPGG---STPM-LSGSLSASDAG--
------------------------------------------------------------
------------------------------------------------------------
------------------------------------------------------------
------------------------------------------------------------
-----RQVNGTLTTVGNLMKEFEQERQNFDDEVKALNDVKPEQSAN-------TNSFEEL
RKLKQRFEGWKNQYKVRLRETKTRLYKSETEKS---------------------------
------------------------------------------------------------
---RRTWWGKLSSKA---------------------------------------------
------------------------------------------------------------
------------------------------------------------------------
------------------------------------------------------------
------------------------------------------------------------
------------------------------------------------------------
------------------------------------------------------------
------------------------------------------------------------
------------------------------------------------------------
------------------------------------------------------------
------------------------------------------------------------
------------------------------------------------------------
------------------------------------------------------------
------------------------------------------------------------
------------------------------------------------------------
------------------------------------------------------------
------------------------------------------------------------
------------------------------------------------------------
------------------------------------------------------------

>PhvMyo8C_fl
----MVLSASPCSLTRSSLEEMLDSLRRRDEEEE------KKKDLPPALPARPA--SRAR
LPPARR----LLPNDFKVSGSER-------------------------------------
-------------------------------------HVVPENGVSTNEESEVKESDLEQ
ERRRCGFGSKRLKKD-----VDSPYVTLSSSDSSGKVWELEG------------------
------------------------------------------------------------
---GD-SLSYFIKKKLRVWCRQ-PRGQWELGMIQSTSG--EEAFVSLSNGNVMKVDRSEI
LPANPDV-LED--VDDLIKLGYLNEPSVLHNLKLRYS----------QGMIYSKAGPVLI
ALNPFKDLQ--MNGNDYVSARSQRA-------------------------MNS--PHIYA
IADAAYNKMIRDE-VNQSIIISGESGSGKTETAKIALQYLAALGGGGNC-----------
---------------------AIENE--FLQ-----INRILEAFGNAKTSRNNNSSRFGK
LIEIHFGCTGK--ICGAKIQTLLLEKSRVVQLARDERSYHIFYQLCAGSSSDLKEKLNLR
---AVSEYKYLVQSD-----CMSVDGVDDAKSFDQLMEALDTVRICKEDQELIFKILAAI
LWLGNISFQV--------DRENHVEVVEDE--AVTSAAKLMGCTSQDLMTALCTHKIQAD
--EDIIAKNLTL-SQAIERRDAIAKFIYASLFNWLLDQVNKSLEVGKTCTG---------
------------KSISILDLYGFQTFQKNGFEQFYMNYANERIQQH-YNRHLFKLEQEDY
ELDGIDWTKVDFEDNQGCLDLFEK----KPQGLLSLLDEESNLPNASDLTFANKLKHHLH
P--NPCFKGERGR-----AFRVRHYAGEVLYDTN-GFLEKNRDTMSSDCIQFLSSCN--C
ELLQLFSKMFNQS-----------------------------EKQSVATKFKVQLFKLMH
QLESTMPHFIRCIAPNT--KQLPGIYDESLVLQQLRCCGVPEVVRLSRAGYPTRMTHQEF
SRRYAFMLSETNVS----------------------------------------------
-------------------NDPLSISVAVLQKFNIPS----------------EMYHVGY
TKLYLRAGQIDALENTRKQ--ILQGILGIQKCFRGHQARGCFCELKNGVTTLQSFIRGEN
SRRKYGVTAKSS------------------------------------------------
-------------------------------------------ITIYSRKLEEIHAIILL
QSVIRGWLVRRDAS----------------------------------------------
------------------------------------------------------------
------------------------------------------------------------
----------HVNRSKKYPENAKPRRKSFMKIIPEVQQDLSKEPV-QNLLSALAELQRQV
DKADAIVEQKEEEYIELREQMKQSERKRIEYETKMKSMEEAWQKQMASLQMSLVAARKSL
APENATVQPVR-HDFV--LPRGYDSEDTS--MGSRTPGE---STPM---LSLSIPDAG--
------------------------------------------------------------
------------------------------------------------------------
------------------------------------------------------------
------------------------------------------------------------
-----RQVNGTLNTVSNLMKEFEQRTHIFDDEVKSLNDVKPGQCAN-------INSVEEL
RKLKQRFEGWKKQYKIRLRETKTRLHKSESEKS---------------------------
------------------------------------------------------------
---WRAWWGKLGSRA---------------------------------------------
------------------------------------------------------------
------------------------------------------------------------
------------------------------------------------------------
------------------------------------------------------------
------------------------------------------------------------
------------------------------------------------------------
------------------------------------------------------------
------------------------------------------------------------
------------------------------------------------------------
------------------------------------------------------------
------------------------------------------------------------
------------------------------------------------------------
------------------------------------------------------------
------------------------------------------------------------
------------------------------------------------------------
------------------------------------------------------------
------------------------------------------------------------
------------------------------------------------------------

>CjcMyo8C_fl
----MVLSASPCSLARSSLEEMLDSLRRRDEEEE------KKKDLPPALPARPT--SRAR
LPPARR----SLPNNFKVGGSEP-------------------------------------
--------------------------------------VAPDNVDSSNEER-----DLGL
KRRRGGFGSMRVKKD-----VDSPYVAHSSTASSGVVWELEG------------------
------------------------------------------------------------
---DD-SISYFIKKRLHIWCRQ-PRGQWELGTIQSTSA--EEASVSLSNGNVMKVARSEI
QPANPDF-LDG--VDDLIKLGYLNEPSVLHNLKCRYS----------QGMVYSKAGPILI
ALNPFKELQ--MNGNDNVSAYRQRF-------------------------LDS--PHVYV
MADAAYNKMMRYE-VNQSIIISGESGSGKTETAKVALQYLAALGGDGSG-----------
---------------------AIENK--FLQ-----INRILEAFGHAKTLRNNNSSRFGK
LFEIHFSSMGK--ICGAKIQTLLLEKSRVVQLASGERSYHIFYQLCAGSSSGLKERLNIK
---GVGEYKYLVQSD-----FMSIDGVDDSKNFHQLMKALDAVQICKEDQEMIFKILAAI
LWLGNILFQV--------DSKNHIEVVDDE--AVTTAAQLMGCSSQELMTALSTQKIQSD
--KDTITKNLTL-RQAIERRDAIAKFIYASLFEWLVEQVNKSLEVGKKRTG---------
------------KSISILDIYGFQTFQKNSFEQFYINYANERIQQH-FNRHLFKLEQEDY
ELDGIDWTKVDFEDNQGCLDLFEK----KPFGLLSLLDEESNLPKASDLTFANKLKHHLN
A--NPCFRGERGR-----AFRVCHYAGEVLYDTN-DFLEKNRDMLSSDSIQLLSSCN--C
ELLQLFSKKFSQS-----------------------------QKQSVATKFKGQLFKLMH
QLESTTPHFIRCIKPNA--KQLPGIYDDNLVLQQLRCCGVLEVVRLSRAGYPIRMTHLEF
SRRYGFLLSEPNVS----------------------------------------------
-------------------QDPLSVSVAVLQKFNIPS----------------EMYHVGY
SKLYLRVGQIGSLEDRRKQ--VMQGILGIQKCFRGHQARGRFCELKNGVSTLQSFIRGEN
TRRKYGVTVKSS------------------------------------------------
-------------------------------------------MTIYSRKLEEIHAIILL
QSVIRGWLVRRDVS----------------------------------------------
------------------------------------------------------------
------------------------------------------------------------
----------HVNRLKKYPENAKPRQKSSMKIS-EMK-DLSKEPV-QNLLSALAELQRQV
DKADAIVEQKEEENTELRERLKQSERKRIEYETKMKSMEEAWQKQMASLQMSLVAARKSL
APENATVQPVR-RDFM--LPQGYDSEDATS-MGSRTPGG---STPKFS-GSLSTSDAG--
------------------------------------------------------------
------------------------------------------------------------
------------------------------------------------------------
------------------------------------------------------------
-----RHVNGTLTTVGNLMKEFEQHRLNFDDEVKTLNEVKPGQSAN-------TNNVEEL
RKLKQRFEGWKKQYKVRLREAKARVYKSETEKS---------------------------
------------------------------------------------------------
---RRTWWGKLSSRS---------------------------------------------
------------------------------------------------------------
------------------------------------------------------------
------------------------------------------------------------
------------------------------------------------------------
------------------------------------------------------------
------------------------------------------------------------
------------------------------------------------------------
------------------------------------------------------------
------------------------------------------------------------
------------------------------------------------------------
------------------------------------------------------------
------------------------------------------------------------
------------------------------------------------------------
------------------------------------------------------------
------------------------------------------------------------
------------------------------------------------------------
------------------------------------------------------------
------------------------------------------------------------

>GlmMyo8E_fl
----MMISASMSSLTRSSLEEMLESLRRRDEEE-------KPKDLPPALPSRPP--SRAR
LPPGRR----SLPNNFKVDGENG-------------------------------------
---------------------------------------------------------VMG
HRRKGSFGTKKVKLN-----VESPYEVKSEEIVSEQSSPRPVFTSNDASAECEAPPP---
----------------------------------------------------------TG
ELEDD-NVVYFIKKKLHVWCRQ-PKGKWELGTIQSTSG--EEASVSLSNGNVIKVARSEL
LPANPDI-LEG--VEDLIQLSYLNEPSVLHNLQSRYS----------QDMIYSKSGPILI
ALNPFKDVQ--IYGDDYISAYRQKL-------------------------MDR--PHVYA
MADAAYNEMMRDE-ANQSIIISGESGSGKTETAKIAMQYLAALGGGCS------------
---------------------GIENE--VLL-----TNFILEAFGNAKTSRNDNSSRFGK
LIEIHFSTMGK--ICGAKIQTFLLEKSRVVQLALDERSYHIFYQLCAGSSSDLKERLNLR
---AASEYKYLNQSD-----CMTIDGVDDAKKFHRLMKALDVIRMCKEDQELVFKMLTAI
LWLGNISFQDT-------DNENHIEVVNDE--AVTNAALLMGCSSHELMEALSTHKIQAG
--KDTITKTLTL-RQAIDARDALAKFIYASLFGWLVEQVNKSLEVGKRRTG---------
------------RSISILDIYGFESFQNNSFEQFCINYANERLQQH-FNRHLFKLEQEDY
ELDGIDWTKVDFEDNQVCLDLFEK----KPLGLLSLLDEESNFPRASDLTLANKLKQHLH
A--NPCFKGERGR-----AFSVCHYAGEVLYDTS-GFLEKNRDPLPSDSIQLLSSCS--C
ELLQLFTKTLNQSQKQSNSLYGG--SLDS-------------QKQSVGTKFKGQLFKLMH
QLETTTPHFIRCIKPNT--KQQPGVYDEDLVLQQLKCCGVLEVVRISRAGYPTRMTHQEF
SRRYGFLLSEANTS----------------------------------------------
-------------------QDSLSISVAVLQQFNIPP----------------EMYQVGF
TKLYLRTGQIGALEDRRKH--LLQGILGIQKSFRGYQARRHYHELKNGVTILQSFVRGEI
ARREYGVMVKSS------------------------------------------------
-------------------------------------------MTISTENIKEIEAATTL
QSVIRGWLVRRHAS----------------------------------------------
------------------------------------------------------------
------------------------------------------------------------
----------SLNKSKKSPGNARSRRRSR-VKMPEVK-DVSGERG-QNLPSALAELQRRV
IKAEATIEQKEEENAELKEQLKQFERRWIEYEKRMKSMEDMWQKQMASLQMSLAAARKSL
ASENASSQIAR-RDVA--SPFGYDSEDAT-SVGSRTPRTPGASTPLKYSSSLTEAGAG--
------------------------------------------------------------
------------------------------------------------------------
------------------------------------------------------------
------------------------------------------------------------
-----RDAKGTLTSVSNLMKEFEQRRHTFDDDARALVEVKTGQSAN-------TNSVEEL
RKLKHSFEGWKKEYKARLRETKARLHKSEMDKS---------------------------
------------------------------------------------------------
---RRRWWGKLSSRAL--------------------------------------------
------------------------------------------------------------
------------------------------------------------------------
------------------------------------------------------------
------------------------------------------------------------
------------------------------------------------------------
------------------------------------------------------------
------------------------------------------------------------
------------------------------------------------------------
------------------------------------------------------------
------------------------------------------------------------
------------------------------------------------------------
------------------------------------------------------------
------------------------------------------------------------
------------------------------------------------------------
------------------------------------------------------------
------------------------------------------------------------
------------------------------------------------------------
------------------------------------------------------------

>GlmMyo8A_fl
----MMITASMSSLTRSSLEEMLESLRRRDEEE-------KPKDLPPALPSRPP--SRAR
LPPGRR----SLPNNFKVDGENG-------------------------------------
---------------------------------------------------------LMG
HRRKGSFGTKKVKLN-----VESPYEVQSEEIVSEQLSPCPVSTSDDASAGCEAPPP---
----------------------------------------------------------TG
ELEDD-NVVYFIKKKLHVWCRQ-PKGKWELGTIQSTSG--EEASVSLSNGNVMKVSRSEL
LPANPDI-LEG--VEDLIQLSYLNEPSVLHNLQSRYS----------QDMIYSKSGPILI
ALNPFKDVQ--IYGDDYISAYRQKL-------------------------MDK--PHVYA
MADAAYNEMMRDE-VNQSIIISGESGSGKTETAKIAMQYLAALGGGCS------------
---------------------GIENE--VLQ-----TNFILEAFGNAKTSRNDNSSRFGK
LIEIHFSAMGK--ICGAIVQTFLLEKSRVVQLALGERSYHIFYQLCAGSSSDLKERLNLR
---AASEYKYLNQSD-----CMTIDGVDDAKKFHRLMKALDVIRMCKEEQELVFKMLAAI
LWLGNISFQDT-------DNENHIEVVNDE--AVTNAALLMGCSSHELMEALSTRKIQAG
--KDTITKTLTL-RQAIDARDALAKFIYASLFDWLVEQVNKSLEVGKRRTG---------
------------RSISILDIYGFESFQNNSFEQFCINYANERLQQH-FNRHLFKLEQEDY
ELDGIDWTKVDFEDNQACLDLFEK----RPLGLLSLLDEESNFPRASDLTLANKLKQHLH
A--NPCFKGERGR-----AFSVCHYAGEVLYDTS-GFLEKNRDPLPSDSIQLLSSCS--C
ELLQLFSKTLNQSQKQSNSLYGG--ALDS-------------QKQSVGTKFKGQLFKLMH
QLESTTPHFIRCIKPNT--KQHPGIYDEDLVLQQLKCCGVLEVVRISRAGYPTRMTHQEF
SQRYGFLLSEANTS----------------------------------------------
-------------------QDPLSISVAILQQFNIPP----------------EMYQVGF
TKLYLRTGQIGALEDRRQH--LLQGILGIQKSFRGYQARCHYHELKNGVTILQSFVRGEI
ARRKYGVMVKSS------------------------------------------------
-------------------------------------------MTITFENIEEIQAATTL
QSVIRGWLVRRHAS----------------------------------------------
------------------------------------------------------------
------------------------------------------------------------
----------GLHKSKKSPENARSRRRSR-VKMPEVK-DVSSERG-QNLPSALAELQRRV
IKAEATIEQKEEENAELKEQLKQFERRWIEYEKRMKSMEEMWQKQMSSLQMSLAAARKSL
ASENVSGQIAR-RDVA--SPLGYDSEDAA-SMGSRTPRTPHASTPLKYSSSLTEAGAG--
------------------------------------------------------------
------------------------------------------------------------
------------------------------------------------------------
------------------------------------------------------------
-----RDVNGTLTSVSNLMKEFEQRRHTFDDDARALVEIKTGQSAN-------TNSVEEL
RKLKHRFEGWKKEYKARLRETKARLHKSEMEKS---------------------------
------------------------------------------------------------
---RRRWWGKLSSRAL--------------------------------------------
------------------------------------------------------------
------------------------------------------------------------
------------------------------------------------------------
------------------------------------------------------------
------------------------------------------------------------
------------------------------------------------------------
------------------------------------------------------------
------------------------------------------------------------
------------------------------------------------------------
------------------------------------------------------------
------------------------------------------------------------
------------------------------------------------------------
------------------------------------------------------------
------------------------------------------------------------
------------------------------------------------------------
------------------------------------------------------------
------------------------------------------------------------
------------------------------------------------------------

>PhvMyo8A_fl
----MMLSASMSALTRSSLEEMLESLRKRDEEE-------RPKDLPPALPSRPQ--SRAR
MPPARR----SLPNSFKVNGEND-------------------------------------
---------------------------------------------------------AMG
HRRKGSFGSKKVKLH-----VESPYEVISEEKVGEQISPCPVPTANDSSTDCEAPPQ---
----------------------------------------------------------SE
ELEDD-NVAYFIKKKLHVWCRQ-PKGKWELGMIQSTSG--EEASVSLSNGNVMQVARSDL
LPANPDI-LEG--IEDLIQLSYLNEPSVLHNLQYRYT----------QDMIYSKAGPILI
ALNPFKNVQ--VYGIDYVSAYRQKL-------------------------TDS--PHVYA
LADAAYNEMMRDE-ANQSIIISGESGAGKTETAKVAMQYLAAIGGGCS------------
---------------------GIENE--ILQ-----TNYILEAFGNAKTSRNDNSSRFGK
LIEIHFSAMGK--ICGAKVQTFLLEKSRVVQLALGERSYHIFYQLCAGSSSDLKERLNLR
---AASEYKYLNQSD-----FTTIDGVDDAKKFNKLMKALDVIRMCKEDQELAFKMLAAI
LWLGNITFQDT-------DNENHIEVVNDE--AVTNAAVLMGCRSQELMAALSTHKIQAG
--KDTITKTLTL-RQAIDARDAIAKFIYASLFDWLVEQVNKSLQVGKRCTG---------
------------RSISILDIYGFESFQNNSFEQFCINYANERLQQH-FNRHLFKLEQEDY
ELDGIDWTKVDFEDNQVCLDLFEK----KPLGLFSLLDEESNFPRATDLTLANKLKQHLH
A--NPCFKGERGR-----AFGVCHYAGEVLYDTS-GFLEKNRDPLPSDSIQLLSSCS--C
ELLQLFSKMFNQTQKQSNSLHGG--ALDS-------------QKQSVGTKFKGQLFKLMH
QLENTTPHFIRCIKPNT--KQLPGIYDQDLVLQQLKCCGVLEVVRISRAGYPTRMTHQEF
SRRYGFLLFEANTS----------------------------------------------
-------------------QDPLSISVAVLQQFNIPP----------------EMYQVGF
TKLYIRTGQIGALEDRRKY--LLEGLLVIQKSFRGYQARCHYHEIKKGVTTLQSFVRGEI
GRRAYGVLVKSS------------------------------------------------
-------------------------------------------MTISSENIKEMLAATTL
QSVIRGWLVRRNSG----------------------------------------------
------------------------------------------------------------
------------------------------------------------------------
----------DLNYSKKSHENARSRRRSR-VNMPEEK-DVPSERV-QNLPSALAELQRRV
VKAEVTITQKEGENAELKDQLKQFESRWMEYEKRMKSMEEMWQRQMSSLQMSLAAARKSL
ASENANNQHAR-RDVS--SPFTYDSEDAS--MGSRTP---SASTPLKYSTSISEAGLG--
------------------------------------------------------------
------------------------------------------------------------
------------------------------------------------------------
------------------------------------------------------------
-----RDANGALASVSHLMKEFDQRRQTFDFDARNLVDVRTGQSTN-------MNSIEEL
RKLKHRFEGWKKEYKVRLKETKARLHKLGNSEMDK-------------------------
------------------------------------------------------------
---RRRWWGKLSSRAL--------------------------------------------
------------------------------------------------------------
------------------------------------------------------------
------------------------------------------------------------
------------------------------------------------------------
------------------------------------------------------------
------------------------------------------------------------
------------------------------------------------------------
------------------------------------------------------------
------------------------------------------------------------
------------------------------------------------------------
------------------------------------------------------------
------------------------------------------------------------
------------------------------------------------------------
------------------------------------------------------------
------------------------------------------------------------
------------------------------------------------------------
------------------------------------------------------------
------------------------------------------------------------

>CjcMyo8A_fl
----MLSSASMSSLTRSSLEEMLESLRRRDEEE-------KPKDKPPALPSRPP--SRAR
LPSARR-----LPNSFKVDGEMG-------------------------------------
------------------------------------------------------------
HRRKSSFGHKKIKMD-----VESPYVVISEEKVSEQVSPCPVSTSNESSSDCEAPPS---
----------------------------------------------------------SG
EFEDD-NVGYFMKKKLHVWCRQ-PKGKWELGTIQSTSG--EEASVSLSNGNVMKVARSDI
LPANPDI-LEA--VEDLIQLSYLNEPSVLHNLQSRYS----------QDMIYSKAGPILI
ALNPFKDVQ--IYGNDYISAYRQKL-------------------------MDS--PHVYA
MADAAYNEMMEDE-VNQSIIISGESGSGKTETAKIAMQYLAALGGGCS------------
---------------------GIENE--ILQ-----TNFILEAFGNAKTSRNDNSSRFGK
LIEIHFSAMGK--ICGAKIQTFLLEKSRVVQLALGERSYHIFYQLCAGSSSELKERLNLR
---MASEYKYLNQSE-----YLTIDGVDDAKKFHGLMEALDVIRMCKEDQELVFKMLAAI
LWLGNISFQVN-------DNENHIEVVNDE--AVTNAALLMGCSSQELMEALSTHKIQAG
--KDTITKTLTL-RQAIDARDALAKFIYASLFDWLVDQVNKSLEVGKRRTG---------
------------RSISILDIYGFESFQNNSFEQFCINYANERLQQH-FNRHLFKLEQEDY
ELDGIDWTKVEFEDNQGCLDLFEK----KPLGLFSLLDEESNFPRATGLTLANKLKQHLH
T--NPCFKGERGR-----AFSVCHYAGEVLYETT-CFLEKNRDPLPSGSIQLLSSCS--C
ELLQLFSKTLNQSTKQSNSLYGG--ALDS-------------QKQSVGTKFKGQLFKLMH
QLESTTPHFIRCIKPNT--KHLSRIYDEDLVLQQLKSCGVLEVVRISRAGYPTRMTHQEF
SRRYGFLLSEANAS----------------------------------------------
-------------------QDPLSISVAVLQQFNIPP----------------EMYQVGF
TKLYLRTGQIGALEDKRKH--LLQGILGIQKSFRGYQARHHYHELKKGVATLQSFFRGEN
ARRQYGVMVKSS------------------------------------------------
-------------------------------------------ITISSENIKETQAATIL
QSVIRGWLVRRHAS----------------------------------------------
------------------------------------------------------------
------------------------------------------------------------
----------GKNKSKKYPENAKSKQRTR-VRLPEEK-DVSSERV-QNLPSALAELQKRV
VKAEATIEQKEEENAELKEQLKQFEKRWIEYEKKMKSMEEMWQKQMASLQMSLAAARKSL
SAENAGGQLAR-REVA---SFSYESEDATT-MGTRTPRTPGASTPLKYSSSLSEA-----
------------------------------------------------------------
------------------------------------------------------------
------------------------------------------------------------
------------------------------------------------------------
--------NGSLTSVSNLMREFDQRRQTFDNDARALVEVKTGQSAN-------TNSIEEL
RKLKHRFEGWKSDYKVRLKETKTRLHKVGNSELDK-------------------------
------------------------------------------------------------
---RKRWWGKLSSRAL--------------------------------------------
------------------------------------------------------------
------------------------------------------------------------
------------------------------------------------------------
------------------------------------------------------------
------------------------------------------------------------
------------------------------------------------------------
------------------------------------------------------------
------------------------------------------------------------
------------------------------------------------------------
------------------------------------------------------------
------------------------------------------------------------
------------------------------------------------------------
------------------------------------------------------------
------------------------------------------------------------
------------------------------------------------------------
------------------------------------------------------------
------------------------------------------------------------
------------------------------------------------------------

>MtMyo8A_fl
----MMLSPSPSSIARSSLEEMLDSLRRRDEEE-------KPKDLPPALPARPT--SRGR
LPPARR----SLPKSFK-------------------------------------------
--------------------------------------------------VDGENGNEMG
HRRKGSFGNKKLMLD-----LESPYVVISEENSVISEEASPCPVSSIPVD----------
-----------------------------------------------DDSSVASVAPPSP
ELEDD-NVSYFIKKKLHVWCRQ-PRGKWGLGRIQSTSG--EQASVSLSNGNVMKVARTDL
LPANPDI-LEG--VDDLIQLSYLNEPSVLHNLRCRYS----------QDMIYSKAGPILI
ALNPFKDVQ--IYGNDYVSAYRKKS-------------------------LDS--PHVFA
MVDAAYNEMIGEE-VNQSIIISGESGAGKTETAKIAMQYLAALGGGSC------------
---------------------GIENE--VLQ-----TNVILEAFGNAKTFRNDNSSRFGK
LIEIHFSTTGK--MCGAKIQTFLLEKSRVVQLANGERSYHIFYQLCAGSSPHLKERLNLR
---AASEYKYLNQSD-----CMKIDGVDDAKKFHRLKKALNVVQMCNEDQERVFKMLAAI
LWLGNISFLVN-------DNENHIEVVNDE--AVTSAASLMGCSSQGLMTVLSTHIIQAG
--KDTITKTLTL-RQAIDARDALAKFIYASLFDWLVEQVNKSLEVGKRRTG---------
------------RSISILDIYGFESFQKNSFEQLCINYANERLQQH-FNRHLFKLEQQDY
EIDGVDMTKVDFEDNQECLDLFEK----KPIGLLSLLDEESNFPRATDLTLANKLRQHLQ
A--NPRFKGEWGK-----GFSVCHYAGEVVYDTN-GFLEKNRDPMPSDSIQLLSSSS--C
ELLRSFSKTLNRSQKQSNSQHIG--ALDS-------------QKQSVGTKFKGQLFRLMH
QLESTTPHFIRCIKPNA--KQNPGIYDEDLVLQQLKCCGVLEVVRISRAGYPTRMTHQDF
ARRYGFLLYEANTS----------------------------------------------
-------------------QDPLSVSVAVLQQFNIPP----------------EMYQVGF
TKLYLRTGQVGALEDKRKL--VLQGVLGVQKWVRGHQARSHYDKLKNGVTTLQSFVRGEI
ARRKYGVMVKSS------------------------------------------------
-------------------------------------------ITISSENIEEIEAIILL
QSVIRGWLVRRHNS----------------------------------------------
------------------------------------------------------------
------------------------------------------------------------
----------SLCKFKIHPENGKTRRRSR-SKMSDDK-DASKDRS-QNLPSALAELQRRV
VKAESTIEQKEEENAELREQLKQFEKRWIEYETRMKTMEEMWQRQMSSLQMSLAAARSSL
ASENANGQPSR-HDVAS-PSPFCYDSEDATSMGSRTPRTPGCSTP-LKYSSSLSEIKAM-
------------------------------------------------------------
------------------------------------------------------------
------------------------------------------------------------
------------------------------------------------------------
-----RDGNGS---LGNLMKEFEQRSQTFDEDARALVEVRTTGHSVN------PNSIDDL
RKLKHRFEGWKKEYKMRLKETKARLKLRNSEMEKS-------------------------
------------------------------------------------------------
---RRRWWAKLSSRAQ--------------------------------------------
------------------------------------------------------------
------------------------------------------------------------
------------------------------------------------------------
------------------------------------------------------------
------------------------------------------------------------
------------------------------------------------------------
------------------------------------------------------------
------------------------------------------------------------
------------------------------------------------------------
------------------------------------------------------------
------------------------------------------------------------
------------------------------------------------------------
------------------------------------------------------------
------------------------------------------------------------
------------------------------------------------------------
------------------------------------------------------------
------------------------------------------------------------
------------------------------------------------------------

>MadMyo8A_fl
----MMVSASPSMIARSSLEEMLDSLRRRDEGE-------KPKELPPALPARPP--SRAR
LPSARR----SLPNNFRVEGAER-------------------------------------
--------------------------------------------SLECLPSMNKRKDGDL
GFKTSNFGVKKTENDQN---VESPYGRSLKDCRMKPEQKIAKSD----------------
------------------------------------------------------------
--CDD-NIGYFIKKKLHVWCRL-PGGLWELGTIQSTSG--DAALVSVSSXNVIKVCRVDL
LPANPNV-LEG--VDDLIQLSYLNEPSVLYNLQCRYS----------QDMIYSKAGPVLI
AINPFKDVQ--IYGEDFVTTYRRKL-------------------------TDK--PHVYA
VADAAYDEMMADD-VNQSIIISGESGAGKTETAKVAMQYLADLGSGSC------------
---------------------GTEHANAILQ-----TNCILEAFGNAKTCRNHNASRFGK
LFDIHFSTAGK--ICGASIQTFFLDKSRVTQLQNGERSYHVFYQLCAGAPSTLKERLNLK
---RASEYKYLNQSD-----CLEIDGVDDARKFHMLMEALDVVRVCKEDQEHAFSLLAAV
LWLGNISFQSI-------DNENHVEVLADE--AVTIAAMLMGCSSQELILSLSTPEIHGS
--KDSIVKRLTL-RQAVDARDALAKFIYVSLFDWLVEQINKSLAVGKCRTG---------
------------RSISILDIHGFESFQKNSFEQMCINYANERLQQH-FNRHLFKLEQEEC
ELDGVDWTKVDFQDNRECLNLFEK----KPFGLLSLLDEELNFPKANDLTLANKFKQHLN
A--NSCFKAEKAS-----SFSICHLAGEVLYDTS-GFLDKNRDKLPSIFFQLLSSCS--C
RLLQLFTSKEFKQFQKPENYSCQMNALDP-------------SKSSAGIEFKGQLFKLMH
QLESSKPHFISCIKPNS--KQLPGMYEVNLVLQQLRCCGVLEVVRISRSGYPTRMTHQEF
AGRYGFLLLEDDLP----------------------------------------------
-------------------QDPLSLSIAILKRFSVLP----------------EMYQIGY
TKVFLRTGQIASLEDKRKK--VLRGIIGVQKYFRGHRARCHFDQLKEGVAKIQSNADGLC
ENTGRKPGACETVDE---------------------------------------------
------------------------------------------------------------
------------------------------------------------------------
------------------------------------------------------------
------------------------------------------------------------
----------RQNLKRSHPENGKAKRKAG-RKMSEVK----------DLPSDLAELQRRV
LQAEATLVRKEEENAELQEQLQQFETRWSEYESKMKSMQDVWQKQMVSLQTSLAAARKSL
GSANTAGQPVT-LGSV--SSARYDSEEAT-SMGSRTPG---ASTPLNGAG----------
------------------------------------------------------------
------------------------------------------------------------
------------------------------------------------------------
------------------------------------------------------------
-----REANGSSNAVSNLLKEFEQRRQIFDDDAKALVEVKPGQSAAN------MNPEEDL
RKLKHRFESWKKEYKARLRETKTKLHKIWHSEEEKR------------------------
------------------------------------------------------------
---RRKWWGKIGSRAL--------------------------------------------
------------------------------------------------------------
------------------------------------------------------------
------------------------------------------------------------
------------------------------------------------------------
------------------------------------------------------------
------------------------------------------------------------
------------------------------------------------------------
------------------------------------------------------------
------------------------------------------------------------
------------------------------------------------------------
------------------------------------------------------------
------------------------------------------------------------
------------------------------------------------------------
------------------------------------------------------------
------------------------------------------------------------
------------------------------------------------------------
------------------------------------------------------------
------------------------------------------------------------

>PupMyo8A_fl
----MMVSASPSLIARSSLEEMLDSLRRRDEGE-------KPKELPPALPARPT--SKAR
LPSARR----SLPNNFKVEDAEG-------------------------------------
--------------------------------------------SPECLSSLNKRKERDS
GFKAGHFGVKRMDKDQN---VESPYDGAPEECQIRPE-KIGKSD----------------
------------------------------------------------------------
--WDD-NIGYFINKKLHVWCRL-RSGLWELGTIQSTSG--DEAIVSLSDGNVIKVCRVEL
LPANPDV-LEG--VDDLMQLSYLNEPSVLYNLQSRYS----------QDVIYSKAGPVLI
AINPFKDVQ--IYGDDFVTAYRQKL-------------------------ADK--PHVYA
IADSAYNEMIRDD-VNQSIIISGESGAGKTETAKIAMQYLAALGGGSC------------
---------------------GIERA--ILQ-----TSCILEAFGNAKTSRNDNASRFGK
LIEIHFSTLGK--ICGAEIETFFLDKSRVARLEDGERSYHIFYQLCAGAPSMLKEKLKLK
---RASEYKYLNQSN-----CLAIDGVDDAEKFRMLMEALDIVRVSKKDQEHVFSMLAAV
LWLGNISFQAT-------ENENHVEVLADE--ALTNAAMLMGCSSQDLILALSIHEIHGA
--NASIDKRLTL-QQAIDARDAWAKFIYASLFDWLVEQINKSLAVGKCRSG---------
------------RSISILDIYGFESFQKNSFEQMCINYANERLQQH-FNRHLFKLEQEEY
ELDGIDWTKVDFEDNQECLNLFEK----RPLGLLSLLDVESNFSKANDLTLADKFKQHLN
A--NSCFKAERGR-----AFSIRHHAGEVLYDTS-GFLEKNRDPLPSVSIQLLSSCS--C
QLLQLFASKVVKQFQKPENTSCQINSLDP-------------PKPSTGIKFKGQLFKLMH
HLEGSRPHFICCIKPNS--KQLPGVYEVDLVLQQLRCCGILEVVRITRSGYPTRMTHQEF
AGRYGFLLLGAGIP----------------------------------------------
-------------------QDPLSLSIAVLKQFNVLP----------------EMYQIGY
TKVYLRTGQIALLEDKRKQ--VLQGIIGIQKYFRGNQARDHFHQLKE-------DADVLG
EKAGRRAGARETLDD---------------------------------------------
------------------------------------------------------------
------------------------------------------------------------
------------------------------------------------------------
------------------------------------------------------------
----------PQNSKKLHPENAKFKQKAG-RKNSEVK----------DLPSDLAELQRRV
LQAEATLKRKEEENAELQGQLRQFETRWSEYDAKMKSMQDVWQKQMASLQTSLAAARKSL
ASDNTAGQPGR-LVVP--SSPRCDSEEAL-SMGSRTPG---ASTPNNGGG----------
------------------------------------------------------------
------------------------------------------------------------
------------------------------------------------------------
------------------------------------------------------------
-----RETNGTLHAVSNLMKEFEQRKQHFDDDAKALVEVKPGHSGVN------MNPEEEL
RKLKHRFESWKKEYKARLRETKTKVHKLWHSEEEKRR-----------------------
------------------------------------------------------------
---SRKWWGKISSRAS--------------------------------------------
------------------------------------------------------------
------------------------------------------------------------
------------------------------------------------------------
------------------------------------------------------------
------------------------------------------------------------
------------------------------------------------------------
------------------------------------------------------------
------------------------------------------------------------
------------------------------------------------------------
------------------------------------------------------------
------------------------------------------------------------
------------------------------------------------------------
------------------------------------------------------------
------------------------------------------------------------
------------------------------------------------------------
------------------------------------------------------------
------------------------------------------------------------
------------------------------------------------------------

>PxbMyo8A_fl
----MMVSASPSMIARSSLEEMLDSLRRRDEGE-------KPKELPPALPARPP--SRAR
LPSARR----SLPNSFRVEDAER-------------------------------------
--------------------------------------------SLECLHGMNKIKDGDL
GFKTGNFGVKKTENDQN---VESPYGRSPEDCRMKPKEKIVMSD----------------
------------------------------------------------------------
--CDD-NIGYFIKKKLHVWCRL-PSGLWELGTIQSTSG--DAALVSVSSGNVIKVCRVDL
LPANPDV-LEG--VDDLIQLSYLNEPSVLYNLQCRYS----------QDMIYSKAGPVLI
AINPFKDVQ--IYGEDFVTTYRQKL-------------------------TDK--PHVYA
VADAAYDEMMAGD-VNQSIIISGESGAGKTETAKVAMQYLADLGSGSC------------
---------------------GTEHANAILQ-----TNCILEAFGNAKTCRNHNASRFGK
LFDIHFSTAGR--ICGASIQTFFLDKSRVTQLENGERSYHVFYQLCAGAPSTLKERLNLK
---RASEYRYLNQSD-----CLEIDGVDDARKFHMLMEALDVVRVCKEDQEHVFSLLAAV
LWLGNISFQSI-------DNENHVEVLADE--AVTIAAMLMGCSSQELMLSLSTPEIHGS
--KDSIVKRLTL-RQAIDARDALAKFIYVSLFDWLVEQINKSLAVGKCRTG---------
------------RSISILDIHGFESFQKNSFEQMCINYANERLQQH-FNRHLFKLEQEEC
ELDGVDWTKVDFQDNQECLNLFEK----KPFGLLSLLDEELNFPKANDLALANKYKQHLN
A--NSCFKAEKAS-----SFSISHHAGEVLYDTS-GFLEKNRDKLPSIFVQLLSSCS--C
RLLQLFTSKELKQFQKPENDSCQIDALDP-------------SKSSACIEFKGQLFKLMH
QLESSKPHFISCIKPNS--KQLPGMYEVNLVLQQLRCCGVLEVVRISRSGYPTRMTHQEF
AGRYGFLLLEDDLP----------------------------------------------
-------------------QDPLSLSIAILKRFSVLP----------------EMYQIGY
TKVFLRTGQIASLEDKRKK--VLRGIIGVQKYFRGHWARCHFDQLKEGVAKIQSNADGLG
ENTGRKAGARETVDE---------------------------------------------
------------------------------------------------------------
------------------------------------------------------------
------------------------------------------------------------
------------------------------------------------------------
----------RQNLKKSHLDNGKAKRKAG-RKMSEVK----------DLPSDLAELQRRV
LQAEATLVRKEEENAELQEQLQQFETRWSEYESKMKSMQDVWQKQMVSLQTSLAAARKSL
GSANTAGQPVT-LGSV--SSARYDSEEAT-SMGSRTPG---ASTPLNGAG----------
------------------------------------------------------------
------------------------------------------------------------
------------------------------------------------------------
------------------------------------------------------------
-----REANGSSNAVSTLLKEFEQRRQIFDDDAKALVEVKPGQSAAN------MNPEEDL
RKLKHRFESWKKEYKARLRETKTKLHKIWHSEEEKR------------------------
------------------------------------------------------------
---RRKWWGKIGSRAL--------------------------------------------
------------------------------------------------------------
------------------------------------------------------------
------------------------------------------------------------
------------------------------------------------------------
------------------------------------------------------------
------------------------------------------------------------
------------------------------------------------------------
------------------------------------------------------------
------------------------------------------------------------
------------------------------------------------------------
------------------------------------------------------------
------------------------------------------------------------
------------------------------------------------------------
------------------------------------------------------------
------------------------------------------------------------
------------------------------------------------------------
------------------------------------------------------------
------------------------------------------------------------

>MadMyo8C_fl
----MMASASPSMIARSSLEEMLESLQRRDTVE-------KPKELPPALPARPP--SKAR
LPSARR----SMPNNFRVEDAEG-------------------------------------
--------------------------------------------SLECLPSLNKRKEGDL
GFKAGHFGVKKTENDQT---VESPYGGSPEDSGTRPE-KIAKSD----------------
------------------------------------------------------------
--CDD-NIGYFIKKKLRVWCWL-PSGLWELGMIQSTSG--DAALVSLSSGNVIKVHRVDL
LPANPDV-LEG--VDDLIQLSYLNEPAVLYNLQCRYS----------QDMIYSKAGPVLI
AINPFKDVQ--IYGKDSIRAYRQKL-------------------------TDK--PHVYA
VADAAYDEMMTDD-VNQSIIISGESGAGKTETAKVAMQYLAAIGSGSC------------
---------------------GTEHANAILQ-----TNCILEAFGNAKTSRNHNASRFGK
LIELHFSTAGR--ICGAFIQTFFLDKSRVAQLENGERSYHVFYQLCAGAPSTLKERLNLK
---RASEYKYLNQSD-----CLEIDGVDDVRKFHTLVKALDVVQVCKEDQEHMFSLLAAV
LWLGNISFQAI-------DNEKHVEVLADE--AVTIASMLMGCSSQELILSLSTPEIRGA
--KDSIDTRLTL-RQAIDARDALAKFIYVSLFDWLVEQINKSLAVGKCRAG---------
------------RSISILDIYGFESFQKNSFEQMCINYANERLQQH-FNRHLFKLEQEEC
ELDGVDWTKVDFQDNQECLNLFEK----KPFGLLSVLDEESNFPKANDLTLANKFKQHLN
A--NSCFKAEKGS-----TFSIRHHAGEVLYDTS-GFLKKNRDKLPAVFVQLLSSCR--C
RLLQLFTSKELKQFQKPENDLYQIDALDP-------------SKSGAGIDFKGQLFKLLH
QLESSTPHFISCIKPNS--KQLPGMYEVNLVLQQLKCCGVLEVVRISRSGYPTRMAHQEF
AGRYGFLLLEDDLP----------------------------------------------
-------------------RDPLSLSIAVLKRFSVLP----------------EMYQIGY
TKVFLRTGQIASLEDKRKK--VLRGIIGVQKYFRGHRARCHFDQLKEGVPKIPSNADGLG
ENTGRKAGSHETLDE---------------------------------------------
------------------------------------------------------------
------------------------------------------------------------
------------------------------------------------------------
------------------------------------------------------------
----------RQNLKKSHPENGKAKRKAG-RKMSEVK----------DLPSDLAELQRRV
LQAEATLVRKEEENAELQEQLQQFETRWSEYESKMKSMQDVWQKQMASLQTSLAAARKSL
ASDNTAGQPGR-LGSV--SSPRYDSEEAT-SMGFNGAG----------------------
------------------------------------------------------------
------------------------------------------------------------
------------------------------------------------------------
------------------------------------------------------------
-----LEANGSSNAVSGLVKEFEQRRQTFDDDAKALVEVKPGQSAAN------MNPEEDL
RKLKHRFESWKKEYKARLRETKTKLHKIWHSEEEKR------------------------
------------------------------------------------------------
---QRKWWAKIGSRAL--------------------------------------------
------------------------------------------------------------
------------------------------------------------------------
------------------------------------------------------------
------------------------------------------------------------
------------------------------------------------------------
------------------------------------------------------------
------------------------------------------------------------
------------------------------------------------------------
------------------------------------------------------------
------------------------------------------------------------
------------------------------------------------------------
------------------------------------------------------------
------------------------------------------------------------
------------------------------------------------------------
------------------------------------------------------------
------------------------------------------------------------
------------------------------------------------------------
------------------------------------------------------------

>PxbMyo8C_fl
----MMVSVSPSMIARSSLEEMLESLQRRDMGE-------KPKELPPALPARPP--SKAR
LAX-RR----SMPNNFRVENAEG-------------------------------------
--------------------------------------------SLECLPSLNKRKEGDL
GFKAGHFGVKKTENDQT---VESPYGGSLEDCRTRPE-KIAKSD----------------
------------------------------------------------------------
--CDD-NIGYFIKKKLCVWCRL-PSGLWELGTIQSTSG--DAALVSLSSGKVIKVHRVEL
LPANPDV-LEG--VDDLIQLSYLNEPAVLYNLQCRYS----------QDMIYSKAGPVLI
AINPFKDVQ--IYGKDSIRAYRQKL-------------------------TDK--PHVYA
VADAAYDEMMTDD-VNQSIIISGESGAGKTETAKVAMQYLAALGSGSC------------
---------------------GTEHANAILQ-----TNCILEAFGNAKTSRNQNASRFGK
LIEFHFSTVGR--ICGAFIQTFFLDKSRVAQLENGERSYHVFYQLCAGAPSTLKERLNLK
---RASEYKYLNQSD-----CLEIDGVDDARKFHILVEALDVVHVCKEDQEHMFSLLAAV
LWLGNISFQAI-------DNEKHVEVLADE--AVTIASMLMGCSSQELILSLSTPEIHGA
--KDSIDTRLTL-RQAIDARDALAKFIYVSLFDWLVEQINKSLAVGKCRTG---------
------------RSISILDIYGFESFQKNSFEQMCINYANERLQQH-FNRHLFKLEQEEC
ELDGVDWTKVDFQDNQECLNLFEK----KPFGLLSVLDEESNFPKANDLTLANKFKQHLN
A--NSCFKEEKGS-----TFSIRHHAGEVLYDTS-GFLKKNRDRLPSVFVQLLSSCR--C
RLLQLFISKELKQFQKPENDSYQIDALDP-------------SKSSAGIDFKGQLFKLLH
QLESSTPHFISCIKPNS--KQLPGMYEVNLVLQQLKCCGVLEVVRISRSGYPTRMAHQEF
AGRYGFLLLEDDLP----------------------------------------------
-------------------RDPLSLSIAVLKRFSVLP----------------EMYQIGY
TKVFLRTGQIASLEDKRKK--VLRGIIGVQKYFRGHRARCHFDQLKEGVPKIPSNADGLG
ENTGRKAGSCETLDE---------------------------------------------
------------------------------------------------------------
------------------------------------------------------------
------------------------------------------------------------
------------------------------------------------------------
----------RQNLKKSHPENGKGKRKAG-RKMSEVK----------DLPSDLAELQRRV
LQAEATLVRKEEENAELQEQLQQFETRWSEHESKMKSMQDVWQKQMASLQTSLAAARNSL
ASDNTAGQPGR-LGSV--SSPRYDSEEAT-SMGFNGAG----------------------
------------------------------------------------------------
------------------------------------------------------------
------------------------------------------------------------
------------------------------------------------------------
-----REANGSSNAVSSLVKEFEQRRQTFNDDAKALVEVKPGQSAAN------MNPEEDL
RKLKHRFESWKKEYKARLRETKTKLHKIWHSEEEKR------------------------
------------------------------------------------------------
---QRKWWAKIGSRAL--------------------------------------------
------------------------------------------------------------
------------------------------------------------------------
------------------------------------------------------------
------------------------------------------------------------
------------------------------------------------------------
------------------------------------------------------------
------------------------------------------------------------
------------------------------------------------------------
------------------------------------------------------------
------------------------------------------------------------
------------------------------------------------------------
------------------------------------------------------------
------------------------------------------------------------
------------------------------------------------------------
------------------------------------------------------------
------------------------------------------------------------
------------------------------------------------------------
------------------------------------------------------------

>FrvMyo8A_fl
----MMVSASPSMVARSSLEEMLDSLRRRDEAE-------KPKEVPPALPSRPT--SKAR
LPSARR----SLPNDFSVEKLDK-------------------------------------
-----------------------------------------SPEWAPSPSVNKRKERDSV
GGKRCNFGVKRTEKD-----VDSPYIASEEEEELPSRQKVAKSD----------------
------------------------------------------------------------
--CDD-NVGYFIKKKLKVWCRL-PTGLWECGTIQSTSG--DVAFVSVSDGNVIKVPRAEL
LPANPDV-LEG--VDDLVQLSFLNDPSVLCNLQSRYS----------QDLIYSKAGPVLI
AMNPFKDVQ--NCGDDFVTAYRKKL-------------------------VDK--PHVYA
VADAAYNEMMRDD-VNQSIIISGETGAGKTETAKIAMQYLAALGGGSC------------
---------------------GMEHS--ILQ-----ANCILEAFGNAKTSRNDNASRFGK
LLEIHFSSVGK--ICGAEIQTLFLEKSRVARLENGERSYHIFYQLCAGAPSMLKERLNLK
---MAGDYKYLSQSG-----CLAIDGVDDAQKFHMLMDAFASLRISIEDQEEVFSLLAAV
LWLGNISFQVM-------DDEDHVEVLADE--AIITASRLMGCSTQELMLALSTHDNAV-
--EDCVDYRLTL-QQATGARDALASFIYVSLFDWLVEYINKSLQVGRCCTG---------
------------RSINILDIYGFESLQKNSFEQMCTNYANERLQQH-FNRHLLKLEQEEC
ELDGVDWTKVDFEDNQECLDLFEK----KPLGLLSLLEEESSFPEATDLTLADKFKQQLK
G--NSCFKAERRG-----FFSIHHHAGEVLYDTC-GFLEKSRDSLSSVTVQFLSSCS--S
QLLQLFTSKVLDQIQKSAATSCQMNALDS-------------PKPSVGMKFKGQLFKLMH
QLEDSRPHFVLCIKPNS--KQLPGVYEAELVLQQLRCFGVSEVVRISRSGYPTRMTHQDF
AGRYGFLLSEATVA----------------------------------------------
-------------------KDPLSLSIAVLQQFSFLP----------------EMYQIGY
TKVYLRTGQIAPLEDKRNK--VLRGIIGVQKYFRGYWARRHFNQIKQGTTKLRS------
------------------------------------------------------------
------------------------------------------------------------
-----------NVPG---------------------------------------------
------------------------------------------------------------
------------------------------------------------------------
-----------ENAERKADT-PKTRRKSS-RKISEVK----------DPYSELAELQRRV
LQAEATLERKEEENADLQEQLQQFETRWSEYEARMKSMQDVWQKQMSSLQVSLAAARKSL
TANNTAGQPGR-VDA---SSPRYDSEDAL-SMGSRTPG---ASTPINGVA----------
------------------------------------------------------------
------------------------------------------------------------
------------------------------------------------------------
------------------------------------------------------------
-----RETNGSLSAVGNLVKEFDQRRQTFDDEVKALIEVKTGNT------------DEEL
KKLKHQFESWKKEYKARLRETKTRLRLHRHGHSDDEKK----------------------
------------------------------------------------------------
---RRKWWVI--------------------------------------------------
------------------------------------------------------------
------------------------------------------------------------
------------------------------------------------------------
------------------------------------------------------------
------------------------------------------------------------
------------------------------------------------------------
------------------------------------------------------------
------------------------------------------------------------
------------------------------------------------------------
------------------------------------------------------------
------------------------------------------------------------
------------------------------------------------------------
------------------------------------------------------------
------------------------------------------------------------
------------------------------------------------------------
------------------------------------------------------------
------------------------------------------------------------
------------------------------------------------------------

>MigMyo8A_fl
-----MLSVSPSSIARSSLEEMLESLRQRDENE-------MPKDMPPALPPRPKPTSRAR
LPSTKR----RLPSLEDDESRAARS-----------------------------------
-----------------------------------------------------SSDCSLE
GERVRTFGPKRVKEMEA---GESPYVVAG-------------------------------
---------------------------------------------------------SNE
SRWDD-KLGYFIEKKLHVWCRS-GDGLWESGQIQSTSG--EKASVLLSDNSVVTVPIQEL
LPANPHI-LEG--VDDLVQLSYLNEPSVLHNIRCRYL----------QDIIYTKAGPVLV
AVNPFKDVE--IYEHDYVTAYRQKL-------------------------LDS--PHAYA
IADEAYDKMMADE-TNQSIIISGESGAGKTETAKIVMQYLAVIGGGSG------------
---------------------VIESE--VLQ-----TSYILEAFGNAKTARNDNSSRFGK
LIEIHFSASGQ--ICDAKIQTFLLEKSRVVQLALGERSYHIFYQLCSGASSALRGRLRLK
---KASDYKYLNQSD-----CLEIHTIDDAQKFHTLMGALDTVRICKEDQEHVFEMLAAV
LWLGNISFLVT-------DNQNHIEVVADE--AVTNAASLIGCSEPELVLALSTRKIQAG
--KDEVTRRLTL-QQAIDARDALAKFIYVSLFDWLIEEINSSLTTGKHNTG---------
------------RSISILDFYGYEPLKKNSFQQFCVNYANERLQQH-FNRHLFKLEQEEY
ELDGIDWTKVGFVDNVDCLNLFEK----KPIGLISLLDEISNFPKATNLTLVAKLKQHLN
A--NHCFKGERGG-----SFIIHHNAGEVLYDTE-DFLKKNRESLHSESIQLLSLCT--S
RFPQYFTSTMLKQSQHPESKFMQSSMFAC-------------QKQTVATKFKVQLFELMQ
HLESTNPHFIRCIKPNS--KQIPAVFQNDLALEQLRCNGVLEVVRISRLGYPIRMTHQEF
ATRYRFILPESMAC----------------------------------------------
-------------------QDHLSMSIAILQQFDIFP----------------EMYQVGY
TKLYFRAGQIVALEDVRKQ--FLQGTLEVQKLSRARRARLDFHELKGIVVKLQSYVRGKS
ARKEYNVLKKQHK-----------------------------------------------
-------------------------------------------------------SVVQI
QSAIRGWLTRKNFG----------------------------------------------
------------------------------------------------------------
------------------------------------------------------------
-------------HLWNSKKSTVSKPKPG-RRMSESK-----DLSE-TLPSVVEELQKAV
SMAEATLGHKEKENIALREQVRKYEARMLEYESKMKSMEEMWQKQ-TSLQLNLAAAKNSL
ITDNATGRSGK-RNGFQ-SPLSYDSEDT--SMGTHTPG---GNTPV--------------
------------------------------------------------------------
------------------------------------------------------------
------------------------------------------------------------
------------------------------------------------------------
-----RFFNNGVNSLNTLANEFEQRKRNFDDQVLAIVEVKTGNSPP-------VNPVEEF
RRLRRMFDAWKKDYKARLKEEKAKAHRIEGEKH---------------------------
------------------------------------------------------------
---RRRWWGMRK------------------------------------------------
------------------------------------------------------------
------------------------------------------------------------
------------------------------------------------------------
------------------------------------------------------------
------------------------------------------------------------
------------------------------------------------------------
------------------------------------------------------------
------------------------------------------------------------
------------------------------------------------------------
------------------------------------------------------------
------------------------------------------------------------
------------------------------------------------------------
------------------------------------------------------------
------------------------------------------------------------
------------------------------------------------------------
------------------------------------------------------------
------------------------------------------------------------
------------------------------------------------------------

>MigMyo8C_fl
-----MLSISPNSMARSSLEEMLDSLRQRDDNE-------KPKDMPPALPARPRSTSRAR
LPSTKR----PLPTSSGIGEPDTAESSSNSNV----------------------------
------------------------------------------------------DKEERK
GLRRNSFGSKNVREMKP---GESPYQMAASDEKGHDLKADEETKANLAN-----------
-------------------------------------------------SKSGLLQGFRE
PELDD-NLGYFIKKKLRVWCRL-HNVPWQSGQIQSTSG--EKASVRLLDESVVTVPTQDL
LPANPDI-LEG--VDDLIQLSYLNEPSVLHNLQYRYS----------RDIVYSKAGPVLV
AVNPFKDVQ--LYGNDFVTAYRQNL-------------------------LDS--PHVYA
LADTAYNEMMTDG-INQSIIISGESGAGKTETAKIAMQYLAALGGGSG------------
---------------------GIESE--VLL-----TSCLLEAFGNAKTARNNNSSRFGK
LIEIHFTAAGK--ICGAKIQTFLLEKSRVVQLAQGERSYHIFYQLCAGAPDGLRGRLRLK
---RASDYSYLNQSD-----CLTIHDVDDAQKFHMLMDAFNTTRICKDDQEHAFEMLAAV
LWLGNISFLVI-------DNENHIEVVADE--AVTNAAGLIGCGIQDLMLALSTHSIQAG
--KDKVAKNLTL-QQAIDTRDSLAKFIYASLFDWLVEKINLSLAMGKQHTG---------
------------RSISILDIYGFESFKKNSFEQFCINYANERLQQH-FNRHLFKLEQEGY
ELDGIDWTKIDFEDNQDCLDLFEK----RPLGLISLLDEESNFPKATNLTLTTKLKQHLK
G--NHRFKGERDG-----AFTVRHYAGEVLYDTG-EFLEKNRDLLHSEIIQLLSSCT--S
QLSQLFASMLKQPQKPASSPIQVG-MPAC-------------QKQSVATKFKDQLFKLMQ
QLESTTPHFIRCIKPNN--KHIPGMFDKNLVLEQLRCCGVLEVVRIARSGYPTRMTHQEF
TRRYGFLLPENHTC----------------------------------------------
-------------------QDPLSTSVAILQQFDILP----------------EMYQVGY
TKLYFRTGQIGSLENVRKQ--VLQGTLEVQKCFRGHRARRYFHELKGGVVTLQSYVRGEI
ARKEYSILLSLKK-----------------------------------------------
-------------------------------------------QAACKKLDEQLMAVVQI
QSVIRGWLVRRYFS----------------------------------------------
------------------------------------------------------------
------------------------------------------------------------
-------------SLQDSKESNVSKRRPG-RRSSEIK-----DLPLEVLPSIVEELQKRI
LMTEAALGRKEKENAALREQVQQFESRWSEYETKMKSMEEMWQKQMASLQMSLAAAKKSL
GTDNTTGQPEK-HHGAQ-SPSFYDSEEM--SFGPHTP---SGSTP-TRILNNG-------
------------------------------------------------------------
------------------------------------------------------------
------------------------------------------------------------
------------------------------------------------------------
-----TNTNGGLNSISTLANEFEQSRRNFDHEAQAIVEVKSADTV--------NS-VEDI
RSLKYKFEAWKKDFKVRLREAKAKAHRLGYGDAEKY------------------------
------------------------------------------------------------
---RRKWWGKRTKRF---------------------------------------------
------------------------------------------------------------
------------------------------------------------------------
------------------------------------------------------------
------------------------------------------------------------
------------------------------------------------------------
------------------------------------------------------------
------------------------------------------------------------
------------------------------------------------------------
------------------------------------------------------------
------------------------------------------------------------
------------------------------------------------------------
------------------------------------------------------------
------------------------------------------------------------
------------------------------------------------------------
------------------------------------------------------------
------------------------------------------------------------
------------------------------------------------------------
------------------------------------------------------------

>LasMyo8A_fl
------------MIVRSSLEEMLDSLQRKEESK-------KPADLPPALPARP--ASRAR
LP--KR------PGLAMFGVSPEVGDSRKQDV----------------------------
------------------------------------------------------------
-VSNGSFGRKNVLETPSC--GESPYTMAAVHEH----RLAENGGANLATPS---------
------------------------------------------------------PPPSLA
SGWDN-SIDYYIKKQLRVWCRV-QNGFWELGKIQSAFG--GKASVILLDGTVMTVSTRDL
FPTNTEI-LDG--VNNLVELGYLNEPSVLCNIQYRYQ----------RDVIYTMVGPVLL
AINPFKDVS--VAGSDVIMAYKEKI-------------------------LES--PHAYK
IADAAYTHMMRDG-VNQSIIISGESGAGKSVTAKLVMEYLIEAGKS--------------
---------------------EMSVK--ISQ-----TCCILEAFGNAKTSRNKNSSRFGK
LVDIHYNSEGI--ICGAYIHTLLLEKSRISHLCRSERSYHIFYQMCAGAPSDMRDKLNLR
---MASEYKFLNQSG-----CLKIHDVDDAQNFKKLMEAMDALQISHEDQERVFKLVASI
LWLGNISFEVI-------DHENHVQVVTDE--ASRSAARLMGCNVKDLMMTLSTNKNQQQ
---------------AIDVRDALVKFVYTSVFSWLVETINKSLK-GESGS----------
------------RCISILDIYGFESFQKNSFDQLLINYANERLQQH-FVRHIFKLEQEEY
ESEGIEWKKVEFVDNQGCLDLFEK----KNMGLLSILDEASNTSEATDLTFFNKIKQHLN
L--ILGFDDEKG------SFKVNHYAGEVKYEST-GFLEKNRDTLHSDTLQFLSSSC--N
NFLK---------------------TDF--------------DNLTLGTKFKYQLFKMIQ
MLEKSNPHFIRCIRPNA--KQLQGTFDKETVLQQLRCSGILEIIKISKSRYPTRMSHQEF
ANRFGCLLLSKKSYC---------------------------------------------
-------------------QDVLSTSVAVLQQFRVLP----------------EAYQLGY
TKIYFRQEQFLVLEKLRKQ--VIEN--KVEKGVSGIGIACDFRELMAGVVTLQSFIRGEN
SRRKWNVVRKKPR-----------------------------------------------
----------------------------------------------AKSVDENLNAIVYI
QSVCRGWLARRYFT----------------------------------------------
------------------------------------------------------------
------------------------------------------------------------
--------------------------HVCSWKMST-KGMLQDNLPI--MPSDVIELQKMI
IKGDMSLSQKEQENTALRDQIKQFETRWSEHEIKMKSVEEAWQKQIASLQKSLVAAKKSL
GDSGGDGVGVG-GISSG-TQNLVEYNGG------------GGGG----------------
------------------------------------------------------------
------------------------------------------------------------
------------------------------------------------------------
------------------------------------------------------------
-----------GGVVDHLSKELEQKTHDFDDNAKAIIGQQQQQMPY-------LKQMEKF
KKVKDRFEIWKKEYKNRLKETRAKLVK-GVNGEGGT------------------------
------------------------------------------------------------
---KLSW-----------------------------------------------------
------------------------------------------------------------
------------------------------------------------------------
------------------------------------------------------------
------------------------------------------------------------
------------------------------------------------------------
------------------------------------------------------------
------------------------------------------------------------
------------------------------------------------------------
------------------------------------------------------------
------------------------------------------------------------
------------------------------------------------------------
------------------------------------------------------------
------------------------------------------------------------
------------------------------------------------------------
------------------------------------------------------------
------------------------------------------------------------
------------------------------------------------------------
------------------------------------------------------------

>LeMyo8C_fl
----------MSTIVRSSLEEMLDSLRQRDENE-------KPKDLPPALPARPKLTSRTR
PPSQRQ----PLSKRLSKGDVELENG----------------------------------
-----------------------------------------------------KKKEELK
VLKRNVFGAMKVKGIED---SESPYAMPSVKKNSTGRLREVN------------------
--------------------------------------------------GGKVEKWRSE
AEWDD-RLDYFVKKKLRIWCRL-GNGAWVSGHIQSTSG--GKAMVLLSDGSVVTVPVGEV
LPSNPDV-LEG--VDDLMQLSYLNEPSVLHNLQHRYA----------RDMIYSKAGPVLI
AINPFKDIQ--LYGNEFVTAYRQKL-------------------------LSD--PHVYS
IADSAYDRMMEDE-ISQSIIISGESGSGKTETAKFAMEYLAMLGGGSN------------
---------------------GIEKE--VLQ-----TSYILEAFGNAKTSRNNNSSRFGK
LVEIHFSPAGR--ICGAKIQTLILEKSRVVQLLDGERSYHIFYQLCAGAPPTLRDKLKLK
---GASEYKYLNQSG-----CLVIHDVDDAEEFCKLMEALNTVRISERDQEHAFQMIASV
LWLGNITFQVI-------DDESRAEVVQSE--AVTNAASLIGCTVNDLILALSTCQIRAG
--KDKIAKSLTV-EQATDRRDALAKFIYANLFDWIVDQMNRNLAMDKEQMG---------
------------RSINILDIYGFESFQGNSFEQFLINYANERLQQH-ANRHLLKLEQEEY
ELDGIDWSKVDFEDNQECLNLFEK----KPIGLISLLNEESNSLTATDLTFVCKLKQHIK
S--SPCFKSERE------EFCIRHYAGEVTYDAT-GFLAKNRDVLHPDITQLLSSSD--S
HLPE--------DKKLSIPSTDAGVLDF--------------QKQSVATKFKDNLFKLMQ
QLENTIPHFICCIKPNN--KQLPGMSDKDLVIEQLRCCGVLEVVRISRSGYPTRLTHQEF
TSRYGFLLPKDSAC----------------------------------------------
-------------------QDPLSMSVAILHQFGILP----------------ELYQVGY
TKLYFRSGQIASLEDARNQ--VLQGTLELQKCFRGHRARRHFHELKGGVIILQSFIRGEI
ERRLYNTKVMSKA-----------------------------------------------
-------------------------------------------KVAREGSDEQLVAVVQI
QSAIRGWLARRGLR----------------------------------------------
------------------------------------------------------------
------------------------------------------------------------
------------KLRNSKMLNVDKRRSGRK---TEVK-----ELPREILPSVVEDLERRV
AKAEATTEQKEKENAALKEQVNQFETRCLEYEVKMRSMEEMWQKQMTSLQVSLAAARNSL
TAADTTGRPGK-LEGSP-SPQYYDSDDAT-SMDTPA-----GRTP-VSFSNNSLGVVAN-
------------------------------------------------------------
------------------------------------------------------------
------------------------------------------------------------
------------------------------------------------------------
-----REVNGGLSLISHLAMEFEQRKQNFDNEAMAIVHLKPGQLQST------NNPADEY
RRLKHRFEEWKKEYKVRLKETKSKVHKLVHSKAGKS------------------------
------------------------------------------------------------
---RRKWWGKKSK-----------------------------------------------
------------------------------------------------------------
------------------------------------------------------------
------------------------------------------------------------
------------------------------------------------------------
------------------------------------------------------------
------------------------------------------------------------
------------------------------------------------------------
------------------------------------------------------------
------------------------------------------------------------
------------------------------------------------------------
------------------------------------------------------------
------------------------------------------------------------
------------------------------------------------------------
------------------------------------------------------------
------------------------------------------------------------
------------------------------------------------------------
------------------------------------------------------------
------------------------------------------------------------

>StMyo8C_fl
----------MSTIVRSSLEEMLDSLRQKDENE-------KPKDLPPALPARPKPTSRTR
PPSQRQ----PLSKRLSKVNVELENG----------------------------------
-----------------------------------------------------KKKEESK
GLKRNVFGAMKVKGMED---SESPYAMPSVKKNSTGRLREVS------------------
--------------------------------------------------GGKVEKWRSE
AEWDD-RLDYFVKKKLRIWCRL-RNGAWVSGHIQSTSG--EKAMVLLSDGSVVTVPVGEV
LPANPDV-LEG--VDDLMQLSYLNEPSVLHNLHNRYA----------RDMIYSKAGPALI
AINPFKDIQ--LYGNEFVTAYRQKL-------------------------LND--PHVYS
IADTAYDRMMEDE-ISQSIIISGESGSGKTETAKFAMEYLAMLGGGNN------------
---------------------GIEKE--VLQ-----TSYILEAFGNAKTSRNNNSSRFGK
LIEIHFSTAGR--ICGAKIQTLILEKSRVVQLLDGERSYHIFYQLCAGAPPTLRDKLKLK
---GASEYKYLNQSG-----CLVIHDVDDAEEFCKLMEALNTVGISERDQEHAFQMIASV
LWLGNIMFQVI-------DDESHVEVVQSE--AVTNAASLIGCTVNDLILALSTCQIQAG
--KDKIAKSLTV-EQATDRRDALAKFIYANLFDWIVDQMNRNLAMDKEQMG---------
------------RSINILDIYGFESFKRNTFEQFLINYANERLQQH-VNRHLLKLEQEEY
ELDGIDWSKVDFEDNQECLNLFEK----KPIGLISLLNEESNSLKATDLTFACKLKQHIK
S--SPCFKSERE------EFCIRHYAGEVTYDAT-GFLAKNRDVLHPDIIQLLSSSD--S
HLPE--------DKKFSIPSTDTGVLDF--------------KKQSVATKFKDNLFKLMQ
QLENTIPHFICCIKPNN--KQLPGMSDKDLVIEQLRCCGVLEVVRISRSGYPTRLTHQEF
TSRYGFLLPKDNAC----------------------------------------------
-------------------QDPLSMSVAILHQFGILP----------------ELYQVGY
TKLYFRSGQIASLEDVRNQ--VLQGTLEVQKCFRRHRARRHFHELKGGVIILQSFIRGEI
ERRLYNTKVMSKG-----------------------------------------------
-------------------------------------------KVAREGSDEQLVAVVQI
QSAIRGWLARRDLR----------------------------------------------
------------------------------------------------------------
------------------------------------------------------------
------------KLQNSKMLNVDKRRSGRK---TEVK-----ELPREILPSVVEDLERRV
AKAEATIEQKEKENAALKEQANQFEARCLEYEVKMRSMEEMWQKQMTSLQANLAAAKNTL
AAGDTTGQPGK-LEGSP-SPHYYDSDDAT-SMDTPA-----GRTP-INFSNNSLGVVTN-
------------------------------------------------------------
------------------------------------------------------------
------------------------------------------------------------
------------------------------------------------------------
-----REVNGGLSLISHLTMEFEQRKQNFDNEAMAIVHLKPGLLHST------NNPADEY
RRLKHRFEEWKKEYKVRLKETKSKVHKLVHSKAGKS------------------------
------------------------------------------------------------
---HRKWWGKKSK-----------------------------------------------
------------------------------------------------------------
------------------------------------------------------------
------------------------------------------------------------
------------------------------------------------------------
------------------------------------------------------------
------------------------------------------------------------
------------------------------------------------------------
------------------------------------------------------------
------------------------------------------------------------
------------------------------------------------------------
------------------------------------------------------------
------------------------------------------------------------
------------------------------------------------------------
------------------------------------------------------------
------------------------------------------------------------
------------------------------------------------------------
------------------------------------------------------------
------------------------------------------------------------

>SopMyo8C_fl
----------MSTIVRSSLEEMLDSLRQRDENE-------KPKDLPPALPARPKLTSRTR
PPSQRQ----PLSKRLSKGDVELENG----------------------------------
-----------------------------------------------------KKKEELK
VLKRNVFGAMKVKGIED---SESPYAMPSVKKNSTGRLREVN------------------
--------------------------------------------------GGKVEKWRSE
AEWDD-RLDYFVKKKLRIWCRL-GNGAWVSGHIQSTSG--GKAMVLLSDGSVVTVPVGEV
LPSNPDV-LEG--VDDLMQLSYLNEPSVLHNLQHRYA----------RDMIYSKAGPVLI
AINPFKDIQ--LYGNEFVTACRQKL-------------------------LSD--PHVYS
IADSAYDRMMEDE-ISQSIIISGESGSGKTETAKFAMEYLAMLGGGSN------------
---------------------GIEKE--VLQ-----TSYILEAFGNAKTSRNNNSSRFGK
LVEIHFSPAGR--ICGAKIQTLILEKSRVVQLLDGERSYHIFYQLCAGAPPTLRDKLKLK
---GASEYKYLNQSG-----CLVIHDVDDAEEFCKLMEALNTVRISERDQEHAFQMIASV
LWLGNITFQVI-------DDESRVEVVQSE--AVTNAASLIGCTVNDLILALSTCQIRAG
--KDKIAKSLTV-EQATDRRDALAKFIYANLFDWIVDQMNRNLAMDKEQMG---------
------------RSINILDIYGFESFQGNSFEQFLINYANERLQQH-ANRHLLKLEQEEY
ELDGIDWSKVDFEDNQECLNLFEK----KPIGLISLLNEESNSLTATDLTFVCKLKQHIK
S--SPCFKSERE------EFCIRHYAGEVTYDAT-GFLAKNRDVLHPDITQLLSSSD--S
HLPE--------DKKLSIPSTDAGVLDF--------------QKQSVATKFKDNLFKLMQ
QLENTIPHFICCIKPNN--KQLPGMSDKDLVIEQLRCCGVLEVVRISRSGYPTRLTHQEF
TSRYGFLLPKDSAC----------------------------------------------
-------------------QDPLSMSVAILHQFGILP----------------ELYQVGY
TKLYFRSGQIASLEDARNQ--VLQGTLELQKCFRGHRARRHFHELKGGVIILQSFIRGEI
ERRLYNTKVMSKA-----------------------------------------------
-------------------------------------------KVAREGSDEQLVAVVQI
QSAIRGWLARRGLR----------------------------------------------
------------------------------------------------------------
------------------------------------------------------------
------------KLRNSKMLNVDKRRSGRK---TEVK-----ELPREILPSVVEDLERRV
AKAEATTEQKEKENAALKEQVNQFETRCLEYEVKMRSMEEMWQKQMTSLQVSLAAARNSL
TAADTTGRPGK-LEGSP-SPQYYDSDDAT-SMDTPA-----GRTP-VSFSNNSLGVVAN-
------------------------------------------------------------
------------------------------------------------------------
------------------------------------------------------------
------------------------------------------------------------
-----REVNGGLSLISHLAMEFEQRKQNFDNEAMAIVHLKPGQLQST------NNPADEY
RRLKHRFEEWKKEYKVRLKETKSKVHKLVHSKAGKS------------------------
------------------------------------------------------------
---RRKWWGKKSK-----------------------------------------------
------------------------------------------------------------
------------------------------------------------------------
------------------------------------------------------------
------------------------------------------------------------
------------------------------------------------------------
------------------------------------------------------------
------------------------------------------------------------
------------------------------------------------------------
------------------------------------------------------------
------------------------------------------------------------
------------------------------------------------------------
------------------------------------------------------------
------------------------------------------------------------
------------------------------------------------------------
------------------------------------------------------------
------------------------------------------------------------
------------------------------------------------------------
------------------------------------------------------------

>LeMyo8A_fl
-----MSSVSETSRTLSSLEEMLEALKQRDENE-------KPKDCPPALPFRPKLASRTR
PPSPKR----SMPGTPEKRDIELENG----------------------------------
-----------------------------------------------------KREEEFK
GKLINVFGAKMCKEVDSN--SESPYVNSSA-QKEYRQRFWENDGAKL---DNKLPYSLP-
--------------------------------------------------------KFRE
DEWDD-NISYFIEKKLRVWCHL-KNRQWERGQVQSTSG--DKASVLLSDGSVVAVPVGEL
LPANPDI-LQG--VDDLRQLCYLNEPSVLHNLQYRHA----------QDRIYTKAGPVLI
AVNPFKEIQ--LYGSKFVTAYKQKL-------------------------LDS--PHIYS
VAETAYSQIMEDE-INQSIIISGESGSGKTETAKFVIEYLVMISGGNN------------
---------------------RVESE--LLQ-----SSYILEAFGNAKTLRNNNSSRFGR
LIEIYFSAEGG--ICGANVQAFLLEKSRVVQLAHGERSYHIFYQLCAGAPSSLRDKLKLK
---GASEYNFLNQSD-----SLEIHNVDDAKKFHMLVKALNTAGISERDQEHTFQMVAAV
LWLGNITFQAI-------GNGNNVEVVQCE--AVINAASLMGCSANDLMLALSTRKVQTG
--KDKVVKSLTM-QQAIDTRDAMAKFIYANLFDWIVDKINRSLAMDKEKTG---------
------------RRINILDIYGFESFEKNNFEQFCINYANERLQQH-CYRHLFKLEQEEY
ELDGIDWTKVDFQDNQDCLDLFEK----KPIGIISLLDEESNFDKATDLAFANKLKQHLK
A--NPCYRGDTE------EFGIRHYAGEVIYDTS-GFLNKNRDPVHPDTIQLLSLSS--E
DLLKLFASSFANQSKKTASSSHIKISDF--------------QKQTVATKFKDVLFKLMQ
QLESTAPHFICCIKPNN--KQVPGMYSNDLVFEQLRSYSLLEVVRICRSGYPTRMTHQEF
CIRYGVLLPEDHER----------------------------------------------
-------------------KDPLSMSVTILRQYDILP----------------EMYQVGF
TKLYFRAGQIAVLEDVRKQ--VLQGTLEVQKCYSGPHARRDFHELKGVVIVLQSFVRGEI
ARMQYKDFLESKQ-----------------------------------------------
-------------------------------------------KNANKENDEQLVAALQI
QSAIRCWLAHRQLN----------------------------------------------
------------------------------------------------------------
------------------------------------------------------------
------------QLQKSKKLNQDRPKPAKK--TTEVK-----DLPAEILPSVVEDLERRV
LVAETTLEEKEKENAALKEQVNQLESRWSDYEARMRSMEEMWQKQMASLQASLVSAKKSL
GVDNSASHPGK-LEGSP-SPCGYESEDTTTTMGTRTP---GGSTP-IEYASNGVDFGGI-
------------------------------------------------------------
------------------------------------------------------------
------------------------------------------------------------
------------------------------------------------------------
-----REINGGLCVVNYLSREFELRKQNFDDEALAISQLKSGQLQS-------TSPAEDF
RRLRHKFDEWKKDYKARLKETKSKVHKLGYSEAEKT------------------------
------------------------------------------------------------
---RRNWWGKKSKR----------------------------------------------
------------------------------------------------------------
------------------------------------------------------------
------------------------------------------------------------
------------------------------------------------------------
------------------------------------------------------------
------------------------------------------------------------
------------------------------------------------------------
------------------------------------------------------------
------------------------------------------------------------
------------------------------------------------------------
------------------------------------------------------------
------------------------------------------------------------
------------------------------------------------------------
------------------------------------------------------------
------------------------------------------------------------
------------------------------------------------------------
------------------------------------------------------------
------------------------------------------------------------

>StMyo8A_fl
-----MSSVSETSRTLSSLEEMLEALKQRDESE-------MPKDCPPALPFRPKLASRTR
PPSPKR----SMPGTPEKRDIELENG----------------------------------
-----------------------------------------------------KREEEFK
GKLGNVFGAKMCKEVDSS--SESPYVNSSA-QKEYRQRFWENDGAKL---DNKLPYSLP-
--------------------------------------------------------KFRE
DEWDD-NISYFIEKKLRVWCHL-KNRQWEPGQVQSTSG--DKASVLLSDGSVVAVPVEEF
LPANPDI-LQG--VDDLIQLCYLNEPSVLHNLQYRYA----------QDRIYTKAGPVLI
AVNPFKEIQ--LYGSKLVTAYKKKL-------------------------LDS--PHIYS
IAETAYSQMMEDE-MNQSIIISGESGSGKTETAKSAIEYLVMISGGNN------------
---------------------HVESE--LLQ-----TSCILEAFGNAKTLRNNNSSRFGR
LIEIYFSAEGG--ICGANVQAFLLEKSRVVQLAHGERSYHIFYQLCAGAPSALRDKLKLK
---GASEYNFLNQSN-----SLVIHNVDDAKKFHMLVKALNTAGISERDQEHAFQMVAAV
LWLGNITFQAI-------GNGNNVEVVQCE--AVINAASLMGCSANDLMLALSTRKIQAG
--KDKVVKSLTM-QQAIDTRDAIAKFIYANLFDWIVDKINRSLAMGKEKTG---------
------------RSINILDIYGFESFEKNSFEQFCINYANERLQQH-CYRHLFKLEQEEY
ELDGIDWTKVDFQDNQECLDLFEK----KPIGIISLLDEESNFDKATDLAFANKLKQHLK
A--NPCYRGDRE------EFGVRHYAGEVIYDTS-GFLNKNRDTVHPDTIQLLSSSS--E
DLLKLFASSFANQSKKTASSIHIEISDF--------------QKQTVATKFKDVLFKLMQ
QLESTAPHFICCIKPNN--KQVPGMYNNDLVFEQLRSYSLLEVVRISRSGYPTRMTHQEF
CIRYGVLLPEDHER----------------------------------------------
-------------------KDPLSMSVSILRQFDILP----------------EMYQVGY
TKLYFRAGQIAVLEEVRKQ--VLQGTLEVQKCYSGPHARRHFHELKGVVIILQSFVRGEI
ARRQYKDSLESKQ-----------------------------------------------
-------------------------------------------KDANKENDEQLVAVLQI
QSAIRCWLAQRHLN----------------------------------------------
------------------------------------------------------------
------------------------------------------------------------
------------QLQKSKKLNQDRPKPAKK--TTEVK-----DLPAEILPSVVEDLERRV
LVAEATLEEKEKENAALKEQVNQLESRWSDYEVRMRSMEEMWQKQMASLQASLVSAKKSL
GVDNSASHPGK-PEGSP-SPCGYESEDTTTTMGTRTP---GGSTP-IEYASNGVDFGGI-
------------------------------------------------------------
------------------------------------------------------------
------------------------------------------------------------
------------------------------------------------------------
-----REINGGLCVVNYLSREFELRKQNFDDEAMAISQLKSGQLQS-------TSPAEDF
RRLRHKFDEWKKDYKARLKETKLKVHKLGYSEAEKT------------------------
------------------------------------------------------------
---RRNWWGKKSKR----------------------------------------------
------------------------------------------------------------
------------------------------------------------------------
------------------------------------------------------------
------------------------------------------------------------
------------------------------------------------------------
------------------------------------------------------------
------------------------------------------------------------
------------------------------------------------------------
------------------------------------------------------------
------------------------------------------------------------
------------------------------------------------------------
------------------------------------------------------------
------------------------------------------------------------
------------------------------------------------------------
------------------------------------------------------------
------------------------------------------------------------
------------------------------------------------------------
------------------------------------------------------------

>SopMyo8A_fl
-----MSSVSETSRTLSSLEEMLEALKQRDENE-------KPKDCPPALPFRPKLASRTR
PPSPKR----SMPGTPEKRDIELENG----------------------------------
-----------------------------------------------------KREEEFK
GKLINVFGAKMCKEVDSN--SESPYVNSSA-QKEYRQRFWENDGAKL---DNKLPYSLP-
--------------------------------------------------------KFRE
DEWDD-NISYFIEKKLRVWCHL-KNRQWERGQVQSTSG--DKASVLLSDGSVVAVPVGEL
LPANPDI-LQG--VDDLRQLCYLNEPSVLHNLQYRYA----------QDRIYTKAGPVLI
AVNPFKEIQ--LYGSKFVTAYKQKL-------------------------LDS--PHIYS
VAETAYSQIME----------SGESGSGKTETAKFVIEYLVMISGGNN------------
---------------------CVESE--LLQ-----SSYILEAFGNAKTLRNNNSSRFGR
LIEIYFSAEGG--ICGANVQAFLLEKSRVVQLAHGERSYHIFYQLCAGAPSSLRDKLKLK
---GASEFNFLNQSN-----SLEIHNVDDAKKFHMLVKALNIAGISERDQEHTFQMVAAV
LWLGNITFQAI-------GNGNNVEVVQCE--AVINAASLMGCSANDLMLALSTRKVQTG
--KDKVVKSLTM-QQAIDTRDAMAKFIYANLFDWIVDKINRSLAMGKEKTG---------
------------RRINILDIYGFESFEKNNFEQFCINYANERLQQH-CYRHLFKLEQEEY
ELDGIDWTKVDFQDNQDCLDLFEK----KPIGIISLLDEESNFDKATDLAFANKLKQHLK
A--NPCYRGDRE------EFGIRHYAGEVIYDTS-GFLNKNRDPVHPDTIQLLSSSS--E
DLLKLFASSFANQSKKTASSSHIEISDF--------------QKQTVATKFKDVLFKLMQ
QLESTAPHFICCIKPNN--KQVPGMYSNDLVFEQLRSHSLLEVVRICRSGYPTRMTHQEF
CIRYGVLLPEDHER----------------------------------------------
-------------------KDPLSMSVTILRQYDILP----------------EMYQVGF
TKLYFRAGQIAVLEDVRKQ--VLQGTLEVQKCYSGPHARRDFHELKGVVIVLQSFVRGEI
ARMQYKDFLESKQ-----------------------------------------------
-------------------------------------------KNANKENDEQLVA----
--AIRCWLAHRQLN----------------------------------------------
------------------------------------------------------------
------------------------------------------------------------
------------QLQKSKKLNQDRPKPAKK--TTEVK-----DLPAEILPSVVEDL----
------LEEKEKENAALKEQVNQLESRWSDYEARMRSMEEMWQKQMASLQASLVSAKKSL
GVDNSASHPGK-LEGSP-SPCGYESEDTTTTMGTRTP---GGSTP-IEYASNGVDFGGI-
------------------------------------------------------------
------------------------------------------------------------
------------------------------------------------------------
------------------------------------------------------------
-----REINGGLCVVNYLSREFELRKQNFDDEALAISQLKSGQLHS-------TSPAEDF
RRLRHKFDEWKKDYKARLKETKSKVHKLGYSEAEKT------------------------
------------------------------------------------------------
---RRNWWGKKSKR----------------------------------------------
------------------------------------------------------------
------------------------------------------------------------
------------------------------------------------------------
------------------------------------------------------------
------------------------------------------------------------
------------------------------------------------------------
------------------------------------------------------------
------------------------------------------------------------
------------------------------------------------------------
------------------------------------------------------------
------------------------------------------------------------
------------------------------------------------------------
------------------------------------------------------------
------------------------------------------------------------
------------------------------------------------------------
------------------------------------------------------------
------------------------------------------------------------
------------------------------------------------------------

>NbMyo8A_fl
-----MLSVSAPSRTRSSLEEMLESLKQRDENE-------KPKDIPPALPTRPKSASRTR
PPSPKR----TLPNNTTGNRSVVELENGK-------------------------------
-------------------------------------------------------KEEVK
GKRGNMFGAKKGKEMIMEF-SESPYVNSFSVEKEYRQRFWEKDGAKLLDNNNRVHYSLP-
--------------------------------------------------------KFRE
NEWND-NISYFIEKKLRVWCHL-KNRQWEAGQIQSTFG--DTASVLLFDGSVVAVPIGEL
LPANPDI-LQG--VDNLIQLCYLNEPSVVHNLEHRYH----------QDRIYTKAGPVLI
AVNPFKEIQ--LYGNEHITAYRQKL-------------------------LDD--PHIYS
VADTAYSQMMEDE-INQSIIISGESGSGKTETAKYAIEYLAMISGGNN------------
---------------------RIESE--VLQ-----TSCILEAFGNAKTPRNNNSTRFGK
LIEICFSAEGG--ICGANVQTFLLEKSRVVQLARGERSYHIFYQLCAGAPSALRDKLKLK
---GASDYNFLNQSD-----CLVIHDVDDAKKFHILVKALNTMGMSERDQEHAFQMVAVV
LWLGNITFQAI-------GSENNVEVAQSE--AVINASSLLGCSANDLMLALSTRRMQTG
--KDKVVKSLTM-QQAIDTRDALAKFIYANLFDWIVDKINKSLAMSQEKTA---------
------------RTINIVDIYGFESFEKNSFEQLCINYANERLQQH-FNRHLFKLEQEEY
ELDGIDWTKVDFQDNQECLDLFEK----KSIGLISLLDEESNFHKATDLTFTNKLKQHLK
A--NPCYKGDRE------EFGIRHYAGEVIYGTS-GFLEKNRDTVHSDIIQLLSSSS--E
HLPKSFASFANQSADF--------------------------QKQTVATKFKDLLFKLMQ
QLESTAPHFVCCIKPNN--KQVPGLYNNDLVFEQLRCSGLLDIVRISRSGYPTRMTHLEF
SKRYGVLRPQVHES----------------------------------------------
-------------------KDPLSMSVAILRQFDILP----------------EMYQVGY
TKLYFRAGQIAALEDVRKQ--VLQGTLEVPKCYSGHCARRHFHELEGGVIILQSFIRGEI
ARRQYNASLESKR-----------------------------------------------
-------------------------------------------KAANKENDKQLVAVVQI
QSAIRCWLAQRHLN----------------------------------------------
------------------------------------------------------------
------------------------------------------------------------
------------QLQSLKKLNQDREKQGRK--TVEVK----PDLPAEILPSVVEDLERRV
MVAEASLGEKDKENAALKEQVNQLEARWSDYEVRMRSMEEMWQKQMVSLQASLAAAKKSL
GVDNPAGHPGK-REGSQ-SPCGYDSEDTT-TMGTHTP---GGSTP-IEFASNGVDLGGI-
------------------------------------------------------------
------------------------------------------------------------
------------------------------------------------------------
------------------------------------------------------------
-----RGNNGSLCAVNYLNREFELRRQNFDDEAMAIAQLKSEQLHS-------TNPAEDF
RRLRHRFEEWKKDYKARLKETKAKVHKFGYSEAEKT------------------------
------------------------------------------------------------
---RRNWWGKKSKR----------------------------------------------
------------------------------------------------------------
------------------------------------------------------------
------------------------------------------------------------
------------------------------------------------------------
------------------------------------------------------------
------------------------------------------------------------
------------------------------------------------------------
------------------------------------------------------------
------------------------------------------------------------
------------------------------------------------------------
------------------------------------------------------------
------------------------------------------------------------
------------------------------------------------------------
------------------------------------------------------------
------------------------------------------------------------
------------------------------------------------------------
------------------------------------------------------------
------------------------------------------------------------

>NbMyo8G_fl
-----MLSVSAPSRTRSSLEEMLESLKQRDEDE-------KPKDIPPALPTRPKSASRTR
XPSPKR----TLPNNTTENRGVVELENGK-------------------------------
-------------------------------------------------------KEEVK
GKRGNMFGAKKGKEMVVEF-SESPYVNSFSVEKEYRQRFWEKNGAKLLDNNNRVHCSLP-
--------------------------------------------------------KFRE
DEWND-NISYFIEKKLRVWCHL-KNRQWEAGQIQSTSG--DKASVLLSDGSVVAVPIGEL
LPANPDI-LQG--VDNLIQLCYLNEPSVVHNLQHRYH----------QDRIYTKAGPVLI
AVNPFKEIQ--LYGNEHITAYRQKL-------------------------LDD--PHIYS
VADAAYSQMMEDE-INQSIIISGESGSGKTETAKYAIEYLAMISGGNN------------
---------------------RIESE--VLQ-----TSCILEAFGNAKTPRNNNSTRFGK
LIEICFSAEGG--ICGANIQTFLLEKSRVVQLARGERSYHIFYQLCAGAPSALRDKLKLK
---GASDYNFLNQSD-----CLVIHDVDDVKKFHMLVKALNTMGMSERDQEHAFQMVAVV
LWLGNITFQAT-------GSVNNVEVAQSE--AVINASSLLGCSANDLMLALSTRRMQTG
--KDKVVKSLTM-QQAIDTRDALAKFIYANLFDWIVDKINKSLAMSKKKTA---------
------------RTIFIVDIYGFESFEKNSFEQLCINYANERLQQH-FNRHLFKLEQEEY
ELDGIAWTKVDFQDNQECLDHFEK----KSIGLISLLDEESNFHKATDLTFTNKLKQQLE
A--NPCYKGDRE------EFGIRHYAGEVIYDTS-GFLEKNRDTVHSDIIQLLSSSS--E
HLPKSFASSFANQSIDF-------------------------QKHTVATKFKTLLFKLMQ
QLESTAPHFVCCXKPNN--KQAPGMYNNDLVFEQLRCSGLLDIVRTSRSGYPTRMTHQEF
SKRYGVLRPQVHES----------------------------------------------
-------------------KDPLSMSVAILRQFDILP----------------EMYQVGY
TKLYFRAGQIAALEDVRKQ--VLQXTLEVPKCYSGHCARRHFHELEGGVIILQSFVRGEI
ARRQYNASLELKR-----------------------------------------------
-------------------------------------------KAANKENDKQLVDVVQI
QSAIRCWLTQKHRN----------------------------------------------
------------------------------------------------------------
------------------------------------------------------------
------------QLQSLKKLNEDREKQGRK--TLEVK----QELPAEILPSVVEDLERHV
MVAEASLGEKDKENAALKEQVNQLEARWSDYEVRMRSMEEMWQKQMVSLQASLAAAKKSL
GVDNPAGHPGK-HEGSQ-SPCGYDSEDTT-TMGTHTP---GGSTP-IEFASNGVDFAGI-
------------------------------------------------------------
------------------------------------------------------------
------------------------------------------------------------
------------------------------------------------------------
-----RGNNGSLCAVNYLNREFELRRQNFDDEAMAIAQLKSEQLHS-------TNPAEDF
RRLRHRFEEWKKDYKARLKETKAKVHKFGYSEAEET------------------------
------------------------------------------------------------
---RRNWWGKKSKR----------------------------------------------
------------------------------------------------------------
------------------------------------------------------------
------------------------------------------------------------
------------------------------------------------------------
------------------------------------------------------------
------------------------------------------------------------
------------------------------------------------------------
------------------------------------------------------------
------------------------------------------------------------
------------------------------------------------------------
------------------------------------------------------------
------------------------------------------------------------
------------------------------------------------------------
------------------------------------------------------------
------------------------------------------------------------
------------------------------------------------------------
------------------------------------------------------------
------------------------------------------------------------

>NbMyo8E_fl
-----MLSVSPNSMARSSLEEMLETLRRRDENE-------KPKDLPPALPARPKLKSKTR
PPSPKR----TLPNSFGIKGDVQLEKNS--------------------------------
---------------------------------------------------SKKLEEFKG
LQMNASFGGYKKVKG-----MEP-------------------------------------
------------------------------------------------------------
------NINYFINKKLRIWCCL-RNGQWVSGQVQSSSG--DKATVLLSDRSVVTVPVGEL
LPANPSV-LEG--VDDLMQLRYLNEPSVLHNLQHRYA----------RDIIYSKAGPVLI
AINPFKDIQ--LYGDEFVTAYRQKL-------------------------LND--LHVYS
IADTAYDRIMEDE-ISQSIIISGESGSGKTETAKIAMEYLAMIGGGRN------------
---------------------AIERE--VLQ-----TSYILEAFGNAKTSKNNNSSRFGK
LIEIHFSATGR--ICSAKLQTLLLEKSIVVQLVNGDRSYHIFYQLCAGAPPTLRDKLKLK
---GASEYKYLNRSD-----CLVIHDTDDAEEFRKLMEALNAFRISERDQEHVFQMSASV
LWLGNIKFEVI-------DNASHVEVAQSE--AVTNAASLIGCRVNDLMLALSTRQIQVG
--KDKVAKSLTM-EQATDRRDTLAKFIYANLFDWIVDQMNRKLAMDKEQKG---------
------------RSINILDIYGFESFKRNSFEQFCINYANERLQQH-VNRHLLKLEQQEY
ELDGIDWTKVDFEDNQECLDLFEK----KPIGLISLLNEESNSLKATDLTFTSKLQQHIK
S--DPCFKGERE------EFHIRHYAGEVTYDAT-GFLEKNRHALHSDIIQLLSSSG--G
QLPQLFASVSANEDTEFSSPSIYTGVKDF-------------QKQSVATKFKDHLFKLMQ
QLENTTLHFICCIKPNN--KQVPGICDKDLVIQQLRSCGVLEVVRLSRSGYPTRLTHQEF
TSRYGFLLVKDNAR----------------------------------------------
-------------------QDPLSMSVAILQQFDILP----------------ELYQVGY
TKLYFRVGQIAALEDVRNQ--VLQGTLEVQKCFRGHRARRYFHELKGGVITFQSFICGEI
ARNRYNTSVGSKT-----------------------------------------------
-------------------------------------------KVAHK-SDEQLVAVVQI
QSAIRGWLARKDLN----------------------------------------------
------------------------------------------------------------
------------------------------------------------------------
------------KLQSAKTLNVDIPKTGRK---MVAK-----ELPREILPSVVKXLEKRL
LKAEATLGEKEMENVALKEQLNLFEARCLEYEVKMKSMEEMWQKQMASLQASLAAAKNSL
GAGDTTGRPG--KPEGSPSPRYYDSDDA-TSMDTP-----AGCNP-SXKFTNSLGVGAN-
------------------------------------------------------------
------------------------------------------------------------
------------------------------------------------------------
------------------------------------------------------------
-----REVNGGLAIVSHLTLEFEQRMQNFDDEALAIVHLKPGQFHS-------TNPADEY
RRLKCRFDEWKKDYKVRLKETKAKVHKLGCSKAGKN------------------------
------------------------------------------------------------
---RRKWWGKKIK-----------------------------------------------
------------------------------------------------------------
------------------------------------------------------------
------------------------------------------------------------
------------------------------------------------------------
------------------------------------------------------------
------------------------------------------------------------
------------------------------------------------------------
------------------------------------------------------------
------------------------------------------------------------
------------------------------------------------------------
------------------------------------------------------------
------------------------------------------------------------
------------------------------------------------------------
------------------------------------------------------------
------------------------------------------------------------
------------------------------------------------------------
------------------------------------------------------------
------------------------------------------------------------

>NbMyo8C_fl
-----MLSVSPNSMARSSLEEMLETLRRRDENE-------KPKDLPPALPARPKLKSKTR
PPSPKR----TLPNILGIKGDVGLEKNS--------------------------------
---------------------------------------------------SKILEESKG
FQRNANFGAYKKVKG-----MEP-------------------------------------
------------------------------------------------------------
------NINYFINKKLRIWCRL-RNGQWVSGQVQSSSG--DKATVLLSDRSFVTVPVGEL
LPANPDV-LEG--VDDLMQLSYLNEPSVLHNLQHRYA----------RDIIYSKAGPVLI
AINPFKDIQ--LYGDEFVTAYRQKL-------------------------LND--PHVYF
IADTAYDRMMEDE-ISQSIIISGESGSGKTETAKIAMEYLAMIGGGRN------------
---------------------AIERE--VLQ-----TSYILEAFGNAKTSKNNNSSRFGK
LIEIHFSATGR--ICSAKIQTLLLEKSRVVQLGNGERSYHIFYQLCAGAPPTLRDKLKLK
---GASEYKYLNRSD-----CLVIHDIDDAEEFRKLMEALNTFRIAERDKEHVFQMVASV
LWLGNITFEVI-------DNASHVEVVQSE--AVTNAASLIGCRVNDLMLALSTRQIQVG
--KDKVAKSLTM-EQATDRRDTLAKFIYANLFDWIVDQMNRKLAMGKEQKG---------
------------RSINILDIYGFESFKRNSFEQFCINYANERLRQH-VNRHLLKLEQEEY
ELDGIDWTKVDFEDNQECLDLFER----KPIGLISLLNEESNSLKATDLTFASKLQQHIK
S--DPCFKGERG------EFHIRHYAGEVTYDAT-GFLEKNRDALHSDIIQLLSSSS--G
QLPQLFASVSANEDTEVSSPSTYARVPDF-------------QKQSVATKFKDHLFKLMQ
QLENTTPHFICCIKPNN--KQVPGMCDKDLIIQQLRSCGVLEVVRISRSGYPTRLTHQEF
TSRYGFLLVKDNAC----------------------------------------------
-------------------QDPLSMSVAIQQQFDILP----------------ELYLVGY
TKLYFRAGQIAALEDVRNQ--VLQGTLEVQKCFRGYRARRYLHELKGGVITLQSFIRGEI
ARNRYNTSVGSKA-----------------------------------------------
-------------------------------------------KVAHK-SDEQLVAVVQI
QSAIRGWLARKDLN----------------------------------------------
------------------------------------------------------------
------------------------------------------------------------
------------KLQSAKTLNVGIPKTGRK---MKVK-----ELPREILPSVVEDLERRL
LKAEATLGEKEMENVALKEQLNLFKARCLEYEVKMRSMEDMWQKQMTSLQASLVAAKNSV
GAGDTTGRPGK-PEGSP-SPRYYDSDDAT-CMDTLA-----GCTP-VKFTDS-LGVGAN-
------------------------------------------------------------
------------------------------------------------------------
------------------------------------------------------------
------------------------------------------------------------
-----REVNGGLAIVSHLTLEFEQRKQNFDDEALAIVHLKPEQLHP-------TNPADEY
RRLKCRFEEWKKDYKVRLKETKAKVHKLGCSKAGKN------------------------
------------------------------------------------------------
---RRKWWGKKSK-----------------------------------------------
------------------------------------------------------------
------------------------------------------------------------
------------------------------------------------------------
------------------------------------------------------------
------------------------------------------------------------
------------------------------------------------------------
------------------------------------------------------------
------------------------------------------------------------
------------------------------------------------------------
------------------------------------------------------------
------------------------------------------------------------
------------------------------------------------------------
------------------------------------------------------------
------------------------------------------------------------
------------------------------------------------------------
------------------------------------------------------------
------------------------------------------------------------
------------------------------------------------------------

>PecMyo8A_fl
-----MLSVSPSMLYRSSLEEMLDSLRRRDEEE-------KPRDLPPALPSRPT--SKAR
RPSTKR----TLPTNF--------------------------------------------
--------------------------------------------ENNSEDLSCGKKQEVK
HSRSGSFGGKKLKEGGL---DESPYVVSPALEDKQS------------------------
------------------------------------------------VSSSASLPRFLN
SDLND-NFDYFIKKKLRVWRQL-QNGQWESGHIQSIST--EMASVLLKNGSVVTVSAEDL
LPANPDV-LEG--VDDLMELSYLNEPSVLYNLEYRYS----------HDLIYSMSGPVLI
ATNPFKNVE--LYGNDYVTAYRQKL-------------------------LDS--PHVYS
VANTAYNEMMRDG-INQAIIISGESGSGKTETANVALQYLESLGGGND------------
---------------------GIELQ--LMQ-----TSHVLEAFGNAKTSLNDNSSRFGK
SIAVYFNDAGN--ICGAKIQTFLLEKSRVVHQARGERSYHIFYQLCAGAPSALKEKLNLK
---AASEYKYLNQS------CLGVNNVDDAQMFQILLKALSTLSISKEDQEHVFEVVAAV
LWLGNISFQVI-------GNENHVEVVADE--ALSTAASLIGCRCEDLMLALSTSKSHTE
--KDNVAKNLIL-QQAIDKRDELAKFVYASLFNWLVYKINGSMEKGELQDG---------
------------RSISILDIYGFESVQKNSLEQLFINYASERLHQH-FIRHLLKLQQEEY
DLDGIDWTNVEYRDNKDCLDLFEK----RQTGLISLLGEESRLSKTSNLTFAEKLNQHCK
T--NPCFNREQGG-----AFTIRHYAGEVQYNSI-DFLEKNRDSLHSDITGLLLSCS--G
QLPHLFASNHVDDTSVF-------------------------PQRSVGTKLKAHLFKLMH
QLENSTPHFILCIKPNR--KQIPGMFEKELVLKQLRCCEILQVVRISRSGYPTRLTHQEF
AERYGILSKFDII-----------------------------------------------
-------------------QDPLSASVSVLQQFGIQP----------------EMYQVGY
TRLYFRTGQNDALEEARKQ--VLQGTLEVQKCFRCHQARRYFHELKRGVTSLQSFVRATN
ARRKYNHLINLKK-----------------------------------------------
-------------------------------------------QAVQKTLDEQQRAVLQL
QAVIRGWLVRRQSKR---------------------------------------------
------------------------------------------------------------
------------------------------------------------------------
-----------LLKLRKSNQENIDSSHNLSWRISDVKKQETHQESNQVLPLVIEELRRRV
LMAETNLENKEQENAALQDQVQQYEARWVEYEGKMKLMEDMWQKQTASLQMSLAAVKKSL
ADST-SVQSGKGEG-SP-SPHYYDSDDNN-SMQTQTP----DDTP-IKITSSISEFGAG-
------------------------------------------------------------
------------------------------------------------------------
------------------------------------------------------------
------------------------------------------------------------
-----RLCNGNRNAVSHLMKEFEQRKQTFDNEAKAIIEVKSG-----------GNPDEEL
RSLKNKFETWMKDYKARLREAKTKLQKLPSAEKR--------------------------
------------------------------------------------------------
---RRNLWCGGISKW---------------------------------------------
------------------------------------------------------------
------------------------------------------------------------
------------------------------------------------------------
------------------------------------------------------------
------------------------------------------------------------
------------------------------------------------------------
------------------------------------------------------------
------------------------------------------------------------
------------------------------------------------------------
------------------------------------------------------------
------------------------------------------------------------
------------------------------------------------------------
------------------------------------------------------------
------------------------------------------------------------
------------------------------------------------------------
------------------------------------------------------------
------------------------------------------------------------
------------------------------------------------------------

>CusMyo8A_fl
----MMLSASPSTIARSSLEEMLDSLRRRDEIE-------RPKDLPPALPSRPT--SKAR
IPPVKR----ALPVNFRVNDDGS-------------------------------------
-------------------------------------------SECSINVFNGKEDAIRK
ENGLGNFAFRRTNRDQD---DESPYMVASKNDNRDQVNVASALLS---------------
--------------------------------------------------------HIRS
SNWED-NISYFLQKKLRVWCQL-PTGQWELGTIQSNSG--MEACIMLSNKKVVKVSTVDL
LPANPDI-VEG--VDDLAQLGYLNEPSVIHSLQRRFS----------QDKIYSNAGSVLI
AINPLKDTK--QYGNELITAYRQRV-------------------------MNN--PHVYV
IADSAYSAMMQDE-VNQSIIISGESGAGKTETAKVAVQYLTALGGGN-------------
---------------------GIDDR--IPQ-----ANVILEAFGNAKTSRNNNASRFGK
LIEILFSRTGK--ICGAVIQTFLLEKSRVVQLVNGERSFHVFYQLCAGAPSTLKEKLNIR
---VPSEYSYLNQSE-----CLVIGGVDDARKFHTLVEALDILKFTKEDQEHAFGLLAAV
LWIGNITFQTI-------DSENHVEVMANE--AVANAAKLMGCSPNELKLVLSTQKVQSG
--NNSIATKMTL-RQATDARDALAKFIYASLFDWVVEQINKSLKPRTEHSG---------
------------RSINILDFYGFESFKKNGFEQFCINYANERLQQH-FCRHVFKLQQEDY
ELNGVDGTKVNFEDNLQCLNLIEK----KPLGVLALLDEELNFTKATDLTFANKLKQHFK
S--QPHFKGERGR-----AFGVRHYAGEVVYDTN-GFLEKNRDLLHSDAIQLFSSCT--C
KLLQLLASKMINQSHKPTVSMCSTKIVES-------------PEPGVGTKYKVLLFDLFH
KLESTNHHFICCIRPNR--NQVGGSFEEDLVLQQLRYFGILEVVRISRSGYPTRMTHQEF
AGRYGFLLKETSVS----------------------------------------------
-------------------QDSLSISIAVLQQFNVHP----------------EMYRVGY
IKLFFRTGQIRALDERKKQ--VMQGILGIQKYFRGCHARGNFHDLKQGATTLQSFIRGEN
ARRRCTVKRFSFVVY---------------------------------------------
-------------------------------------------AFSVPKKVYEVQAVIRL
QSVIRGSLARKHLS----------------------------------------------
------------------------------------------------------------
------------------------------------------------------------
-----------MLDSKKFIE-NKKSKLNKGRRVSEEK----FQERAQSLPTSLTELQKRV
VEAEATIEKKEGENAALREQVKQFESRRLEYEAKMKSMEDMWQKQMASLQMSLAAAKKTL
AAEN-AAPPGRVDAGNS-PPHYYDSEDMT-SMGSRTPG---GTTP-TKASG-ISEGGTG-
------------------------------------------------------------
------------------------------------------------------------
------------------------------------------------------------
------------------------------------------------------------
-----REMNGTVVAVNNLVKEFEQRKTAFDDDAKALIEAKSGSD---------ANPDEEY
RKIKARFEAWKKEYKARLRETKAKVHHKHGHFEVDRL-----------------------
------------------------------------------------------------
---RRKWWGKFSSKAS--------------------------------------------
------------------------------------------------------------
------------------------------------------------------------
------------------------------------------------------------
------------------------------------------------------------
------------------------------------------------------------
------------------------------------------------------------
------------------------------------------------------------
------------------------------------------------------------
------------------------------------------------------------
------------------------------------------------------------
------------------------------------------------------------
------------------------------------------------------------
------------------------------------------------------------
------------------------------------------------------------
------------------------------------------------------------
------------------------------------------------------------
------------------------------------------------------------
------------------------------------------------------------

>LcjMyo8A_fl
----MMLSPSPSSLARSSLEEMLDSIRRRDDEE-------KPKDLPPALPSRPT--SRAR
LPPARR----TLPKGLMLDE----------------------------------------
----------------------------------------------------KEDAKKKG
HSRKGSFGGKKIKLD-----FESPYVAESEEKIVEEALTGPVSTSAD-------------
------------------------------------------------DSAAASVAPPSL
ELEDD-NVAYFIKKKLHVWCRQ-PKGKWGLGTIQSTSG--EEASVSLSNGNVMRVARIEL
LPANPDL-LEG--VDDLIQLSYLNEPSVLHNLQFRYS----------QDMIYSKAGLILI
ALNPFKDIP--IYGDDYITAYRQKS-------------------------INS--PHVYV
TADAAYNEMMRDE-VNQSIIISGESGSGKTETAKIAMQYLAAIGGGSC------------
---------------------GIEDD--IIQ-----TNLILEAFGNAKTSRNDNSSRFGR
LIEIHFSITGK--ICGAKLQTFLLEKSRVVQLACGERSYHIFYQLCAGSSPDLKDKLNLR
---GANEYKYLNQSD-----CMTIDGVDDAKKFHRLMKALDAVQMCKEDQELVFKMLTAI
LWLGNISFQVT-------DNENHIEVVNDE--AVTSAALLMGCSSQELMTALSTHKIQAG
--KDTITKTLTL-RQAIDARDALAKFIYASLFDWLVEQVNKSLEVGKRRTG---------
------------RSISILDIYGFESFQKNSFEQFCINYANERLQQH-FNRHLFKLEQEDY
ELDGVDWTKVDFEDNQECLDLIEK----KPLGLLSLLDEESKFPRATDLSFANKLRQHLH
A--KPCFKGERGR-----TFSVCHYAGEVLYDTS-GFLEKNRDPLPSESIQLLSSCS--C
KLLQLFSEMLNQSDKQSNSQHVG--ALDS-------------QRLSVGTKFKGQLFKLMH
QLESTTPHFIRCIKPNT--KQLPGVYDEDLVLQQLKCCGVLEVVRISRAGYPTRMTHQEF
ARRYGFLLSEANAA----------------------------------------------
-------------------QDPLSISVAVLQQFNIPP----------------EMYQVGF
TKLYLRTGQVGALEDRRKK--VLRGVLGAQKCIRCHQARRYYHELKSGATTLQSFVRGEM
ARRKYGVMVKSS------------------------------------------------
-------------------------------------------LTISSETMEERQAIVAL
QSAIRGWLVRKHTG----------------------------------------------
------------------------------------------------------------
------------------------------------------------------------
----------SLNRFKKYPGNPKPRRKSR-TKMPEVE-EASKEHA-HNLPSALEELQRRV
VKAEATIQQKEQESTELRERLKQFEKRWIEYETKMKTMEEMWQKQMASLQMSLAAARTSL
ASEIATGQQVRHDVASH---FCYDSEDAT-SMGSRTPRTPGRTPGRTPGNSTPLKYSSSL
SEAGLG------------------------------------------------------
------------------------------------------------------------
------------------------------------------------------------
------------------------------------------------------------
-----RDANGATAVVNNLMKEFEQRRQTFDGDVKSLTDGRIEQSAC-------SNSIEEL
RKLKHRFEGWKKEYKVRLREAKARLYKSGNSDMDKS------------------------
------------------------------------------------------------
---RRKWWGKFNR-----------------------------------------------
------------------------------------------------------------
------------------------------------------------------------
------------------------------------------------------------
------------------------------------------------------------
------------------------------------------------------------
------------------------------------------------------------
------------------------------------------------------------
------------------------------------------------------------
------------------------------------------------------------
------------------------------------------------------------
------------------------------------------------------------
------------------------------------------------------------
------------------------------------------------------------
------------------------------------------------------------
------------------------------------------------------------
------------------------------------------------------------
------------------------------------------------------------
------------------------------------------------------------

>CumMyo8A_fl
----MMLSASPSTIARSSLEEMLDSLRRRDEIE-------KPKDLPPALPSRPT--SKAR
IPPVRR----ALPVNFKVNDDGS-------------------------------------
-------------------------------------------SECSINVFNGREDAIRK
ENGLGNFAFRRINRDQD---DESPYMVASENDNRDQVNVASALLS---------------
--------------------------------------------------------HIQG
SNWED-NISYFLQKKLRVWCQL-PTGQWELGTIQSNSG--TEACIMLSNKKVVKVSTVDL
LPANPDI-VEG--VDDLVQLGYLNEPSVIHSLQRRFS----------QDKFYSNAGSVLI
AINPLKDTK--QYGNGLIAAYRQKV-------------------------MNN--PHVYA
IADSAYSAMMQDE-VNQSIIISGESGAGKTETAKVAVQYLTAFGGGN-------------
---------------------GIDDR--IPQ-----ANVILEAFGNAKTSRNNNASRFGK
LIEILFSRTGK--ICGAVIQTFLLEKSRVVQLVNSERSFHVFYQLCAGAPSTLKEKLNIR
---VPSEYSYLNQSE-----CLVIGGVDDARKFHILVEALDILQFTKEDQEHAFGLLAAV
LWIGNITFQII-------DSENHVEVMANE--AVANAAKLMGCSPNELKLVLSTHKVQSG
--NDSIAKKMTL-RQATYARDALAKFIYASLFDWVVEQINKSLKPRMEHSG---------
------------SSINILDFFGFESFKKNGFEQFCINYANERLQQH-FSRHMFKLQQEDY
ELNGVDGTKVNFEDNLECLNLIEK----KPHGVLALLDEELNFAKATDLTFANKLKQHLK
S--QPRFKGERGR-----AFGVRHYAGEVVYDTN-GFLEKNRDLLHSASIQLLSSCT--C
KLLQLLASKMINQSHKPTVSVGSTEIVES-------------PEPGVGTKYKVLLFDLFH
KLESTNHHFICCIRPNR--NQVGGLFEEDLVLQQLRYCGILEVARISRSGYPTRMTHQEF
AGRYGFLLKETSVS----------------------------------------------
-------------------RDSLSISIAVLQQFNIHP----------------EMYRVGY
IKLFFRTGQIRALDERKKQ--VMQGILGIQKYFRGCHARGNFHDLKQGATTLQSFIRGEN
ARRRCTVKRFSFVVY---------------------------------------------
-------------------------------------------AFSVPKKVYEVQAIIRL
QSVIRGSLARKHLS----------------------------------------------
------------------------------------------------------------
------------------------------------------------------------
-----------MRDSKRFHE-NKKTKLNKGRRVSEEE----FQERAQSLPTSLTELQKKV
VEAEATIEKKEEENAALREQVKQFESRRLEYEAKMKSMEDMWQKQMASLQMSLAAAKKTL
AAEN-AAPPGRVDACNS-PPHYYDSEDTT-SMGSRTPG---VTTP-KKASG-ISEVGAG-
------------------------------------------------------------
------------------------------------------------------------
------------------------------------------------------------
------------------------------------------------------------
-----REMNGTLVAVNNLVKEFEQRRIAFDDDAKALIEAKSGQTQMGSN----ANPDEEY
RKIKVRFEAWKKEYKARLRETKAKVHHKHGHFEVDKL-----------------------
------------------------------------------------------------
---RRKWWGKFSSKAS--------------------------------------------
------------------------------------------------------------
------------------------------------------------------------
------------------------------------------------------------
------------------------------------------------------------
------------------------------------------------------------
------------------------------------------------------------
------------------------------------------------------------
------------------------------------------------------------
------------------------------------------------------------
------------------------------------------------------------
------------------------------------------------------------
------------------------------------------------------------
------------------------------------------------------------
------------------------------------------------------------
------------------------------------------------------------
------------------------------------------------------------
------------------------------------------------------------
------------------------------------------------------------

>CtlMyo8A_fl
----MMLSASPSAIARSSLEEMLDSLRRRDEIE-------KPKDLPPALPSRPT--SKAR
IPPVKR----ALPVNFRVNDDGS-------------------------------------
-------------------------------------------SECSINVFNGREDAMRK
ENGLGNFAFRRIKGDQD---DESPYMVASENDNRDQV-YGSNGAN---------------
---------------------------------------------------------IQG
SNWED-NISYFLHKKLRVWCQL-PTGQWELGTIQSNSG--VEASVMLSNKKVVKVSTVDL
LPANPDI-VEG--VDDLAQLGYLNEPSVIHSLQRRFS----------RDKIYSNAGSVLI
AVNPLKDTK--QYGNGLITAYRQRV-------------------------MND--PHVYA
IADSAYSAMMQDE-VNQSIIISGESGAGKTETAKAAVQYLAALGGGS-------------
---------------------GIDDR--IPQ-----ANVILEAFGNAKTSRNNNASRFGK
LIEILFSRTGK--ICGAVIQTFLLEKSRVVQLVNGERSFHVFYQLCAGASSTLKEKLNIR
---VASEYSYLNHSE-----CLVIGGVDDARKFHILVEALDTLQFTKEDQEHAFGLLAAV
LWIGNITFQTI-------DSENHVEVMANE--AVANAAKLMGCSPNELKLVLSIHKVQSG
--NGSIAKKLTL-RQATDARDALAKFIYASLFDWLVEQINKSLKPRTEHSG---------
------------RSINILDFYGFESFKKNGFEQFCINYANERLQQH-FMRHLFKLQQEDY
EFNGVDGTKVNFEDNQECLNLIEK----KPLGVLALLDEELNFPKATDLTFANKLKQHFK
S--QPCFKGERGR-----AFGIRHYAGEVVYDTN-GFLEKNRDLLHSDSIQLFSSCT--C
KLLQLLASKLINHSQKPTVSMCSTEVVES-------------PEPGVGTKYKLLLFDLFH
KLEYTSHHFICCIRPNR--NQVGGLFEEDLVLQQLRYCGILEVVRISRSGYPTRMMHHEF
AGRYGFLLKETGAS----------------------------------------------
-------------------RDPLSISIAVLQQFNVHP----------------EMYHVGY
TKLFFRTGQIRALDERRKQ--VMQGILGVQKYFRGCHSRGNFHDLKQGATTLQSFIRGEN
ARRRCTVKVKRFSFVVY-------------------------------------------
-------------------------------------------AFSVPKKAYELQGIIRL
QSVIRGSLARKHFR----------------------------------------------
------------------------------------------------------------
------------------------------------------------------------
----------SMRDSKRDFPENKKSKLTTGGRVSEEE----FQERVQSLPTTLTELQKRV
LEAEATIEKKEGENAAMREQVKQFESRRLEYEAKMKSMEDMWQKQMASLQMSLAAAKKTL
AAENVTCPPGRIDAGNS-PPHYYDSEDTT-SMGSRTPG---GTTP-IKASG-ISEVGAG-
------------------------------------------------------------
------------------------------------------------------------
------------------------------------------------------------
------------------------------------------------------------
-----REMNGTLVAVNNLVKEFEQRRTAFDDDAKALIEAKSGQAQTGSN----LNPDEEY
RKIKVRFEAWKKEYKARLRETKAKVHHKHGHFEVDKL-----------------------
------------------------------------------------------------
---RRKWWGKFS-KAS--------------------------------------------
------------------------------------------------------------
------------------------------------------------------------
------------------------------------------------------------
------------------------------------------------------------
------------------------------------------------------------
------------------------------------------------------------
------------------------------------------------------------
------------------------------------------------------------
------------------------------------------------------------
------------------------------------------------------------
------------------------------------------------------------
------------------------------------------------------------
------------------------------------------------------------
------------------------------------------------------------
------------------------------------------------------------
------------------------------------------------------------
------------------------------------------------------------
------------------------------------------------------------

>ApMyo8A_fl
------------------------------------------------------------
------------------------------------------------------------
------------------------------------------------------------
------------------------------------------------------------
------------------------------------------------------------
------------------------------------------------------------
------------------------------------------------------------
------------------------------------------------------------
------------------------------------------------------------
-----------------------------------------EAFGDAKTLRNDNSSRFGK
LIDIYFEDMGK--ICGAKIQTYLLEKSRVVQQAKEERSYHVFYQLCAGADSSLKECIHLK
---PGQRHRYLNQSG-----CLKIDNVDDAGRFKAMLNAMDIMRSGKEDQDSAFAMLAAI
LWLGNITFTIF-------DNENHASVDDNE--AVDYAAKLLKCSKEHLMQALSTRDIEQ-
--TRNIVQKLTY-SQAADSRDALAKAIYAGLFDWLVDRINKSLEVGKRYAS---------
------------RSITILDIYGFESFEKNSFEQLCINYANEELQQF-FNHHMFV------
------------------------------------------------------------
------------------------------------------------------------
------------------------------------------------------------
------------------------------------------------------------
------------------------------------------------------------
------------------------------------------------------------
------------------------------------------------------------
------------------------------------------------------------
------------------------------------------------------------
------------------------------------------------------------
------------------------------------------------------------
------------------------------------------------------------
------------------------------------------------------------
------------------------------------------------------------
------------------------------------------------------------
------------------------------------------------------------
------------------------------------------------------------
------------------------------------------------------------
------------------------------------------------------------
------------------------------------------------------------
------------------------------------------------------------
------------------------------------------------------------
------------------------------------------------------------
------------------------------------------------------------
------------------------------------------------------------
------------------------------------------------------------
------------------------------------------------------------
------------------------------------------------------------
------------------------------------------------------------
------------------------------------------------------------
------------------------------------------------------------
------------------------------------------------------------
------------------------------------------------------------
------------------------------------------------------------
------------------------------------------------------------
------------------------------------------------------------
------------------------------------------------------------
------------------------------------------------------------
------------------------------------------------------------
------------------------------------------------------------
------------------------------------------------------------

>TaMyo8A_fl
------------------------------------------------------------
------------------------------------------------------------
------------------------------------------------------------
------------------------------------------------------------
------------------------------------------KEPPSPYFSSARSKRNGK
PVSTD-SMDYVLQKKRRVWCSA-SDEKWELGQIQSISG--DDVEIHLVNGEVLTLPPERL
LPANPDI-LDG--VDDLIQMSYLNEPSVLYNLQYRYS----------RDLIYTKAGPVLI
AINPLKEVP--LYGKDFIRKYRQKL-------------------------TND--PHVYA
IADIAFNEMLRDG-INQSIIISGESGAGKTETAKIAMQYLAALGGAN-------------
---------------------GMESE--VLQ-----TNVILEALGN--------------
------------------------------------------------------------
------------------------------------------------------------
------------------------------------------------------------
------------------------------------------------------------
------------------------------------------------------------
------------------------------------------------------------
------------------------------------------------------------
------------------------------------------------------------
------------------------------------------------------------
------------------------------------------------------------
------------------------------------------------------------
------------------------------------------------------------
------------------------------------------------------------
------------------------------------------------------------
------------------------------------------------------------
------------------------------------------------------------
------------------------------------------------------------
------------------------------------------------------------
------------------------------------------------------------
------------------------------------------------------------
------------------------------------------------------------
------------------------------------------------------------
------------------------------------------------------------
------------------------------------------------------------
------------------------------------------------------------
------------------------------------------------------------
------------------------------------------------------------
------------------------------------------------------------
------------------------------------------------------------
------------------------------------------------------------
------------------------------------------------------------
------------------------------------------------------------
------------------------------------------------------------
------------------------------------------------------------
------------------------------------------------------------
------------------------------------------------------------
------------------------------------------------------------
------------------------------------------------------------
------------------------------------------------------------
------------------------------------------------------------
------------------------------------------------------------
------------------------------------------------------------
------------------------------------------------------------
------------------------------------------------------------
------------------------------------------------------------
------------------------------------------------------------

>SoMyo8A_fl
------------------------------------------------------------
------------------------------------------------------------
------------------------------------------------------------
------------------------------------------------------------
------------------------------------------------------------
------------------------------------------------------------
------------------------------------------------------------
------------------------------------------------------------
------------------------------------------------------------
------------------------------------------------------------
--------TGK--MCGAKIQTFLLEKSRVVQRAQGERSYHIFYQLCSGAPDLLKKKLIVK
---SATXLDYLKQSN-----CLEICXVDDSKKFTVVWDALDTIQISKEDQMKLFSMLAAV
LWLGNTSFSGI-------DNENHAEVVSNE--GLATAAKLLRCTANQLVTAMSTRKIRAG
--NDSIVKKLTL-TQAIDARDALAKSIYANLFDWIVEQINHSLGTGRQFTW---------
------------RSISILDIYGFECFNKNGFEQFCINYANERLQQH-FNRHLFKLQQEEY
LEDGIDWTPVEFVDNTNCLSLFEK----KPLGLLSLLDEESTFPKASDFSFANKLKQQLS
G--NSCFKGEKEG-----TFKICHYAGEVTYDTA-GFLEKNRDPLHSESIQLLSSCK--C
ELPKHFASVMVADSQNKSSLSWHSVMDT--------------QKQSVVTKFKAQLFKLMQ
QLESTTPHFIRCIQPNS--KQHPRLFEHDLVLHQLKCCGVLEVVRISRTCYPTRITHQQF
AERYGFLLLCSIAS----------------------------------------------
-------------------QDPLSVSIAVLQQLNIPP----------------EMYQVGY
TKLFFRTGQVAALENAKRQ--MLHGTLHIQKHFRGLHSRHGYQRLKKGAMNLQSFIRGER
ARIHFDNLVKRWR-----------------------------------------------
--------------------------------AAVLIQKYTRRRLAANMFNDQLSHIILL
QSVMRGCLARRKYKCLQNEKESK-------------------------------------
------------------------------------------------------------
------------------------------------------------------------
--------------------ASHNIVQGDTRKNNSESRICHEMNGHYPHEPVITELQGRI
TKAEAALRDKEEENVMLKRQLEQYERKWSEYEAKMKSMEEAWKRQLSSLQLDLXAAKKSL
TAD--DA-----------------------------------------------------
------------------------------------------------------------
------------------------------------------------------------
------------------------------------------------------------
------------------------------------------------------------
------------------------------------------------------------
------------------------------------------------------------
------------------------------------------------------------
------------------------------------------------------------
------------------------------------------------------------
------------------------------------------------------------
------------------------------------------------------------
------------------------------------------------------------
------------------------------------------------------------
------------------------------------------------------------
------------------------------------------------------------
------------------------------------------------------------
------------------------------------------------------------
------------------------------------------------------------
------------------------------------------------------------
------------------------------------------------------------
------------------------------------------------------------
------------------------------------------------------------
------------------------------------------------------------
------------------------------------------------------------
------------------------------------------------------------
------------------------------------------------------------

>VgMyo8B_fl
------------------------------------------------------------
------------------------------------------------------------
------------------------------------------------------------
------------------------------------------------------------
------------------------------------------------------------
------------------------------------------------------------
------------------------------------------------------------
------------------------------------------------------------
------------------------------------------------------------
-----------------------------------------EAFGDAKTSRNDNSSRFGK
LIEIHFSSTGK--ISGAKIQTFLLEKSRVVQCADGERSYHIFYQLCTGAPIPLKEKLNLK
---NVEDYKYLKQSN-----CYTISGVNDAEIFRAVVEALNAVHITKEDQEKAFAMLSAV
LWMGNISFAVI-------DNENHVEVVTNE--ASCTVAKLIGCEVGDLNLTLSTRKMKVG
--KDRIVQRLTL-SQAIDARDALAKSVYASLFEWLVEQINKSLNVGKRRTG---------
------------GSISILDIYGSESFGKNSFEQFCINYANERLQQH-FNHHL--------
------------------------------------------------------------
------------------------------------------------------------
------------------------------------------------------------
------------------------------------------------------------
------------------------------------------------------------
------------------------------------------------------------
------------------------------------------------------------
------------------------------------------------------------
------------------------------------------------------------
------------------------------------------------------------
------------------------------------------------------------
------------------------------------------------------------
------------------------------------------------------------
------------------------------------------------------------
------------------------------------------------------------
------------------------------------------------------------
------------------------------------------------------------
------------------------------------------------------------
------------------------------------------------------------
------------------------------------------------------------
------------------------------------------------------------
------------------------------------------------------------
------------------------------------------------------------
------------------------------------------------------------
------------------------------------------------------------
------------------------------------------------------------
------------------------------------------------------------
------------------------------------------------------------
------------------------------------------------------------
------------------------------------------------------------
------------------------------------------------------------
------------------------------------------------------------
------------------------------------------------------------
------------------------------------------------------------
------------------------------------------------------------
------------------------------------------------------------
------------------------------------------------------------
------------------------------------------------------------
------------------------------------------------------------
------------------------------------------------------------
------------------------------------------------------------

>AlcMyo8B_fl
------------------------------------------------------------
------------------------------------------------------------
------------------------------------------------------------
------------------------------------------------------------
------------------------------------------------------------
------------------------------------------------------------
------------------------------------------------------------
------------------------------------------------------------
------------------------------------------------------------
------------------------------------------------------------
------------------------------------------------------------
------------------------------------------------------------
------------------------------------------------------------
------------------------------------------------------------
---------------------------------------------H-FNRHLFKLEQEEY
LQDGIDWTKMDYEDNQDCLNLFEK----KPLGLLSLLDEESTFPNATDLSFANKLKQHLD
S--NPCFRGEREK-----TFGVNHYAGEVVYDTS-GFLEKNRDLLHMGSIQLLTSCT--C
NLPRIFASKMLDQSENAAVNLYRSSAADS-------------LKLSVAKKFKGQLFQLMQ
RLENTTPHFIRCIKPNK--SQLPATYEQSLVLQQLRCCGVLEVVRISRNGFPTKMSHQKF
ARRYGFLLLDHVAS----------------------------------------------
-------------------QDPLSVSVAILQQFNILP----------------DMYQVGY
TKLFFRTGQIGALKDTRNR--TLHGNFEGSKLL---------------------------
------------------------------------------------------------
------------------------------------------------------------
------------------------------------------------------------
------------------------------------------------------------
------------------------------------------------------------
------------------------------------------------------------
------------------------------------------------------------
------------------------------------------------------------
------------------------------------------------------------
------------------------------------------------------------
------------------------------------------------------------
------------------------------------------------------------
------------------------------------------------------------
------------------------------------------------------------
------------------------------------------------------------
------------------------------------------------------------
------------------------------------------------------------
------------------------------------------------------------
------------------------------------------------------------
------------------------------------------------------------
------------------------------------------------------------
------------------------------------------------------------
------------------------------------------------------------
------------------------------------------------------------
------------------------------------------------------------
------------------------------------------------------------
------------------------------------------------------------
------------------------------------------------------------
------------------------------------------------------------
------------------------------------------------------------
------------------------------------------------------------
------------------------------------------------------------
------------------------------------------------------------
------------------------------------------------------------

>AbtMyo8B_fl
-------------------------------------------------MQVSVMENERK
PKDFQALK--SLPIDFKYADSTGFHPIEHSEGGDPYNSEKVSD-LYENGGYSKED-----
------------------------------------------------------------
---VLSSQGMETVSETDQNDEDSPYRTKMSKLAEVSSENDENSVS---------------
-------------------------------------------------GSQLFLPSLDE
CRWSD-KSVYGGKKKLRVWCQL-RNGQWELGTVQSTS---EEECTIIMNGKVVNVHPEYL
LPANPDI-LVG--VNDLMQLSYLNEPSVLHNLQYRYS----------QDMIYTKAGPVLV
AINPFKAVP--YYGNDYIEAYRRKK-------------------------MDD--PHVYA
IADLAIREMMRDE-VNQSIIISGESGAGKTETAKIAMQYLAALGGGS-------------
---------------------GIEYE--ILQ-----TNPILEAFGNAKTLRNDNSSRFGK
LIEIQFSVTGK--ISGANVQTFLLEKSRVVQCTEGERSYHIFYQLCAGAPPALRGKLRLK
---SANEYNYLKQST-----CFEIDGVDDAKNFCTLMEALDIVHVSKEDQDNAFTMLAAV
LWLGNISFQVI-------DNENHVEVVSDE--ALKNAADLIGCSVDNLVLALSTRKIQAG
--NDAIVQKLKL-PQATDTRDALAKSIYASLFDWLVKQINKSLEVGKRRTG---------
------------RSISILDIYGFESFHTNSFEQFCINYANERLQQH-FNRHLFKLEQEEY
IQDGIDWTKVDFEDNQHCLNLFEK----KPLGLLSLLDEESTFPNGTDLTFANKLKQHLS
S--NACFKGERGK-----AFGVAHYAGEVLYNTS-GFLEKNRDLLHSDSIQLLSSCR--Y
KLPQVFAANMLNQ--SEKSS-GQLWRS-TGVDL---------QRQSVATKFKGQLFRLMQ
RLESTTPHFIRCIKPNN--MQLPGIYEQGLVLQQLKCCGVLEVVRISRSGYPTRMTHQKF
ARRYGFLLLEDVAS----------------------------------------------
-------------------RDPLSVSVAILHQFNILP----------------DMYQVGY
TKLFFRTGQIGVLEDTRNR--TLHGILGVQKCFRGHQVRGHFQELKKGVAVLQSFVRGER
ARREYEILIRRHR-----------------------------------------------
--------------------------------AAVVIQREVKRKVAKKHFTDYRDAAVVI
QSVIRGWLVR--------------------------------------------------
------------------------------------------------------------
------------------------------------------------------------
--------------------RCSGNLSLLELTMKMNGLKDSGTELITMKAWELAELQRRV
VRAEASLREKDEENELLHQKLHQYESRWSEYESKMKSMEEVWQNQMGSLQTTLASAKRSL
EGD---EGWNFGISPG---QKKE------EAAGSRHLE----------------------
------------------------------------------------------------
------------------------------------------------------------
------------------------------------------------------------
------------------------------------------------------------
-----REMSAGLSVIERLAEEFEGRRRVFGDDADFLVEVKSGRAEAG------LDPDIEL
RKLKRLFDAWKKDYNSRLRETKSVLHKLGNEE----AQAEKA------------------
------------------------------------------------------------
---RRRWWLRRSNSRVM-------------------------------------------
------------------------------------------------------------
------------------------------------------------------------
------------------------------------------------------------
------------------------------------------------------------
------------------------------------------------------------
------------------------------------------------------------
------------------------------------------------------------
------------------------------------------------------------
------------------------------------------------------------
------------------------------------------------------------
------------------------------------------------------------
------------------------------------------------------------
------------------------------------------------------------
------------------------------------------------------------
------------------------------------------------------------
------------------------------------------------------------
------------------------------------------------------------
------------------------------------------------------------

>VvMyo8B_fl
-------------------------------------------------MPKSFASESRS
PPSLQSIK--SLPVGFRFTGSPTSGVSGQSDDVNTENSDVICDSIPENGDLSGEV-----
------------------------------------------------------------
-----VGAIEDGAGEMDQASDDTPYDRKTIAIDERPSVGDEDLGF---------------
----------------------------------------------VAPHLRSVAPSRSE
FRWAD-TTSYAAKKKLQSWFLL-PNGNWELGKILSTSG--TETVISLPEGKVLKVNTDSL
LPANPDI-LDG--VDDLMQLSYLNEPSVLYNLQHRYN----------QDMIYTKAGPVLV
AINPFKEVP--LYGNDYIDAYKRKS-------------------------IES--PHVYA
ITDTAIREMRRDE-VNQSIIISGESGAGKTETAKIAMQYLAALGGGS-------------
---------------------GIEYE--ILK-----TNPILEAFGNAKTSRNDNSSRFGK
LIEIHFSETGK--ISGAKIQTFLLEKSRVVQCAEGERSYHIFYQLCAGAPPALREKLDLK
---SAYEYKYLKQSN-----CYSITGVDDAEQFRIVVEALDIVHVSKEDQESVFAMLAAV
LWMGNVSFTVT-------DNENHVEAVADE--GLTNVAKLIGCDVGDLKQALSTRKMRVG
--NDNIIQKLTL-SQAIDTRDALAKSIYACLFDWLVEQINKSLAVGKRRTG---------
------------RSISILDIYGFESFDRNSFEQFCINYANERLQQH-FNRHLFKLEQEEY
IQDGIDWNRVDFEDNQDCLNLFEK----KPLGLLSLLDEESTFPNGTDLTFANKLKQHLN
S--NSCFRGERGK-----AFSVCHYAGEVMYDTT-GFLEKNRDLLHLDSIQLLSSCT--C
HLPQIFASNMLTQ--SEKPVVGPLYKS-GGADS---------QKLSVATKFKGQLFQLMQ
RLETTTPHFIRCIKPNN--FQSPGNYDQGLVLQQLRCCGVLEVVRISRSGFPTRMSHQKF
ARRYGFLLLEGVAS----------------------------------------------
-------------------QDPLSVSVAILHQFNILP----------------EMYQVGY
TKLFFRTGQIGVLEDTRNH--TLHGILRVQSCFRGHQARCHLRDLRGGIATLQSFVRGEK
TRKEFAILLQRHR-----------------------------------------------
--------------------------------AAVVIQKQIRSRIGRKKFMSIYDASIVI
QSVIRGWLVR--------------------------------------------------
------------------------------------------------------------
------------------------------------------------------------
--------------------RCSGDLG----LLTVGGRKDKESDEVLVKSSFLAELQRRV
LKAEAALREKEEENDILHQRLQQYENRWSEYELKMKSMEEVWQKQMRSLQSSLSIAKKSL
AMD--DSRRNSDASVN-LTDDRD--SSWDTGSNFRGQESNGM------------------
------------------------------------------------------------
------------------------------------------------------------
------------------------------------------------------------
------------------------------------------------------------
-----RPMSAGLTVISRMAEEFEQRSQVFGDDAKFLVEVKSGQTEAS------LNPDREL
RRLKQMFEAWKKDYGSRLRETKVILQKLGNEE----GSGDKA------------------
------------------------------------------------------------
---RKKWWVRRNSSRFN-------------------------------------------
------------------------------------------------------------
------------------------------------------------------------
------------------------------------------------------------
------------------------------------------------------------
------------------------------------------------------------
------------------------------------------------------------
------------------------------------------------------------
------------------------------------------------------------
------------------------------------------------------------
------------------------------------------------------------
------------------------------------------------------------
------------------------------------------------------------
------------------------------------------------------------
------------------------------------------------------------
------------------------------------------------------------
------------------------------------------------------------
------------------------------------------------------------
------------------------------------------------------------

>JcMyo8B_fl
----------------------------------------MESTGTLSSGLEKMSQKSQA
LPSLQSIK--SLPVGFRLTGSPTSDRLEKSNGMNVENSDAVCSSIPENDN----------
------------------------------------------------------------
------LGNVAVDGVGNDFNEDSPYSGQNGISIEDRPSSGDEDLDA--------------
----------------------------------------------VTSPSPSVSPSHTE
RRWGD-TTSYAKKKKIQFWFQI-SNGDWQLGKIISTSG--TDSLISLSDGKVLKVKSENL
VQANPDI-LDG--VDDLMQLSYLNEPSVLYNLQYRYN----------QDMIYTKAGPVLV
AINPFKEVP--LYGNKYIEAYKNKS-------------------------IER--PHVYA
ITDTAIREMIRDE-VNQSIIISGESGAGKTETAKIAMQYLAALGGGS-------------
---------------------GIEYE--ILK-----TNPILEAFGNAKTLRNDNSSRFGK
LIEIHFSETGK--ISGAKIQTFLLEKSRVVQCMEGERSYHIFYQLCAGAPPDLREKICLK
---SASEYKYLRQSN-----CYSINGVDDAERFYVVKEALDIVHVSKEDQESVFSMLAAV
LWLGNISFIIV-------DNENHVEPVTDE--SLTTVAKLIGCDVGALKLALSTRKMRVG
--NDNIVQKLKL-SQAIDTRDALAKSIYACLFEWLVEQINKSLAVGKRRTG---------
------------RSISILDIYGFESFERNSFEQFCINYANERLQQH-FNRHLFKLEQEEY
IQDGIDWARVDFEDNQDCLNLFEK----KPLGLLSLLDEESTFXNGTDLTFANKLKQHLH
S--NSCFRGERDK-----AFTVCHYAGEVMYDTT-GFLEKNRDLLHLDSIQLLSSCS--S
HLPQIFASRMLAQ--SEKPVVGPLYKA-GGADS---------QKLSVATKFKGQLFQLMQ
RLGNTTPHFIRCIKPNN--SQSPGSYEQGLVLQQLRCCGVLEVVRISRSGFPTRMSHQKF
ARRYGFLLLENVAS----------------------------------------------
-------------------QDPLSVSVAILHQFNILP----------------EMYQVGY
TKLFFRTGQIGVLEDTRNR--XLHGILRVQSSFRGHQARRHLRALREGIATLQSFIRGEK
IRKEYAVLLQRQR-----------------------------------------------
--------------------------------AAIVIQRQIKSRITRKKYKDIHEASIII
QSVVRGWLVR--------------------------------------------------
------------------------------------------------------------
------------------------------------------------------------
--------------------RCSGNIG----LMISGGIKGNESDEVVVKASFLAELQRRV
LKAEAALREKEEENDILHQRLQQYESRWSEYELKMKSMEEVWQKQMRSLQSSLSIAKKSL
AID--DSERNSDASVNAPSDERD--YSWDTGSNNRGQESNGHGV----------------
------------------------------------------------------------
------------------------------------------------------------
------------------------------------------------------------
------------------------------------------------------------
-----KPMSAGLSVISRLAEEFEQRSQVFGDDAKFLVEVKSGQVEAS------LNPDREL
RRLKQMFEAWKKDYGARLRGNKGNFKIN*ENEE---GALDRV------------------
------------------------------------------------------------
---KKKWWGRRNSARFT-------------------------------------------
------------------------------------------------------------
------------------------------------------------------------
------------------------------------------------------------
------------------------------------------------------------
------------------------------------------------------------
------------------------------------------------------------
------------------------------------------------------------
------------------------------------------------------------
------------------------------------------------------------
------------------------------------------------------------
------------------------------------------------------------
------------------------------------------------------------
------------------------------------------------------------
------------------------------------------------------------
------------------------------------------------------------
------------------------------------------------------------
------------------------------------------------------------
------------------------------------------------------------

>LasMyo8B_fl
-----------------------------------------------------MDSAETS
TSSNYSMR----------------------------------------------------
------------------------------------------------------------
--PDNMRGGAFRNGNIDQLDDDSPYGQSSPSL----------------------------
----------------------------------------------MDPSVSPQNSILPS
RGWDD-ISVYNAKKKQHAWFQA-PDGNWELARIISVTG--DESLISFAEGKVCKVPSDVL
LPANPEI-LDG--VADLMQLSYLSEPSVLYNLQYRYD----------RDMIYSKAGPVLV
AINPFKNIP--LYGRDYIDGYKRKK-------------------------IGH--PHVYA
IADTAIREMIRDE-VNQAIVISGESGAGKTETAKIAMQYLATVRGGS-------------
---------------------GIEYE--ILK-----TNPILEGFGNAKTSRNDNSSRFGK
LIDIHFSENGK--ISGASIQTFLLEKSRVVQCGEGERSYHSFYQLCAGAPPSLREKINLK
---NAHEYKYLQQSN-----CYTIPGVNDAEQFRIAMDALDVVHVSKENQENVCEMLAAV
LWLGNVTFSLV-------DDENHVEPVVDE--ALQTVAKLLGCRIEQLQLALSSREMKVR
--GENFIKKLTL-AQAIDARDALAKSIYSSLFDWLVEQINKSLSTGKHMTG---------
------------RSISILDIYGFESFDVNSIEQFCINYANERLQQH-FNRHLFKLQQEEY
IQDGINWAKVDFEDNQACLNLFEQ----KPLGLLSLLDEETTFPKATDLSLANKLKQHLS
S--NPCFRGERGK-----AFTVHHYAGEVKYDTT-GFLEKNRDLLRIDSIQLLSSCT--S
ELPQIFASNMLSLQ-SESPSIGSVKKA-GGVDS---------QKLSVMSKFKGQLFQLIQ
CLGNTRSHFIRCIKPNN--LHSPGIYDQQLVLQQLKCCGVLEVVRISRSGFPTRMTHQKF
ARRYGFLLLDNVAS----------------------------------------------
-------------------QDPLSVSVAILNQFGILP----------------EMFQVGY
TKLFFRTGQIGKLEDTRNR--TLNGILRVQSCFRGHKARHLLREMKRGIHTLQSFIRGRE
DRKRYAILLHRQR-----------------------------------------------
--------------------------------AAVTIQKWIKGGIVRKEFKEFSDAAAVV
QGVIRGWLVR--------------------------------------------------
------------------------------------------------------------
------------------------------------------------------------
--------------------RCTADIS----LVQFGSGKN--DDDVVVSRMYLAELQRRV
LKAEVGVREKDEEREILLQRIQQYENRWSDYEQKMTSMEELWQKQMNSLQSSLSLAKQSL
SND--DDTAPPPVRNNEIQNGGGA------------------------------------
------------------------------------------------------------
------------------------------------------------------------
------------------------------------------------------------
------------------------------------------------------------
-----SEMTAGLSLISRLAEEFEQRSQVFGDDARFLVEVKSGQAEAD------LDPEQEL
RRLKQVFEGWKKDYAARLRETKVILNRLSSEEA---SGGDKV------------------
------------------------------------------------------------
---KKNWWGRLNSSRVN-------------------------------------------
------------------------------------------------------------
------------------------------------------------------------
------------------------------------------------------------
------------------------------------------------------------
------------------------------------------------------------
------------------------------------------------------------
------------------------------------------------------------
------------------------------------------------------------
------------------------------------------------------------
------------------------------------------------------------
------------------------------------------------------------
------------------------------------------------------------
------------------------------------------------------------
------------------------------------------------------------
------------------------------------------------------------
------------------------------------------------------------
------------------------------------------------------------
------------------------------------------------------------

>AqcMyo8B_fl
-------------------------------------MASSTEIHSLPSKKTLPAMKTRG
TPSLSSMR--SLPVDFRFIGSPSSRPIGLPDKVDEEEVNYKTQSSQNNG-----------
------------------------------------------------------------
------LSVDDNAGNLDLINDDSPYSKKFTSIEERPSESEEYPEV---------------
----------------------------------------------ATPPLPALSPSHTE
SRWSDTSYYAAKKKKLRSWCQL-PDGNWALGKILSTSG--SESVLSIPEGKTIKVNSDCL
LPANPDI-LDG--VDDLMQLSYLHEPSVLYNLQYRYN----------QDKIYTKAGPVLV
AVNPFKEVH--LYGNDYIEAYRHKS-------------------------IES--PHVYA
ITDTAIREMIRDE-VNQSIIISGESGAGKTETAKIAMQYLAALGGGS-------------
---------------------GIEYE--ILK-----TNPILEAFGNAKTSRNDNSSRFGK
LIEIHFSSTGK--ISGAKIQTFLLEKSRVVQCAEGERSYHIFYQLCVGAPPALREKLNLM
---NANEYKYLKQSN-----CYSIAGVDDAERFRTVTEALDIVHISKEDQDSVFAMLAAV
LWLGNISFTVI-------DNENHVEAVSDE--GLYNVAKLIGCDVLALKLALSTRKMRVG
--KDNIVQKLTL-SQALDARDALAKSLYACLFEWLVERINVSLEVGKRRTG---------
------------RSISILDIYGFESFDRNSFEQFCINYANERLQQH-FNRHLFKLEQEEY
VQDGIDWARVDFEDNQGCLNLFER----KPLGLLSLLDEESTFPNGSDLTFANKLKQHLN
S--NPCFRGERDK-----AFSVFHYAGEVTYDTS-GFLEKNRDLLHLDSIQLLSSCS--C
TLPQIFASTMLTQ--SEKPVVGALHKS-GGADS---------QKLSVATKFKSQLFQLMQ
RLETTTPHFIRCIKPNN--SQRPGTYEQALVLQQLRCCGVLEVVRISRSGYPTRMTHQKF
ARRYGFLLLESVSS----------------------------------------------
-------------------QDPLSVSVAILHQFNILP----------------DMYQVGY
TKLFFRTGQIGVLEDTRNR--TLHGILRMQSCFRGHQARSYLKELRRGIHTLQSFVRGEK
ARKEYAVLVQRHR-----------------------------------------------
--------------------------------AALVIQKQIKTRVVRRNFVNSRDASILI
QSVIRGWLVR--------------------------------------------------
------------------------------------------------------------
------------------------------------------------------------
--------------------RCSGDVG----SLISTRSKGSEPDQVLLKASFLAELQRRV
LKAEAALRNKEEENDILHQRLQQYETRWSEYELKMKSMEEVWQKQMRSLQSSLSIAKKSL
ADD--DAERTSDASVN-VTHERE--YSWDTGSNKGRESNGVRPGLRVLD-----------
------------------------------------------------------------
------------------------------------------------------------
------------------------------------------------------------
------------------------------------------------------------
-----REMSTGLCVISRLAEELEQRSQVFGDDAKFLVEVKSGQAEAS------LNPDREL
RKLKQIFETWKKDYGTRLRETKVILHKLGNEE----SSTEKS------------------
------------------------------------------------------------
---RKKWWGRRNSSRIN-------------------------------------------
------------------------------------------------------------
------------------------------------------------------------
------------------------------------------------------------
------------------------------------------------------------
------------------------------------------------------------
------------------------------------------------------------
------------------------------------------------------------
------------------------------------------------------------
------------------------------------------------------------
------------------------------------------------------------
------------------------------------------------------------
------------------------------------------------------------
------------------------------------------------------------
------------------------------------------------------------
------------------------------------------------------------
------------------------------------------------------------
------------------------------------------------------------
------------------------------------------------------------

>PupMyo8B_fl
-----------------------------------------------------MSQKPRA
PASFQSLK--SLPADFRFSGLPASDRFGKSDDGNLGNSNVISSSIPENGGLGDIDVAEEG
------------------------------------------------------------
-----VEGSPGAVGDMDQVNDDSPYSGNTISIEDGPSRGDEDLDS---------------
----------------------------------------------VAPSLPSISSSRRE
RRWGD-TTPYAVKKKLQSWFQL-PNGNWELGRILSTSG--TESVISLSNDKVAKVKTEDL
VPANPDI-LDG--VDDLMQLSYLNEPSVLYNLQYRYN----------QDMIYTKAGPVLV
AINPFKRVS--LYGNEYIEAYKRKA-------------------------VES--PHVYA
IADTAIREMVRDE-VNQSIIISGESGAGKTETAKIAMQYLAALGGGS-------------
---------------------GIEHE--ILK-----TNPILEAFGNAKTLRNDNSSRFGK
LIEIHFSETGK--ISGANIQTFLLEKSRVVQCTEGERSYHIFYQLCAGAPPALREMLNLK
---SADEYKYLNQSN-----CYSITGVNDAEEFCVVKEALDVVHINKEDQQSVFAMLAAV
LWLGNISFIVI-------DNENHVEAVEDE--GLFNVAKLIGCGMDELKLALSTRKMRVG
--NDNIVQKLTL-TQAIDTRDALAKSIYACLFEWLVEQINKSLAVGKRRTG---------
------------RSISILDIYGFESFDRNSFEQFCINYANERLQQH-FNRHLFKLEQEEY
IQDGIDWTKVEFEDNQDCLSLFEK----RPLGLLSLLDEESTFPNGTDLTFANKLKQHLS
A--NSCFRGERDK-----AFAVSHYAGEVTYDTT-GFLEKNRDLLHLDSIQLLSSCS--C
HLPQIFASSMLNR--PEKPLVGPLYKLGGGVDS---------QKMSVATKFKGQLFLLMK
RLENTTPHFIRCIKPNN--LQSPGLYEQGLVLQQLRCCGVLEVVRISRSGFPTRMSHQKF
ARRYGFLLLENVAS----------------------------------------------
-------------------QEPLSVSVAILHQFNILP----------------EMYQVGC
TKLFFRTGQIGVLEDTRNR--TLHGILRVQSCFRGHQDRCYLKELRRGIATLQSFVRGEK
TRKEYTILLQRHR-----------------------------------------------
--------------------------------SAVIIQKQMKRRIERRKFKNIYDASVVI
QSVFRGWSVR--------------------------------------------------
------------------------------------------------------------
------------------------------------------------------------
--------------------RCSGGIG----LLKPGSTQANEVDEVLVKSSFLAELQRRV
LKAEAALREKEEENDILHQRLQQYESRWSEYELKMKSMEEVWQKQMRSLQSSLSIAKKSL
AVD--DSERNSDASVN-ASDDHD--YSWDTGSNHRRQDSNGA------------------
------------------------------------------------------------
------------------------------------------------------------
------------------------------------------------------------
------------------------------------------------------------
-----RPMSAGLSVISRLTEEFDQRSQVFGDDAKFLVEVKSGQVEAS------LNPDREL
RRLKQMFEAWKKDYGARLRETKLILHKIGNDE----GTVDRV------------------
------------------------------------------------------------
---KKKWWGRRNSSRIN-------------------------------------------
------------------------------------------------------------
------------------------------------------------------------
------------------------------------------------------------
------------------------------------------------------------
------------------------------------------------------------
------------------------------------------------------------
------------------------------------------------------------
------------------------------------------------------------
------------------------------------------------------------
------------------------------------------------------------
------------------------------------------------------------
------------------------------------------------------------
------------------------------------------------------------
------------------------------------------------------------
------------------------------------------------------------
------------------------------------------------------------
------------------------------------------------------------
------------------------------------------------------------

>PxbMyo8B_fl
-----------------------------------------------------MLQKTRA
PPSFQSIK--SLPGDFRFSGLPASDRFGKSDDGKLGNSNVISSSIPENGGFEG-------
------------------------------------------------------------
-----VEGSSGPFGDLEQV-DDSPYGRNTISIEDRPLRGDEDLDY---------------
----------------------------------------------VAPSMPSISSSHRE
SRWGD-ANPYAVKKKLQSWFQL-PNGNWELGRILSTSG--VQSVISLPNDKVVTVKTEDL
VSANPDI-LDG--VDDLMQLSYLNEPSVLYNLQYRYN----------QDMIYTKAGPVLV
AVNPFRRVS--LYGNEYIEAYKRKA-------------------------VEN--PHVYA
IADTAIREMVRDE-VNQSIIISGESGAGKTETAKIAMQYLAALGGGS-------------
---------------------GIEHE--ILK-----TNPILEAFGNAKTLRNDNSSRFGK
LIEIHFSETGK--ISGANIQTFLLEKSRVVQCTEGERSYHIFYQLCAGAPPALREMLNLK
---SADEYQYLKQSN-----CYSITGVNDAEEFSVVKEALDVVHINKEDQQSVFAMLAAV
LWLGNISFSVI-------DNENHVEPVEDE--GLFNVAKLIGCGVDELKLALSTRKMRVG
--NDSIVQKLTQ-SQAIDTRDALSKSIYACLFEWLVEQINKSLAVGKRRTG---------
------------RSISILDIYGFESFDRNSFEQFCINYANERLQQH-FNRHLFKLEQDEY
IQDGIDWRKVEFEDNQDCLGLFEK----RPLGLLSLLDEESTFPNGTDLTFANKLKQHLS
S--NSCFKGERGK-----LFAVSHYAGEVSYDTT-GFLEKNRDLLHLDSIQLLSSCS--C
HLPQIFASSMLNR--PEKPLVGPLYKVSGGVDS---------QKLSVATKFKSQLFLLMK
RLENTTPHFIRCIKPNN--LQSPGLYEQGLVLQQLRCCGVLEVVRISRSGFPTRMSHQKF
ARRYGFLLLENVAS----------------------------------------------
-------------------QDPLSVSVAILHQFNILP----------------EMYQVGY
TKLFFRTGQIGVLEDTRNR--TLHGILRVQSCFRGHQARCYLKELRRGITTLQSFIRGQK
TRKEYSILLERHR-----------------------------------------------
--------------------------------AAVVIQKQVKSRFARKKFNNIYDASIVI
QSVLRGWLVR--------------------------------------------------
------------------------------------------------------------
------------------------------------------------------------
--------------------RCSGSIG----LLKPGSTKANESDDVLVKASFLAELQRRV
LKAEAGLREKEEENDILHQRLQQYESRWSEYELKMKSMEEVWQKQMRSLQSSLSIAKKSL
AID--DSERNSDASVN-ASDDRE--YSWDTGSNHRGQDSNGV------------------
------------------------------------------------------------
------------------------------------------------------------
------------------------------------------------------------
------------------------------------------------------------
-----RPMSAGLSVISRLTEEFDQRSQVFGDDAKFLVEVKSGQVEAS------LNPDREL
RRLKQMFEAWKKDYGTRLRETKVILHKIGNEEG---GSADRV------------------
------------------------------------------------------------
---KKKWWGRRNSSRIN-------------------------------------------
------------------------------------------------------------
------------------------------------------------------------
------------------------------------------------------------
------------------------------------------------------------
------------------------------------------------------------
------------------------------------------------------------
------------------------------------------------------------
------------------------------------------------------------
------------------------------------------------------------
------------------------------------------------------------
------------------------------------------------------------
------------------------------------------------------------
------------------------------------------------------------
------------------------------------------------------------
------------------------------------------------------------
------------------------------------------------------------
------------------------------------------------------------
------------------------------------------------------------

>MadMyo8B_fl
-----------------------------------------------------MSQKARA
PPSFQSIK--SLPGDFRFSGLPASDRFGKSDDGKLGNSNVISSSIPENGGFEGVE-----
------------------------------------------------------------
-------GSSGPFGDLEQV-DDSPYGRNTISIEDRPLRGDEDLDY---------------
----------------------------------------------VAASVPSISSSHRE
SGWGD-TNPYAVKKKLQSWFQL-PNGNWELGRILSTSG--AESVISLPNDKVVTVKTEDL
VSANPDI-LDG--VDDLMQLSYLNEPSVLYNLQYRYN----------QDMIYTKAGPVLV
AVNPFKRVS--LYGNEYIEAYKRKA-------------------------VEN--PHVYA
IADTAIREMVRDE-VNQSIIISGESGAGKTETAKIAMQYLAALGGGS-------------
---------------------GIEHE--ILK-----TNPILEAFGNAKTLRNDNSSRFGK
LIEIHFSETGK--ISGANIQTFLLEKSRVVQCTEGERSYHIFYQLCAGAPPALREMLNLK
---SADEYQYLKQSN-----CYSITGVNDAEEFSVVKEALDVVHINEEDQQSVFAMLAAV
LWLGNISFSVI-------DNENHVEPVEDE--GLFNVAKLIGCGVDELKLALSTRKMRVG
--NDSIVQKLTL-SQAIDTRDALSKSIYACLFEWLVEQINKSLAVGKRRTG---------
------------RSISILDIYGFESFDRNSFEQFCINYANERLQQH-FNRHLFKLEQDEY
IQDGIDWTKVEFEDNQDCLGLFEK----RPLGLLSLLDEESTFPNGTDLTFANKLKQHLS
S--NSCFKGERGK-----LFAVSHYAGEVSYDTT-GFLEKNRDLLHLDSIQLLSSCS--C
HLPQIFASSML--------------KVGGGVDS---------QKLSVATKFKSQLFLLMK
RLENTTPHFIRCIKPNN--LQSPGLYEQGLVLQQLRCCGVLEVVRISRSGFPTRMSHQKF
ARRYGFLLLENVAS----------------------------------------------
-------------------QDPLSVSVAILHQFNILP----------------EMYQVGY
TKLFFRTGQIGVLEDTRNR--TLHGILRVQSCFRGHQARCYLKELRRGITTLQSFIRGQK
TRKEYSILLERHR-----------------------------------------------
--------------------------------AAVVIQKQVKSRFARKKFNNIYDASIVV
QSVLRGWLVR--------------------------------------------------
------------------------------------------------------------
------------------------------------------------------------
--------------------RCSGSIG----LLKPGSTKANESDDVLVKASFLAELQRRV
LKAEAALREKEEENDILHQRLQQYESRWSEYELKMKSMEEVWQKQMRSLQSSLSIAKKSL
AID--DSERNSDASVN-ASDDRE--YGWDTGSNHRGQDSNGV------------------
------------------------------------------------------------
------------------------------------------------------------
------------------------------------------------------------
------------------------------------------------------------
-----RPMSAGLSVISRLTEEFDQRSQVFGDDAKFLVEVKSGQVEAS------LNPDREL
RRLKQMFEAWKKDYGTRLRETKVILHKIGNEEG---GSADRV------------------
------------------------------------------------------------
---KKKWWGRRNSSRIN-------------------------------------------
------------------------------------------------------------
------------------------------------------------------------
------------------------------------------------------------
------------------------------------------------------------
------------------------------------------------------------
------------------------------------------------------------
------------------------------------------------------------
------------------------------------------------------------
------------------------------------------------------------
------------------------------------------------------------
------------------------------------------------------------
------------------------------------------------------------
------------------------------------------------------------
------------------------------------------------------------
------------------------------------------------------------
------------------------------------------------------------
------------------------------------------------------------
------------------------------------------------------------

>MadMyo8D_fl
-----------------------------------------------------MSQKTRA
PPSFQSIK--SLPGDFRFSGLPASDRFGKSDDGNLGNSNVISSSIPENGGFEGVE-----
------------------------------------------------------------
-------GSIGPLGDMEQV-DDSPYGRNTISIEDSPPRGDEDLDS---------------
----------------------------------------------VAPSMPSIASSRRE
HRWGD-TNPYAVKKKLQSWFQL-PNRNWELGRILSTSG--AESVISLPNDKVVTVKTEDL
VSANPDI-LDG--VDDLMQLSYLNEPSVLYNLQYRYN----------QDMIYTKAGPVLV
AVNPFKRVS--LYGNEYIEAYKRKA-------------------------VES--PHVYA
IADTAIREMVRDE-VNQSIIISGESGAGKTETAKIAMQYLAALGGGS-------------
---------------------GIEHE--ILK-----TNPILEAFGNAKTLRNDNSSRFGK
LIEIHFSETGK--ISGANIQTFLLEKSRVVQCTEGERSYHIFYQLCAGAPPALREMLNLK
---SADEYQYLKQSN-----CYSISGVNDAEEFSVVKEALDVVHINKEDQQXVFAMLAAV
LWLGNISFSVI-------DNENHVEPVEDE--GLFNVAKLIGCGVDELKLALSTRNMRVG
--IDSIVQKLTL-SQAIDTRDALAKSIYACLFEWLVEQINKSLAVGKRRTG---------
------------RSISILDIYGFESFDRNSFEQFCINYANERLQQH-FNRHLFKLEQDEY
IQDGIDWTKVEFEDNQDCLGLFEK----RPLGLLSLLDEESTFPNGTDLTFANKLKQHLS
S--NSCFKGERDK-----SFAVSHYAGEVSYDTT-GFLEKNRDLLHLDSIQLLSSCS--C
HLPQIFASSMLNR--PEKPLVGPLYKTGGGVDS---------QKLSVATKFKSQLFLLMK
RLENTTPHFIRCIKPNN--LQSPGLYEQGLVLQQLRCCGVLEVVRISRSGFPTRMSHQKF
ARRYGFLLLENVAS----------------------------------------------
-------------------QDPLSVSVAILHQFNILP----------------EMYQVGY
TKLFFRTGQIGVLEDTRNR--TLHGILRVQSCFRGHQARCYLKELRRGITTLQSFXRGQK
TRKEYSILLERHR-----------------------------------------------
--------------------------------AAVVIQKQVKSRFARKKFNNIYAASIVI
QSVLRGWLVR--------------------------------------------------
------------------------------------------------------------
------------------------------------------------------------
--------------------KCSGSIG----LLKPGSMKANESDEVLVKASFLAELQRRV
LKAEAALREKEEENDILHQRLQQYESRWSEYELKMKSMEEVWQKQMRSLQSSLSIAKKSL
AID--DSGRNSDASVN-ASDDRD--QSWDTGSNHRGQDSNGV------------------
------------------------------------------------------------
------------------------------------------------------------
------------------------------------------------------------
------------------------------------------------------------
-----RPLSAGLSVISRLTEEFDQRSQVFGDDAKFLVEVKSGKVEAS------LNPDQEL
RRLKQMFEAWKKDYGARLRETKLIMHKIGNEEG---GSADRV------------------
------------------------------------------------------------
---KKKWWGRRNSSRIN-------------------------------------------
------------------------------------------------------------
------------------------------------------------------------
------------------------------------------------------------
------------------------------------------------------------
------------------------------------------------------------
------------------------------------------------------------
------------------------------------------------------------
------------------------------------------------------------
------------------------------------------------------------
------------------------------------------------------------
------------------------------------------------------------
------------------------------------------------------------
------------------------------------------------------------
------------------------------------------------------------
------------------------------------------------------------
------------------------------------------------------------
------------------------------------------------------------
------------------------------------------------------------

>FrvMyo8B_fl
-----------------------------------------------------MSQKSRA
TPSFQSIQ--SLPGDFRFSGSPASDRFG--DDDNVRNSNIISSSIPENG-----------
------------------------------------------------------------
-------ESKDSIADMDQVIDDSPYGGNTISTEDRQSSGDEDLDS---------------
----------------------------------------------VTPPIPSISSFRTE
RRWGD-TTSYAGKKKLQYWYQL-PNGNWELGKVLSASV--TETVISLPNEEVMKVKTEDL
VPANPDI-LDG--VDDLMQLSYLNEPSVLYNLQYRYI----------RDMIYTKAGPVLV
AINPFKKVP--LYGNEYIEAYKRKA-------------------------VDN--PHVYA
ITDTAIREMVRDE-VNQSIIISGESGAGKTETAKIAMQYLAALGGGS-------------
---------------------GIEHE--ILK-----TNPILEAFGNAKTLRNDNSSRFGK
LIEIHFSETGK--ISGANIQTFLLEKSRVVQCTEGERSYHIFYQLCAGAPPALREILNLK
---SADEYKYLQQSD-----CYSITGVNDAEEFRVVKEALDVVHINEEDQQSVFAMLAAV
LWLGNISFSVI-------DNENHVEAVADE--GLFTVAKLVGCSLEELKLALSTRKMRVG
--NDNIVQKLTL-SQAVDTRDALAKSIYACLFEWLVEQINKSLAVGKRRTG---------
------------RSISILDIYGFESFDRNSFEQFCINYANERLQQH-FNRHLFKLEQEEY
IQDGIDWTRVEFEDNQDCLGLFEK----RPLGLLSLLDEESTFPNGSDLTFAHKLKQHLN
S--NSSFRGGRDK-----AFTVSHYAGEVTYDTT-GFLEKNRDLLHLDSIELLSSCS--C
HLPQIFASSMLRSDRSEKPVVGPLHKL-GGADS---------QKLSVATKFKGQLFLLMK
RLENTTPHFIRCIKPNN--SQSPGIYEQGLVLQQLRCCGVLEVVRISRSGFPTRMSHQKF
ARRYGFLLLENVAS----------------------------------------------
-------------------QEPLSVSVAILHQFNILP----------------EMYQVGY
TKLFFRTGQIGVLEDTRNR--TLHGILRVQSCFRGHQARCYLKELRRGITTLQSFVRGEK
MRKEYAVLLQRHR-----------------------------------------------
--------------------------------AAVFIQKLMKSRIARQKFKNICDASIVI
QSVYRGWFVR--------------------------------------------------
------------------------------------------------------------
------------------------------------------------------------
--------------------RCSGGIG----LTKSGSTKANESDEVLVKSSFLAELQRRV
LKAEAALREKEEENDILHQRLQQYENRWSEYELKMKSMEEVWQKQMRSLQSSLSIAKKSL
AID--DSERNSDASVN-ASDDRD--YSWDTGSNHRGQDSNGG------------------
------------------------------------------------------------
------------------------------------------------------------
------------------------------------------------------------
------------------------------------------------------------
-----RPMSAGLSVISRLTEEFDQRSQVFADDAKFLVEVKSGQVEAS------LNPDREL
RRLKQMFEAWKKDYGARLRETKVVLTKLGNEE----GNIDRA------------------
------------------------------------------------------------
---KKKWWGRRNSSRIN-------------------------------------------
------------------------------------------------------------
------------------------------------------------------------
------------------------------------------------------------
------------------------------------------------------------
------------------------------------------------------------
------------------------------------------------------------
------------------------------------------------------------
------------------------------------------------------------
------------------------------------------------------------
------------------------------------------------------------
------------------------------------------------------------
------------------------------------------------------------
------------------------------------------------------------
------------------------------------------------------------
------------------------------------------------------------
------------------------------------------------------------
------------------------------------------------------------
------------------------------------------------------------

>MigMyo8D_fl
----------------------------------------------------MSQTKARK
PSSFQSIK--SLPTDFRFMGGDQDGDEMMLSDTIPENVEAE-------------------
------------------------------------------------------------
----------------ESDNDESPYSSLDISAKDEISSNGDNNGHNDFKDTTN-------
-----------------------------------------------TNPVRSPKKSHVD
SKWGD-TTPYASKKIVQSWVQL-PDGNWELGTTIRTFD--NESLLVLDEGKVLKVKTETL
VPANPDI-LVG--VDDLMQLSYLNEPSVLYNLQYRYN----------QDMIYTKAGPVLV
AINPFKKVP--LYGNDYIEAYKRKS-------------------------VQN--PHVYA
ITDTAMREMIRDE-VNQSIIISGESGAGKTETAKIAMQYLAALGGGS-------------
---------------------GIEYE--ILK-----TNPILEAFGNAKTLRNDNSSRFGK
LIEIHFSETGK--ISGAKIQTFLLEKSRVVQCSEGERSYHVFYQLCAGAPPTLREKLHLK
---SAAEFKYLSQSN-----CYTISGVDDAEQFRVVTEALDIVHVKKEDQERVFAMLAAV
LWLGNVSFTVV-------DGENHVEPVLDE--GLTNVATLLGCNVEELKLALSTRKMRVG
KRNDTIVQKLTL-AQAVDTRDALAKSIYSCLFDWLVEQINKSLAVGKRRTG---------
------------RSISILDIYGFESFERNSFEQFSINYANERLQQH-FNRHLFKLEQEEY
IQDGIDWAKVDFEDNQDCLNLFEK----KPLGLQSLLDEESTFPNGTDLSFANKLKQHLD
S--NPCFRGERGK-----AFTVRHYAGEVRYETT-GFLEKNRDLLHVDTIQLLSSCT--C
HLPQAFASSLLNQ--SDKPVVGALHKS-GGADS---------QKLSVTTKFKGQLFLLMQ
RLENTTPHFIRCIKPNN--FQSPGTYNQGLVLQQLRCCGVLEVVRISRSGFPTRMSHQKF
ARRYGFLLLDHVAS----------------------------------------------
-------------------QDPLSVSVAILHQFNILP----------------EMYQVGY
TKLFFRTGQIGVLEDTRNH--TLHGILRVQSCFRGHQARCHIKELRRGISTLQSFIRAEK
TRKEYAILLQRHR-----------------------------------------------
--------------------------------AAISIQTQVKAKIFRKNLKRLSDASTVV
QSVIRGWLVR--------------------------------------------------
------------------------------------------------------------
------------------------------------------------------------
--------------------RCSGDIA----LLQFGGRMGNETEEVVVKSLFLAELQRRV
LRAEAALRVKEEENDILHQRLQQYDNRWSEYELKMKSMEEVWQKQMRSLQSSLSIAKKSL
SFD-DNSHRNSDASVNGNNDERDSSSSWDTGGILRIHQSSNGGR----------------
------------------------------------------------------------
------------------------------------------------------------
------------------------------------------------------------
------------------------------------------------------------
-----SAASPGLTVISRLAQEFEQRSQIFGDDAKFLVEVKSGQTEAS------LDPDREL
RRLKQMFEGWKKDYGSRLRETKLILNKLGSENG---SSAGKP------------------
------------------------------------------------------------
---RNKWWGRMNSSRMN-------------------------------------------
------------------------------------------------------------
------------------------------------------------------------
------------------------------------------------------------
------------------------------------------------------------
------------------------------------------------------------
------------------------------------------------------------
------------------------------------------------------------
------------------------------------------------------------
------------------------------------------------------------
------------------------------------------------------------
------------------------------------------------------------
------------------------------------------------------------
------------------------------------------------------------
------------------------------------------------------------
------------------------------------------------------------
------------------------------------------------------------
------------------------------------------------------------
------------------------------------------------------------

>MigMyo8B_fl
----------------------------------------------------MSQKKVKG
SPSLQSIK--SLPVDLRFVGSSGSNRMNLSDNVSDNVELSSDSAQGRSDIGSEN------
------------------------------------------------------------
--------------------DESPYYNLDMPA----------------------------
----------------------------------------------KNTPTRSIKRSNVD
SKWSD-TTPYTTKKKLQSWFQL-PDGNWELATILQTSG--NESLISLADEKVLKVNMESL
VPSNPDI-LDG--VDDLMQLSYLNEPSVLYNLQYRYN----------QDMIYTKAGPVLV
AVNPFKKVS--LYGDDYIDAYKCKS-------------------------MAS--PHVYA
ITDAAMREMIRDE-VNQSIIISGESGAGKTETAKIAMQYLAALGGGS-------------
---------------------GIEYE--ILK-----TNPILEAFGNAKTLRNDNSSRFGK
LIEIHFSETGK--ISGASIQTFLLEKSRVVQSSAGERSYHIFYQLCAGAPPLLREKLNLR
---NADEFKYLSQSN-----CFTVSGVDDAEQFRVVTEALNIVHVAKESQDSVFAMLAAV
LWLGNVSFTVI-------DSENHVEPVVDE--GLVNVATLIECNIEELKLALSTRKMRVG
--NDTIVQKLTL-PQAIDTRDALAKSIYSCLFDWLVERINKSLAVGKIRTG---------
------------RSISILDIYGFESFERNSFEQFCINYANERLQQH-FNRHLFKLEQEEY
IQDGIDWTKVDFEDNQDCLNLFEK----KPLGLQSLLDEESTFPNGTDLSFANKLKQHLN
S--NPCFRGERGK-----AFTVSHFAGEVTYDTT-GFLEKNRDLLHLDSIQLLSSCT--C
PLPQAFASTMLTQ--SEKPVVGALYKS-GGANS---------QKLSVTTKFKGQLFQLMK
RLENTTPHFIRCIKPNN--TQSPGSYSQELVLQQLRCCGVLEVVRISRSGFPTRMTHQKF
AKRYGFLLLDHVAS----------------------------------------------
-------------------QDPLSVSVAILHQFNILP----------------EMYQVGY
TKLFFRTGQIGVLEDTRNR--TLHGILRLQSYFRGHQARCRLKELKRGIVTLQSFFRGEK
TRKEYSVLLQRHR-----------------------------------------------
--------------------------------AAIHIQKRIKARICRNKFRRLNEASTAI
QSVIRGWLVR--------------------------------------------------
------------------------------------------------------------
------------------------------------------------------------
--------------------RCSGDIG----LLQFGERKGTEPEEVLVKSTFLAELQRRV
LRAEATLREKEEENEILSQRLQQYENRWSEYELKMNSMEQVWQKQMRSLQSSLSIAKKSL
AFESDYSQRNSDASVN-ENDDQES-TIWET--KAHEINGVR-------------------
------------------------------------------------------------
------------------------------------------------------------
------------------------------------------------------------
------------------------------------------------------------
-----SSTSAGTGVIGRLAEEFEQRSQVFGDDAKFLVEVKSGQVEAG------LDPDSEL
RRLKQMFEGWKKDYGARLRETKVILHKLGNEEEPT-------------------------
------------------------------------------------------------
---RKKWWGRRNSTRMG-------------------------------------------
------------------------------------------------------------
------------------------------------------------------------
------------------------------------------------------------
------------------------------------------------------------
------------------------------------------------------------
------------------------------------------------------------
------------------------------------------------------------
------------------------------------------------------------
------------------------------------------------------------
------------------------------------------------------------
------------------------------------------------------------
------------------------------------------------------------
------------------------------------------------------------
------------------------------------------------------------
------------------------------------------------------------
------------------------------------------------------------
------------------------------------------------------------
------------------------------------------------------------

>LeMyo8B_fl
-----------------------------------------------------MAQRVKG
TPSLNSIK--SLPVGYAFGLNKSETVDAANHRM--------------ASNTVSKNGE---
------------------------------------------------------------
-------LLNEANGNADGYSEESPYSRLNFSVEESLSSGDDDLS----------------
--------------------------------------------------TNAFTPSCVK
SKWSD-TTSYVTKKKLHSWFQL-ADGSWELTTFISKSG--NEVLISLSEGKVLKVKADDL
IPANPDI-LDG--VDDLMQLSYLNEPSVLYNLQYRYN----------RDMIYTKAGPVLV
AVNPFKKVA--LYSNEYIEAYKRKS-------------------------VES--PHVYA
ITDMAIREMVRDE-VNQSIIISGESGAGKTETAKIAMQYLAALGGGS-------------
---------------------GIEDE--ILK-----TNPILEAFGNAKTLRNDNSSRFGK
LIEIHFSETGK--ISGANIQTFLLEKSRVVQCSEGERSYHIFYQLCAGAPGALKEKLNLK
---DVSEYNYLRQSN-----CHSISGVDDAEQFRIVMEALDVVHISKEDQESVFSMLAAV
LWLGNISFTAV-------DNENHAEPVVGE--GLATVSTLIGCGVDELKLALSTRKMRVR
--NDDIVQKLTL-SQATDTRDALAKSIYSCLFDWLVEQINKSLAVGKRRTG---------
------------RSISILDIYGFESFERNSFEQFCINYANERLQQH-FNRHLFKLEQEEY
IQDGIDWTKVDFDDNQDCLNLFEK----KPLGLLSLLDEESTFPNGTDISFANKLKQHLN
S--NLCFRGERGK-----AFTVSHYAGEVTYDTT-GFLEKNRDLLHSNSIQLLSSCK--F
HLPQTFASNMLSQ--SEKPVVGPLYKS-GGADS---------QKLSVSTKFKGQLFQLMQ
RLENTTPHFIRCIKPNN--FQSPGKYEQELVLQQLRCCGVLEVVRISRSGFPTRMSHQKF
ARRYGFLLLDHVSS----------------------------------------------
-------------------QDPLSVSVAILHQFNILP----------------DMYQVGF
TKLFFRTGQIGVLEDTRNR--TLHGILCVQSCFRGHQARRDLKHFQRGIATLQSYVRGEK
ARKEYAILLQKHK-----------------------------------------------
--------------------------------AAVCIQKQIRGRTKRKTYENVHDASIVI
QSVIRGWLVR--------------------------------------------------
------------------------------------------------------------
------------------------------------------------------------
--------------------RCSGDIG----LLQFGGRKGNESEEVLVKSSFLAELQRRV
LRAEAALREKEEENDILHQRLQQYENRWSEYELKMKSMEEIWQKQMRSLQSSLSIAKRSL
ALD--DSRRNSDASVN-PTDEKE--SSWETGSNQRARESNGV------------------
------------------------------------------------------------
------------------------------------------------------------
------------------------------------------------------------
------------------------------------------------------------
-----RPMSAGLSVISRLAEEFEQRSQVFGDDAKFLVEVKSGQVEAN------LSPDREL
RRLKQMFEAWKKDYGSRLRETKVILNKLGSDE----GGSDKM------------------
------------------------------------------------------------
---KKKWWGRRNSTRLN-------------------------------------------
------------------------------------------------------------
------------------------------------------------------------
------------------------------------------------------------
------------------------------------------------------------
------------------------------------------------------------
------------------------------------------------------------
------------------------------------------------------------
------------------------------------------------------------
------------------------------------------------------------
------------------------------------------------------------
------------------------------------------------------------
------------------------------------------------------------
------------------------------------------------------------
------------------------------------------------------------
------------------------------------------------------------
------------------------------------------------------------
------------------------------------------------------------
------------------------------------------------------------

>StMyo8B_fl
-----------------------------------------------------MAQRVKG
TPSLNSIK--SLPVGYAFGLNKSETVNAANHRM--------------ASNTVSTNGE---
------------------------------------------------------------
-------LLNEANGNADGYSEESPYSRLNFSVEESLSSGDDDLS----------------
--------------------------------------------------TNAFTPSRVE
SKWSD-TTSYVTKKKLHSWFQL-ADGSWELTTFISKSG--NEVFISLSEGKVLKVKDDDL
IPANPDI-LDG--VDDLMQLSYLNEPSVLYNLQYRYN----------RDMIYTKAGPVLV
AVNPFKKVA--LYSNEYIEAYKRKS-------------------------IES--PHVYA
ITDMAIREMVRDE-VNQSIIISGESGAGKTETAKIAMQYLAALGGGS-------------
---------------------GIEDE--ILK-----TNPILEAFGNAKTLRNDNSSRFGK
LIEIHFSETGK--ISGANIQTFLLEKSRVVQCSEGERSYHIFYQLCAGAPGALKEKLNLK
---DVSEYNYLRQSN-----CHSISGVDDAEQFRIVMEALDVVHISKEDQESVFSMLAAV
LWLGNISFTTV-------DNENHAEPVVDE--GLTTVSTLIGCGVEELKLALSTRKMRVR
--NDDIVQKLTL-SQATDTRDALAKSIYSCLFDWLVEQINKSLAVGKRRTG---------
------------RSISILDIYGFESFERNSFEQFCINYANERLQQH-FNRHLFKLEQEEY
IQDGIDWTKVDFDDNQDCLNLFEK----KPLGLLSLLDEESTFPNGTDMSFANKLKQHLN
S--NLCFRGERDK-----AFTVSHYAGEVTYDTT-GFLEKNRDLLHSNSIQLLSSCK--Y
HLPQTFASNMLSQ--SEKPVVGPLYKS-GGADS---------QKLSVSTKFKGQLFQLMQ
RLENTTPHFIRCIKPNN--FQSPGKYEQGLVLQQLRCCGVLEVVRISRSGFPTRMSHQKF
ARRYGFLLLDHVAS----------------------------------------------
-------------------QDPLSVSVAILHQFNILP----------------DMYQVGF
TKLFFRTGQIGVLEDTRNR--TLHGILRVQSCFRGHQARRDLKHFRRGIATLQSFVRGEK
ARKEYAILLQKHK-----------------------------------------------
--------------------------------AAVCIQKQIRGRTKRKTYENVHDASIVI
QSVIRGWLVR--------------------------------------------------
------------------------------------------------------------
------------------------------------------------------------
--------------------RCSGDIG----LLQFGGRKGNESEEVLVKSSFLAELQRRV
LRAEAALREKEEENDILHQRLQQYENRWSEYELKMKSMEEIWQKQMRSLQSSLSIAKRSL
ALD--DSRRNSDASVN-PTDEKE--SSWETGSNQRARESNGV------------------
------------------------------------------------------------
------------------------------------------------------------
------------------------------------------------------------
------------------------------------------------------------
-----RPMSAGLSVISRLAEEFEQRSQVFGDDAKFLVEVKSGQVEAN------LSPDREL
RRLKQMFEAWKKDYGSRLRETKVILNKLGSDE----GGSDKM------------------
------------------------------------------------------------
---KKKWWGRRNSTRLN-------------------------------------------
------------------------------------------------------------
------------------------------------------------------------
------------------------------------------------------------
------------------------------------------------------------
------------------------------------------------------------
------------------------------------------------------------
------------------------------------------------------------
------------------------------------------------------------
------------------------------------------------------------
------------------------------------------------------------
------------------------------------------------------------
------------------------------------------------------------
------------------------------------------------------------
------------------------------------------------------------
------------------------------------------------------------
------------------------------------------------------------
------------------------------------------------------------
------------------------------------------------------------

>SopMyo8B_fl
-----------------------------------------------------MAQRVKG
TPSLNSIK--SLPVGYAFGLNKSETVDAANHRM--------------ASNTVSKNGE---
------------------------------------------------------------
-------LLNEANGNADGYSEESPYSRLNFSVEESLSSGDDDLS----------------
--------------------------------------------------TNAFTPSCVK
SKWSD-TTSYVTKKKLHSWFQL-ADGSWELTTFISKSG--NEVLISLSEGKVLKVKADDL
IPANPDI-LDG--VDDLMQLSYLNEPSVLYNLQYRYN----------RDMIYTKAGPVLV
AVNPFKKVA--LYSNEYIEAYKRKS-------------------------VES--PHVYA
ITDMAIREMVRDE-VNQSIIPSGESGAGKTETAKIAMQYLAALGGGS-------------
---------------------GIEDE--ILK-----TNPILEAFGNAKTLRNDNSSRFGK
LIEIHFSETGK--ISGANIQTFLLEKSRVVQCSEGERSYHIFYQLCAGAPGALKEKLNLK
---DVSEYNYLRQSN-----CHSISGVDDAEQFRIVMEALDVVHISKEDQESVFSMLAAV
LWLGNISFTAV-------DNENHAEPVVGE--GLATVSTLIGCGVDELKLALSTRKMRVR
--NDDIVQKLTL-SQATDTRDALAKSIYSCLFDWLVEQINKSLAVGKRRTG---------
------------RSISILDIYGFESFERNSFEQFCINYANERLQQH-FNRHLFKLEQEEY
IQDGIDWTKVDFDDNQDCLNLFEK----KPLGLLSLLDEESTFPNGTDISFANKLKQHLN
S--NLCFRGERGK-----AFTVSHYAGEVTYDTT-GFLEKNRDLLHSNSIQLLSSCK--F
HLPQTFASNMLSQ--SEKPVVGPLYKS-GGADS---------QKLSVSTKFKGQLFQLMQ
RLENTTPHFIRCIKPNN--FQSPGKYEQELVLQQLRCCGVLEVVRISRSGFPTRMSHQKF
ARRYGFLLLDHVSS----------------------------------------------
-------------------QDPLSVSVAILHQFNILP----------------DMYQVGF
TKLFFRTGQIGVLEDTRNR--TLHGILCVQSCFRGHQARRDLKHFRRGIATLQSFVRGEK
ARKEYAILLQKHK-----------------------------------------------
--------------------------------AAVCIQKQIRGRTKRKTYENVHDASIVI
QSVIRGWLVR--------------------------------------------------
------------------------------------------------------------
------------------------------------------------------------
--------------------RCSGDIG----LLQFGGRKGNESEEVLVKSSFLAELQRRV
LRAEAALREKEEENDILHQRLQQYENRWSEYELKMKSMEEIWQKQMRSLQSSLSIAKRSL
ALD--DSRRNSDASVN-PTDEKE--SSWETGSNQRARESNGV------------------
------------------------------------------------------------
------------------------------------------------------------
------------------------------------------------------------
------------------------------------------------------------
-----RPMSAGLSVISRLAEEFEQRSQVFGDDAKFLVEVKSGQVEAN------LSPDREL
RRLKQMFEAWKKDYGSRLRETKVILNKLGSDE----GGSDKM------------------
------------------------------------------------------------
---KKKWWGRRNSTRLN-------------------------------------------
------------------------------------------------------------
------------------------------------------------------------
------------------------------------------------------------
------------------------------------------------------------
------------------------------------------------------------
------------------------------------------------------------
------------------------------------------------------------
------------------------------------------------------------
------------------------------------------------------------
------------------------------------------------------------
------------------------------------------------------------
------------------------------------------------------------
------------------------------------------------------------
------------------------------------------------------------
------------------------------------------------------------
------------------------------------------------------------
------------------------------------------------------------
------------------------------------------------------------

>MeMyo8B_fl
-----------------------------------------------------MSQKSHS
LPSLESIK--SLPVDFRLTGSLSLDQLEKSDDVNAKNSDAICSTIPENDSLGNGVVD---
------------------------------------------------------------
-------GVPDING--NDVNEDSPYSGNIIAVEGRPSSGDGDLDIVTS------------
-----------------------------------------------VSPSPSISRSHTE
QRWGD-TASYAAKKKLQSWFQL-PNGYWQLGKIISTSG--TESVISLSDGKVLKVKFESL
VPANPDI-LDG--VDDLMQLSYLNEPSVLYNLQYRYN----------QDMIYTKAGPVLV
AINPFKEVP--LYGNDYIEAYKNKS-------------------------IES--PHVYA
ITDTAIREMIRDE-VNQSIIISGESGAGKTETAKIAMQYLAALGGGS-------------
---------------------GIEYE--ILK-----TNPILEAFGNAKTLRNDNSSRFGK
LIEIHFSETGK--ISGAKIQTFLLEKSRVVQCMEGERSYHIFYQLCAGAPPMLREKINLK
---SASEYKYLGQSN-----CYSINGVDDAERFRVVTEALDIVHVSKEDQDSVFAMLAAV
LWLGNISFIVV-------DNENHVEPLTDE--GLTTVAKLIGCDVGELKLALSTRKMRVG
--NDNIIQKLTL-SQAIDTRDALAKSIYACLFEWLVEQINKSLAVGKRRTG---------
------------RSISILDIYGFESFERNSFEQFCINYANERLQQH-FNRHLFKLEQEEY
IQDGIDWAKVDFEDNQDCLNLFEK----KPLGLLSLLDEESTFPNGTDLTFANKLKQHLH
S--NSCFRGDRGK-----AFTVCHYAGEVTYDTT-GFLEKNRDLLHLDSIQLLSSCS--R
HLPRIFASSMLTQ--SEKPVVGPLYKA-GGADS---------QKLSVATKFKGQLFQLMQ
RLENTTPHFIRCIKANN--SQSPGSYEQGLVLQQLRCCGVLEVVRISRSGFPTRMSHQKF
AKRYGFLLLESVAS----------------------------------------------
-------------------QDPLSVSVAILHQFNILP----------------EMYQVGY
TKLFFRTGQIGVLEDTRNR--TLHSILRVQSCFRGLQARRYLRELKRGIATLQSLVRGEK
IRREYAVMLQRHR-----------------------------------------------
--------------------------------AAVVIQRRIKTTLSQKKYEEIHAASIII
QSVVRGFLVR--------------------------------------------------
------------------------------------------------------------
------------------------------------------------------------
--------------------RCSGNIG----LLTSGT-KGNESDEVVVKASFLAELQRRV
LKAEAGLREKEEENDILHQRLQQYESRWSEYELKMKSMEEVWQKQMRSLQSSLSIAKKSL
AID--DSERNSDASVN-ASDERD--FSWDTASNYRGQESNGHSA----------------
------------------------------------------------------------
------------------------------------------------------------
------------------------------------------------------------
------------------------------------------------------------
[truncated: 2,437,535 more chars]
